# Supplementary material for: Differential Growth of Francisella tularensis, Which Alters Expression of Virulence Factors, Dominant Antigens, and Surface-Carbohydrate Synthases, Governs the Apparent Virulence of Ft SchuS4 to Immunized Animals
Source: Front Microbiol. 2017 Jun 22;8:1158. doi: 10.3389/fmicb.2017.01158 (PMC5479911; doi:10.3389/fmicb.2017.01158)
Supplement: Supplementary file 1 [file Table1.XLSX]

## Sheet: Proteome1_MHB_v_BHI_All
Supplementary Table 1. Our proteomics data (grey column headings) compared to relevant published data. FTL (LVS) and FTT (S4) locus numbers are indicated along with the proteins name and mass predicted from the LVS genome. Data based upon label-free spectral counts include solubility [the percentage of each protein’s total tryptic peptides detected in each fraction] and abundance rank for each pr…
Locus		Protein	Description / Function	JCVI Roles		Predicted MW LVS / S4 (JCVI or KEGG-Expasy)	Abundance													Localization											Fold changes								VF ? Ref			Reported Immunogenecity		Regulation				Existing Transcriptomics and Proteomics Data
							Total Spectral Counts (mean+SD)													Predicted (PSORT)						Observed. % total SC / fraction					18O / 16O ratios											Total # of papers reporting Immunogenicity. Drawn from Savitt, CVI, 2009; Golovliov, PLoS One, 2013; Nuti, mBio 2011; Twine, BBRC, 2006; Twine, PLoS One 2010; Fulton, Int. J. MedMicro 2011; Sundaresh, Bioinformatics, 2007; Chu, PLoS Path 10-14, and Janovska, Immun Letters, 2007.		(MglA/SspA/FevR, PmrA, coregulation, etc)				Twine, 2006 BBRC, S4 Mo spleen / MHB	Wehrly, 2009, Cell Micro S4 IC/CDM down 0.5, nc or NA 1, up 2
LVS	SchuS4			Main Role	Sub-Role		MHB				BHI				BCA									Link	note or link for S4 protein	BHI ave dark blue > 70%					BHI / MHB				BHI / BCA									FC MglA/ SspA single mutants (Charity, Twin RNA pols, PLoS Path 2007)	FC in PmrA Fn Gunn 2007	Lenco FPI-coregulated	Fn MglA. 210 Induced (I), 132 repressed (R), Guina JBac 2007		2hr
							Mean	SD	MHB Rank	Normalized Abundance (SC/10 kD of MW)	Mean	SD	BHI Rank	Normalized Abundance (SC/10 kD of MW)	Mean	SD	BCA Rank	Normalized Abundance (SC/10 kD of MW)		Cyt	Per	IM	OM			A1	D1	SS	SI		Mean	SD	P 2,2		Mean	SD	P 2,2									yellow - non FPI yet5+2
FTL_0001	FTT0001	DnaA	chromosomal replication initiator protein dnaA	DNA Metab.	Replic.,Recomb., Repair	56	20.9	9.75807	240	3.73214	20.458	3.77122	293	3.65321	18.821	1.16107	356	3.36089		0.504				http://psort.hgc.jp/cgi-bin/okumura.pl?origin=Gram-negative+bacterium&title=FTL_0001&sequence=MTTWDKCLKKIKKNLSTFEYKTWIKPIHVEQNSNLFTVYCNNEYFKKHIKSKYGNLILST%0D%0AIQECHGNDLIIEYSNKKFSGEKITEVITAGPQANFFSTTSVEIKDESEDTKVVQEPKILK%0D%0AKSNSKDFSSSQELFGFDEAMLITAKEDEEYSFGLPLKEKYVFDSFVVGDANKIARAAAMQ%0D%0AVSINPGKLHNPLFIYGGSGLGKTHLMQAIGNHAREVNPNAKIIYTNSEQFIKDYVNSIRL%0D%0AQDQDEFQRVYRSADILLIDDIQFIAGKEGTAQEFFHTFNAL…		75.38	0	16.0125	8.60742		0.933218	0.0573043	0.241096		1.01539	0.259787	0.940847
FTL_0002	FTT0002	DnaN	DNA polymerase III, beta chain	DNA Metab.	Replic.,Recomb., Repair	42	31.4	10.4652	141	7.47619	34.55	4.19017	157	8.22619	35.89	0.692965	158	8.54524		0.199				http://psort.hgc.jp/cgi-bin/okumura.pl?origin=Gram-negative+bacterium&title=FTL_0002&sequence=MNFVLNRDDLLKPLQSMLSVANSKSTMPLLSCILFDIDNNNLKITASDLDTEISCNIAVS%0D%0ACNTTIKLALNADKIYNIVRSLNENSMIDFRINENKVTIVSNNSTFNLISLNADNYPLIDS%0D%0ANINEQASFDLSQQDFHHIISKVDFSMANDDTRYFLNGMFWEINANLLRAVSTDGHRMSIT%0D%0AEAIIDSKVLDSASQSIIPKKAILELKKIVGKTEENIKICLGKNYLKAIFGNYAFISKLID%0D%0AGRYPDYQKVIPKNNTKLLAVDKQFFKNSLLRTSILANDKYK…		94.7402	3.56486	1.69492	0		1.0386	0.1048	0.65441		0.636492	0.0404747	0.00614178										+
FTL_0006	FTT1744	IpdC	indolepyruvate decarboxylase, Tryptophan metabolism			52 / 62 (LVS [466AA] isC-term of S4 [565AA], extra N-term 100 AA of S4 causes different PSORT scores)																		http://psort.hgc.jp/cgi-bin/okumura.pl?origin=Gram-negative+bacterium&title=FTL0006&sequence=MGSKAENLVVFHLVGSPGDGAVGKKRQVHHTLGDGVFGNFFDLSASAACVSAVITPENAR%0D%0AREMNRVIAEAFKYRKPAYISVSLDSGNRPVTDITPDDIDCSYLKSDSHQLELATNLVLEH%0D%0ALSKAKKVVAIPAIKLDRFGVTEKAINLIEKLNIPFSIMPHDKSVISETHPNYVGFYAGLL%0D%0ASDTNTAEIVEGADLIINLGDALWSDFNTAGFTNNLDLNKVLNLGPLFVEDNKTYLADVYL%0D%0ASELLDALLEKVESINYRPNYSRMKIQDTTITKEKLTLRALYT…	http://psort.hgc.jp/cgi-bin/okumura.pl?origin=Gram-negative+bacterium&title=FTT1744&sequence=MKKYITGEKLFDTSKHATNVAEYIVARLVDLGITHSFCIPGDFSFALDCALINNPKLNNI%0D%0AVNANELNASYAADGYARVKGAAILSTTYAVGELSALNGVMGSKAENLVVFHLVGSPGDGA%0D%0AVGKKRQVYHTLGDGVFGNFFDLSASAACVSAVITPENARREMNRVIAEAFKYRKPAYISV%0D%0ASLDSGNRPVTDITPDDIDCSYLKSESHQLELATNLVLEHLSKAKKVVAIPAIKLDRFGVT%0D%0AEKAINLIEKLNIPFSIMPHDKSVISETHPNYVGFYAGLLSDT…
FTL_0008	FTT1746	-	Peptidase	Unknown function	General	34	5.6	5.09117	626	1.64706	10.8553	2.62	506	3.19275	11.66	3.02642	527	3.42941				0.612		http://psort.hgc.jp/cgi-bin/okumura.pl?origin=Gram-negative+bacterium&title=FTL_0008&sequence=MENNISNTTLEKLAQAYLKDIKSKRRWRLFTRLIIILMILLLIVPSLFSSSKELVPHIAL%0D%0AIKVNGVIADDAEANAERINQSLDDAYANKSVKGVIVEINSPGGSPVQSDEIYSHMQYLQH%0D%0AKYPTIPMYAVCTNVCASGGYYIAAGAKDIYANKMTITGSIGVIGSGFGFTGLMDKLGIER%0D%0ARTYTSGENKDFLDPFSPQKPEQTAQFKELLDQTHQVFIAAVEKSRGDRLKDKNIDTTFSG%0D%0AEPFSGIQAQQMGLIDGFASVDQIRNEKFNNIDIVDYTRPLD…	1 TMD	46.8113	23.8526	24.4377	4.89836		1.86216	0.437551	0.108265		0.808467	0.0479185	0.0298996												2
FTL_0009	FTT1747	-	outer membrane protein	Cell Envelope	Other	19	28.5	13.435	165	15	54.9933	29.5131	72	28.9439	75.385	17.8403	56	39.6763			0.931		0.23	http://psort.hgc.jp/cgi-bin/okumura.pl?origin=Gram-negative+bacterium&title=FTL_0009&sequence=MKKTILGAMIAGGLMVSATTAMAGGVGFANVQDIFETSPLGKAKVTADEKKLKPQMDQLK%0D%0AQNITALQEKVNVYTQEKDDVQTDDSKGDTKDAQSADKVENQDKQQAQADLEKAMKDYQNL%0D%0AMNQVQKMASDDADAFKDALIKASAQVAKEKQLDAILPAEMSLYNVDSIDVTKDVIAKMQ		99.0274	0.972582	0	0		1.33382	0.00681896	0.000208565		0.785				Y	Su et al., 2007 IAI (http://iai.asm.org/content/75/6/3089.full)		3					+	Mo only
FTL_0010	FTT1748	Glpe	thiosulfate sulfurtransferase	Central Intermediary Metabolism	Sulfur Metabolism	16	7.1	0.141421	542	4.4375	6.614	3.46303	667	4.13375	6.574	3.14804	696	4.10875				0.614		http://psort.hgc.jp/cgi-bin/okumura.pl?origin=Gram-negative+bacterium&title=FTL_0010&sequence=MENLGYFVSQNLLFCLSFILLLAIYIVFELTQTKKAQYTLSVSDAVITVNKGKGVYLDIR%0D%0ADYENFSKAHIIGAQNIQYDEITTKHNKLTKYKAKPIVVYGDNAEKAMQQLRKEGFEQVFV%0D%0ALKGGLAAWLQASYPVKSLSK	1 TMD	18.2927	61.8997	19.8076	0		1.0226	0.00592148	0.0326554		0.706957	0.142234	0.10037		Y	Su et al., 2007 IAI (http://iai.asm.org/content/75/6/3089.full)							+
FTL_0011	FTT1749	SecB1	preprotein translocase, subunit B, chaperone protein	Protein fate	Secreation/Trafficking	17	13.2	3.11127	375	7.76471	10.3767	5.07145	523	6.10392	16.655	13.2158	398	9.79706		0.376				http://psort.hgc.jp/cgi-bin/okumura.pl?origin=Gram-negative+bacterium&title=FTL_0011&sequence=MDQQAQPQFQIQKVYVKDLSFSIPNSDKIWTTNWKPELHTDLKVEATKLPEENTYETVLT%0D%0ALEVKVENDGMVAFEAEVKQAGIFTVANMQEAQIEHAKKAFCPNILYHYAREAISDLVISG%0D%0AGFPQLCLSAVNFDAMYQDSLKESADSKQH		99.3827	0.617284	0	0		0.798985	0.134889	0.169631		0.632497	0.256737	0.180229										+
FTL_0012	FTT1750	RecA	Recombinase A protein	DNA Metab.	Replic.,Recomb., Repair	39	29.1	1.27279	158	7.46154	35.2373	7.75872	149	9.03521	40.392	15.545	139	10.3569				0.206		http://psort.hgc.jp/cgi-bin/okumura.pl?origin=Gram-negative+bacterium&title=FTL_0012&sequence=MSKEKALESALSQIEKQFGKGAIMRLGDQEAAHDIDVIPSGIIALDVALGIGGYPKGRII%0D%0AEIYGHESSGKTTLTLLAIAQCQKQGGTAAFVDAEHALDPKYAKLLGVDVDNLIVSQPDTG%0D%0AEQALEIADMLVRSGGVDIVVIDSVAALTPKAEIEGDMGDSHMGLQARLMSQALRKLTANI%0D%0AKRSNTLVIFINQIRMKIGVMFGNPETTTGGNALKFYSSVRLEVKKGGSIKDGIDVSGNEI%0D%0AKVKVVKNKVAPPFKQADFELIYGEGISLEAELIDLGAKYNI…	1 TMD	87.4288	5.58552	3.62319	3.36246		1.29844	0.0541794	0.0160823		0.646167	0.247293	0.180343		Y	Su et al., 2007 IAI (http://iai.asm.org/content/75/6/3089.full)
FTL_0013	FTT1751	RecX	Regulatory protein recX	Regulatory functions	Other	18	3		803	1.66667	1.10333	1.15846	991	0.612963	2.22	0.311127	908	1.23333		0.223				http://psort.hgc.jp/cgi-bin/okumura.pl?origin=Gram-negative+bacterium&title=FTL_0013&sequence=MSLSKEKNYLLYLLAKQDYSRKQLFDKLISRDNISLNDINSLLDEFEQNKWLSDERFAYV%0D%0AFINSEIAKFRGKKRIINTAVYQKGLSLELVESCLENQELDWFELCRQCLNKKYRDINKLQ%0D%0AADFKLKQKAMNYLIYNGFSFDEINFALNQS
FTL_0014	FTT1752	Ssb	Single-strand binding protein	DNA Metab.	Replic.,Recomb., Repair	18	5.5	2.12132	631	3.05556	10.5433	4.70783	514	5.85741	18.02	7.04278	366	10.0111		0.061				http://psort.hgc.jp/cgi-bin/okumura.pl?origin=Gram-negative+bacterium&title=FTL_0014&sequence=MAKGTVNKVILLGRLGNDPEVRTTQNGTVVATLSIATNDGMGENITTEWHRVVIFGKSAE%0D%0AAIQRYANKGTQIFVEGRLRTNKWQDKNGNMQYTTEVVASNFQFIGGGSQGGANNQNTPNF%0D%0ANQQPNNNFNQNHQQPSRQDNMPDFAEINSSNFDDDIPF		97.0884	0	2.9116	0		1.09382	0.0059842	0.00202797		0.770877	0.153193	0.168694
FTL_0015	FTT1753	AckA	propionate kinase	Energy Metab.	Fermentation	42	17	7.07107	300	4.04762	13.0767	0.887487	438	3.11349	15.47	2.16375	424	3.68333		0.033				http://psort.hgc.jp/cgi-bin/okumura.pl?origin=Gram-negative+bacterium&title=FTL_0015&sequence=MSEILVLNCGSSSVKFALINPHTSQSLVTGLAENIATKNCKVVFKAEHKIEKYLENGSYK%0D%0ADVFEMLKDFLVENKHLEKIVAIGHRVVHGGQYFSKSVLINADSLEKIKACIALAPLHNPA%0D%0AHIEGIRFCQQIFPELPQVAVFDTAFHQTVPSYIAEYAIPYELTHKHNIRKYGAHGTSHKY%0D%0AVSEQAAKILTQQKANVIVAHLGNGCSITAVVDGKSIDTSMGLTPLDGLVMGTRSGCIDPS%0D%0AIFAYISDNLGWSVTEITNMLNKQSGLLGICGHNDMREVSQL…		100	0	0	0		0.785906	0.0675638	0.04636		0.578181	0.194392	0.0918003
FTL_0016	FTT1754	Pta	phosphate acetyltransferase	Central Intermediary Metabolism, Energy	Other, Fermentation	77	29	4.24264	160	3.76623	39.28	2.97913	128	5.1013	31.78	0.311127	185	4.12727				0.183		http://psort.hgc.jp/cgi-bin/okumura.pl?origin=Gram-negative+bacterium&title=FTL_0016&sequence=MKKSIFILPTSKHTGLRLLASSMVYALQQKGLKVGSFHPIYDMQMSIKNIQEYLLNNRVK%0D%0ADYVEIVLDKFYQKSQEFDFIIISGLFRQGNNAHKLYPINAIIDELNIEIVKALSSEVIIT%0D%0ASYHGNKPLIDINDELDYAMRSLPKQINIIGTIITKLNAPYDDDGRVSFSLTDEDISSEQQ%0D%0AQQVTVNMLRELPVFAQKGLNLIGVVEWQQEKTSPRILDIKNILKLNLISRVSLEARVDRV%0D%0AMMCSRGVDNFINDLTPNSLVITSADRSDILVTVCLAAKNGM…	2 TMD	98.7805	0	0.731707	0.487805		1.73585	0.280223	0.06547		2.3215	0.0949449	0.002571										+		1
FTL_0018	FTT1620	Isftu1	transposase			30 / 34														0.502				http://psort.hgc.jp/cgi-bin/okumura.pl?origin=Gram-negative+bacterium&title=FTL0018&sequence=MPSYSQDFRDIVINKYEEGMTEFELSKFFNIDKRTVVSWIELYKRTGDYSSRQGVGCGRV%0D%0AASFTDKTLIEQYLIDHPDASTLDIKEALAPDIPRSTFYDCLNILGFSFKKKTPKYKQRKE%0D%0AHERLEYIEKLKEIAQNLLFYIDEMGCDNKLSILRGWSLIGEPSYGEVLAYQTQRRSIVAG%0D%0AYNYADKKIIAPLEYSGYTNTEIFNQWFEEHLCPSLKPKTTIVMDNASFHKSSKLIEIANK%0D%0AFDVQILYLPPYSPDLNPIEKVWANFKKIFRKVNNSFEKFCDA…
FTL_0020	FTT0007	AspS	Aspartyl-tRNA synthetase	Prot. Synthesis	tRNA aminoacylation	67	82.3	10.3238	32	12.2836	51.4167	9.82247	81	7.67413	75.205	4.51841	57	11.2246		0.337				http://psort.hgc.jp/cgi-bin/okumura.pl?origin=Gram-negative+bacterium&title=FTL_0020&sequence=MRTHYSSDINEKLQGQKVTVCGWVHRRRDHGGVIFLDIRDRTGLVQLVFNPDNDNFKVAD%0D%0ASLRSEFVIKAEGVVNLRPEGQENKNISSGKVEIIGDSIEVINKSKTIPFQLDDFQSTGED%0D%0AVKLKYRYIDLRRPEMQHKLITRSKAIRYVRNFLDNNGFLDIETPFLTKATPEGARDYLVP%0D%0ASRNFNGKFYALPQSPQLFKQLLMVSGFDRYYQIVKCFRDEDLRADRQPEFTQIDIEASFI%0D%0ADEAFIMSTMERMIAGLFKETIGVEFATPFQVMTFADAIDKY…		97.5441	0.345508	0.811688	1.2987		0.706952	0.199112	0.172863		0.793082	0.23168	0.333875										-
FTL_0024	FTT1668	SdaC	serine transporter	Transport and Binding Proteins	AA, peptides, amines	46	2.9	0.141421	812	0.630435	0.896667	0.849725		0.194928	1.216	1.71968	966	0.264348				0.667		http://psort.hgc.jp/cgi-bin/okumura.pl?origin=Gram-negative+bacterium&title=FTL_0024&sequence=MKKNEDLMWSLSLYGTAIGAGVLFLPIQTGISGIIPILVILVFIFPMVFLSHRALCRFVI%0D%0ASNPNTNSDITVVADDYFGKLGGIIFNILYLFAILPILLVYSVGITNTLASFFKYQFHYDI%0D%0AQNRFLLSFFTILSLVFIINFGQKLIIRVMSLLVFPFIIALLVLSLWMIPYWNIEILQKSI%0D%0AEYNHSFSGILIAIWIIMPILIFSFNHSPIISSLAVYAKTKYKQNADKKASKIIAFSNILM%0D%0AIITVVIFVISSMLTLSPKELMIAKEENISILSYLASHFNNY…	10 TMD
FTL_0027 +26	FTT1666	MmsB	3-hydroxyisobutyrate dehydrogenase, Valine, leucine and isoleucine degradation		V, L, I degradation	20+11 / 34 (LVS27 [172AA] is C-term of S4 1666 [124-295 AA], all cyto; LVS26 [102AA] is N term of 1666 [4-105])														0.274				http://psort.hgc.jp/cgi-bin/okumura.pl?origin=Gram-negative+bacterium&title=FTL0027&sequence=MPISGNPAALQEKRALIMLGATEEECKSFVHFLEALSNKILYLDIAGSALKEKLCINEML%0D%0AFTQWFSYCEAMLLAENNGIKTEDFFKAMSQSVISSPLLVQRSQYFFGYNVNPSDLNMILK%0D%0ADIGIIEDFVNKSKTKVTLLQKFREVVEYAIKHDFTNQDFYGLYRAYKEIYKK
FTL_0028	FTT1665	PyrB	aspartate carbamoyltransferase	Purines, pyrimidines, nucleosides, nucleotides	Pyrimidine ribonucleotide synthesis	35	16	9.89949	319	4.57143	13.16	0.277128	437	3.76	22.45	13.5057	283	6.41429				0.183		http://psort.hgc.jp/cgi-bin/okumura.pl?origin=Gram-negative+bacterium&title=FTL_0028&sequence=MLSFQKLLRGDQIIKDDLFKLFHQADIYKNKLANSEPIKDLEGKILASLFFEPSTRTRFS%0D%0AFESAMNRLGGKVISLENGSSSSTQKGETLDDTGRIIDQYADIIVMRHPKPHSVEEFSKYV%0D%0ANSPVINAGDGENEHPTQSLVDLYTIYFEKGSLDNLKVGFLGDLKYGRTVHSLTNILAKYN%0D%0AASFKFISSKELQIPKKLKDFIIKNGNSFIELDKVSADVLEDLDVLYVTRVQRERFPDEES%0D%0AYLKNKDLCYLDRKHISPRSNFIILHPLPRVDEMDRSIDELE…	1 TMD	100	0	0	0		0.96909	0.38508	0.919988		0.73964	0.327342	0.377514		Y	Schulert et al., 2009 IAI (http://iai.asm.org/content/77/4/1324.full.pdf)
FTL_0029	FTT1664	CarB	Carbamoyl-phosphate synthase large chain	Purines, pyrimidines, nucleosides, nucleotides	Pyrimidine ribonucleotide synthesis	121	79	15.5563	35	6.52893	84.608	35.8786	37	6.9924	94.61	13.3077	39	7.81901				0.153		http://psort.hgc.jp/cgi-bin/okumura.pl?origin=Gram-negative+bacterium&title=FTL_0029&sequence=MPKITDIKSILVLGAGPIVIGQACEFDYSGTQACKVLKEDGYTVFLVNSNPATIMTDPTT%0D%0AADKIFIEPITVESVGKIIARERPDAILPTVGGQTALNCALALDKAGILEKYNVEMLGAKA%0D%0ADSIDKAENRERFNKAMAKIGLEVPRNVVVQSMEQAYKALEDIGLPAIIRPSFTLGGSGGG%0D%0AIAYTKEEFEKIVKNGLSLSPTNEVLIDESILGWKEYEMEVIRDKADNSIIVCSIENIDPM%0D%0AGIHTGDSITVAPALTLTDKEYQIMRDASIAVLREIGVETGG…		97.4689	0.370564	1.85185	0.308642		0.875578	0.310201	0.627729		0.733342	0.253161	0.274777		Y	Schulert et al., 2009 IAI (http://iai.asm.org/content/77/4/1324.full.pdf) and Tempel							+
FTL_0030	FTT1663	CarA	Carbamoyl-phosphate synthase small chain	Purines, pyrimidines, nucleosides, nucleotides	Pyrimidine ribonucleotide synthesis	43	10.5	4.94975	444	2.44186	12.1467	1.94744	463	2.82481	14.77	2.58801	444	3.43488				0.177		http://psort.hgc.jp/cgi-bin/okumura.pl?origin=Gram-negative+bacterium&title=FTL_0030&sequence=MILANDMTNAILVFPDGTYYLGRSIGVRGWTDGEICFNTSMTGYQETLTDPSYAGQIITF%0D%0ATFPHIGNVGINNEDNESLGVFAKGLIVRENLTNPSNFRAKKHIDTWLKNRNIVGICGVDT%0D%0ARAIVRKVRKEGAVRVAILSVKPGEFLDANYVRSRIKNKSNLNGRDLAISVTTNREYDWNE%0D%0AHTFTLGQQVYKQQQSYKYSVVVIDYGVKYNILRNLVDAGFKVTVVPADSTYEDIMKHNPD%0D%0AGVFLSNGPGDPFATSDYTMPVIKKLLEVKMPIFGICLGNQL…	1 TMD	97.1014	0	0	2.89855		0.948059	0.0609269	0.351243		0.711431	0.502196	0.501781		Y	Schulert et al., 2009 IAI (http://iai.asm.org/content/77/4/1324.full.pdf)
FTL_0031	FTT1662 psuedo	Hap	histidine acid phosphatase	Transport and Binding Proteins	unknown substrate	40	2.5	2.12132	832	0.625	3.24	1.97302	832	0.81	8.575	0.601041	627	2.14375				0.259		http://psort.hgc.jp/cgi-bin/okumura.pl?origin=Gram-negative+bacterium&title=FTL_0031&sequence=MKKIFVSFTLLFFLIPVGYSSKLIFVSMITRHGDRAPFANIENANYSWGTELSELTPIGM%0D%0ANQEYNLGLQLRKRYIDKFGLLPEHYVDQSIYVLSSHTNRTVVSAQSLLMGLYPAGTGPLI%0D%0AGDGDPAIKDRFQPIPIMTLSADSRLIQFPYEQYLAVLKKYVYNSPEWQNKTKEAAPNFAK%0D%0AWQQILGNRISGLNDVITVGDVLIVAQAHGKPLPKGLSQEDADQIIALTDWGLAQQFKSQK%0D%0AVSYIMGGKLTNRMIEDLNNAVNGKSKYKMTYYSGHDLTLLE…	2 TMD	100	0	0	0																		+
FTL_0032	FTT1661	TmpT	Thiopurine S-methyltransferase	Cell Processes	Detoxification	26	1		960	0.384615	1.21667	0.94384	983	0.467949	0.69	0.975807		0.265385				0.276		http://psort.hgc.jp/cgi-bin/okumura.pl?origin=Gram-negative+bacterium&title=FTL_0032&sequence=MNKLETNNNQYWLDRWQNDDVGFCQESPNEFLVKHFSKLNINDSSVCLIPMCGCSIDMLF%0D%0AFLSKGVKVIGIELSEKAVLSFFSQNTINYEVIHGNDYKLYKGDDIEIYVADIFNLPKIAN%0D%0ANLPVFDIWYDRGAYIALPNDLRTNYAKMMLEVCSNNTQILLLVMEHDKKSQTPPYSVTQS%0D%0AELIKNFSTKIKFELIDSKQRDNIPDYRKAEGMTEQYYTTYLRKKQY		50	0	0	50
FTL_0033	FTT1660	PyrC	Dihydroorotase	Purines, pyrimidines, nucleosides, nucleotides	Pyrimidine ribonucleotide synthesis	50	20.5	7.77817	246	4.1	15.6333	3.80832	387	3.12667	8.43	3.63453	631	1.686		0.266				http://psort.hgc.jp/cgi-bin/okumura.pl?origin=Gram-negative+bacterium&title=FTL_0033&sequence=MSNQSLLIKNATVVNEGKTFKSDVLVENGRIAKVAANIDKSADKILDATGLHLLPGMIDD%0D%0AQVHFREPGLMHKGDIESESRAAVMGGITSYMEMPNVNPATTVVERLDEKKERAAARSHAN%0D%0AYAFYIGATNDNVEELKRLKPNDACAIKIFMGASTGNMLVNNPETLEGFFRDSPLLIVTHC%0D%0AEDTPMITELENKARQKYGENVPFDLHPEIRSREACFKSSDLAVSLAKKYNSRLHVLHLTT%0D%0AAEEMVHFDNTIPLEEKRITAEVCAHHLFFSRKDYADKGSRI…		100	0	0	0		0.657264	0.0936757	0.0353807		1.17366	0.603723	0.723556
FTL_0034	FTT1659	-	hypothetical protein	Hypothetical	Conserved	40	1.5	0.707107	910	0.375	7.49667	6.58286	622	1.87417	11.69	8.04688	524	2.9225		0.347				http://psort.hgc.jp/cgi-bin/okumura.pl?origin=Gram-negative+bacterium&title=FTL_0034&sequence=MFTKRYANEKKTEQIRIQILKEVNYHSLDLVNHISSMFNISRQSVYRHINNLIKEQKLSF%0D%0ADIIDGKRVYKYGKVRELSKLITINKDVSESDIYANYFIWVEQDLKENVKAIVEYGFTKIL%0D%0ANNVIDHSESKTCFVYVKRDLSNITIIINDEGEGIFNRITRLKKLSDTRQALLELKKGKLT%0D%0ATDAEHHSGEGIFFSSKAFDEFVIISGDLTFIHENKLKNDYLLDQKPGRGTYVKMKIDINS%0D%0AEKKLIDIFDEFAEADEYAFNKTIVPVILAKFGNENLMSRSQ…		94.1176	0	5.88235	0		2.13345	#DIV/0!	#DIV/0!		0.23412	0.331095	0.0821009
FTL_0038	FTT1654	EmrA2	HlyD family secretion protein	Transport and Binding Proteins	Other	37	12	8.48528	402	3.24324	17.3093	10.1242	341	4.6782	15.026	1.16814	438	4.06108				0.873		http://psort.hgc.jp/cgi-bin/okumura.pl?origin=Gram-negative+bacterium&title=FTL_0038&sequence=MKISKLMATVIILFIIIFLICVFLFFDASFERDAYLYADFTRVNSVENGQVEKIYIKKGS%0D%0AYVKKGDTLFVLDCRYITKELNILKSQEKKIALELKDIVIKIKLAEKQRDLTKDSLIVEKR%0D%0ANFERYRILIKEGAVSAQQKDLAEKSLISSESQFIRACQNVDNLKIRQNDLLSDQKITQSK%0D%0AIDQKQYSLSRCSVKATTNGYISNFILEEGDFIKKGQDLFSIVDTDKWYVVANVKESNIKY%0D%0ALSVGQIVTMTTSLTGIKKYKGKIVDIEKGITRPEYNNFSAL…	UC SP	41.2811	11.562	23.6426	23.5144		1.1827	0.442771	0.618567		1.60582	0.00997504	0.000135526												0.5
FTL_0039	FTT1653	-	hypothetical membrane protein	Cell Envelope	Other	15	13	4.24264	379	8.66667	20.6933	7.50747	287	13.7956	19.761	17.3086	331	13.174				0.7	0.79	http://psort.hgc.jp/cgi-bin/okumura.pl?origin=Gram-negative+bacterium&title=FTL_0039&sequence=MKKLSKLLLRMLITILVTIIVAGCASINDSNTRYENGYYITELNYNFNDVYQATINSISS%0D%0AGITYDENRHVYNLLENSEINNKATVTAVNNEDPKDRLEIIIFKISKNNTKIMIKYADHGD%0D%0ASIRSSALLDTINESL	LP	73.1296	5.35714	5.71429	15.799		2.13217	0.0271439	0.000287278		1.49112	0.357183	0.191268							1.7
FTL_0040	FTT1652	LysR	transcriptional regulator, LysR family	Regulatory functions	DNA interactions	33	4		737	1.21212	0.783333	0.700595		0.237374	1.18	0.254558	968	0.357576		0.199				http://psort.hgc.jp/cgi-bin/okumura.pl?origin=Gram-negative+bacterium&title=FTL_0040&sequence=MDKFESMKSFILVAKNRSFTIAARKQGVGLAKVSKQINFLEEWLSSSLFIRTTRKVELTA%0D%0AKGEVFLNYAEDIIKRLEDAQNDIENSDIQPRGEIAVSITAGLNVTFFIEHFANFLSKYDQ%0D%0AVKLNIHNINSPLTVLEGTCDVSISSIDVSDPRLVKYIFCSFKRKLYASPKYLEKRGVPSC%0D%0ALADLSKHNTLVNTLTHPKGWQFGKSSVNLNYNYLSSSTDELKNAAIHGLGIIWSIDPLVR%0D%0AQEVSSGQLVEIQIDEAQEDVNLYCYFLQTSKQDKRRILAEY…
FTL_0041	FTT1651	Soul	SOUL heme-binding protein			14 / 23 (LVS [123AA] is C-term(AA86-208) of S4 [208AA;] Diff PSORTs																		http://psort.hgc.jp/cgi-bin/okumura.pl?origin=Gram-negative+bacterium&title=FTL_0041&sequence=MTAPVKIEQSSQKIQMTAPVMVKGDTNNEWTIAFVLPAQYTLENAPKPTNDKVKLVEKPE%0D%0ATKIAVITFSGFLDKDTIDSNTTKLKAWVKANNYQIVGQPEAAGYNPPWTIPFLRTNEVMI%0D%0APIK	http://psort.hgc.jp/cgi-bin/okumura.pl?origin=Gram-negative+bacterium&title=FTT1651&sequence=MLKKSLSVISALALSSCSIVGINNTPQAKYTNIKKDDNFSIRIYAPLTEAQVTVQDSDYK%0D%0ASAVNKGFGYLFRYITGANIAKQDIQMTAPVKIEQSSQKIQMTAPVMVKGDTNNEWTIAFV%0D%0ALPAQYTLENAPKPTNNKVKLVEKPETKMAVITFSGFLDKDTIDSNTTKLKAWVKANNYQI%0D%0AVGQPEAAGYNPPWTIPFLRTNEVMIPIK
FTL_0043	FTT1650	-	chorismate mutase	AAB (AA biosynthesys)	aro	21	4		736	1.90476	2.4	3.39411	893	1.14286	1.5	2.12132	950	0.714286			0.922		0.136	http://psort.hgc.jp/cgi-bin/okumura.pl?origin=Gram-negative+bacterium&title=FTL_0043&sequence=MNKLVKVVAGVFSLIFGFCYAGGVDKPLSLLVERASLMQEVGVCKHKFNSHIYDTAQEIR%0D%0AVLQNAQNLAKENHLEMNTFLTFIQLQMDLSKQIEDFYWRNATEQELKQQSSDCLANYRDK%0D%0AVKKVDEQLYPAISKNIKAIRKDKKLILKLSELVKKQNIQGIPQDPSYLVLLANSLQNIKK%0D%0AAK																					-3.57
FTL_0045	FTT1648	PyrF	Orotidine 5'-phosphate decarboxylase	Purines, pyrimidines, nucleosides, nucleotides	Pyrimidine ribonucleotide synthesis	23	15.5	2.12132	327	6.73913	18.92	8.02865	311	8.22609	24.55	16.1927	256	10.6739		0.339				http://psort.hgc.jp/cgi-bin/okumura.pl?origin=Gram-negative+bacterium&title=FTL_0045&sequence=MKIMFSADGISKSDLEKTATVSKYVDCVKIGHILCSTLSFKEIHELVGDKDIFLDFKLHD%0D%0AIPNTVKTAIENYSKAIPNFKYFTFHGTASDEMIKAALTADTQAIPLAVITLSSDANFDKA%0D%0ADSLAKFQRCVDLGVENFICHPHLVADVRAKFGDKIKLYVPGVRLESDLSDDHFNALTPKK%0D%0AAKELGVDYIIVGRPLLRAENIVEKLKEFEC		100	0	0	0		0.664725	0.187181	0.126859		0.591818	0.0166239	0.000828303		Y	Ahlund IAI 2012 (http://www.ncbi.nlm.nih.gov/pmc/articles/PMC2897386/)						Y	-
FTL_0046	FTT1647	PyrD	diyroorotate dehydrogenase	Purines, pyrimidines, nucleosides, nucleotides	Pyrimidine ribonucleotide synthesis	28	6	2.82843	603	2.14286	8.86667	2.50067	577	3.16667	11.48	3.56382	534	4.1		0.208				http://psort.hgc.jp/cgi-bin/okumura.pl?origin=Gram-negative+bacterium&title=FTL_0046&sequence=MQNQDLKRIIISPPFGKYLKFKETSNVYGSFTVNRRWGLIKQAIKTIRKIDKNAWRNKIG%0D%0ALRNPGLANTNPPKRAQDIISLAALDMSDWHSFAETLKLPKFAQHRNIEINIGCPNASIVD%0D%0AFPAELAHLFEDRNISIKMPPTVDHNAKIREYLAVGITTFHLCNTIPTAKGGISGYPLHKY%0D%0ASLPAIKKARQEFGDSITIIGGGGIYTLDDAKKYIEAGADHLSLSSIMFNPIRGKKLVKEI%0D%0AVKFWLDDF		97.1698	0	2.83019	0		0.654794	0.241312	0.180398		0.231798	0.298856	0.0680407		Y	Ahlund IAI 2012 (http://www.ncbi.nlm.nih.gov/pmc/articles/PMC2897386/)
FTL_0049	FTT1646	Dtd	D-tyrosyl-tRNA(Tyr) deacylase	Prot. Synthesis	tRNA aminoacylation	16	4	1.41421	718	2.5	3.15333	1.03467	839	1.97083	7.155	0.219203	679	4.47187		0.229				http://psort.hgc.jp/cgi-bin/okumura.pl?origin=Gram-negative+bacterium&title=FTL_0049&sequence=MLSIIQRVNCAKVVVDNQKVADINKGILALVCVEKEDTQQNFEKMADKIIKYRIFEDDAG%0D%0AKMNLSLVDIDAEIILVPQFTLAADTKKGNRPSFSSGCPPEIAKEKFKEFENIFRRKYNKV%0D%0AQTGIFGADMKVSLTNDGPVTFSFKI		100	0	0	0		0.897309				0.209245	0.295917	0.0634313
FTL_0056	FTT1690	-	NADH dehydrogenase	Energy Metab.	ET (e- transport)	25	4		721	1.6	6.33333	5.7735	675	2.53333	6.38	5.11945	708	2.552		0.29				http://psort.hgc.jp/cgi-bin/okumura.pl?origin=Gram-negative+bacterium&title=FTL_0056&sequence=MQTLQALKTRKCVRQFLAKPVAQEKLQQLFDAARWTPSSKNTQPWKIAVVSGQKKIDLMN%0D%0AKILAACNNNEKPRMEYDYNGDIILEGELKKRAIKCGHDLYNALGIAREDKQQRIEQWKKN%0D%0AYLSFNSPTAIFIFKHLDTGISGYMDCGMLIQSILLAATDLGLATCPQASLGHYPDIVKKE%0D%0ALTGFDDYILLCGIAIGYEDTSAAVNNYRTEREVINNIVSFF		100	0	0	0		2.64168				3.37958	2.94357	0.371329					1		2.5
FTL_0059	FTT1687	GidB	methyltransferase glucose-inhibited cell division protein	Unknown function	Enzymes of unknown specificity	24	3.5	2.12132	749	1.45833	9.09333	4.48042	568	3.78889	10.175	2.51023	571	4.23958		0.226				http://psort.hgc.jp/cgi-bin/okumura.pl?origin=Gram-negative+bacterium&title=FTL_0059&sequence=MDIMKDKIRQALSELDILATEVQIDQWLDYLKLLEKWNKVYNMTAIKNIDEMLVKHLFDS%0D%0ALAVAKYIKGDSTVDVGTGGGLPGVVLAILYPQHQFTLVDSVGKKIMFLKNVKKSLSLNNI%0D%0ANPLNTRIENLEGNFDNIISRAFSSVDTFYELCKHFLTEHNQMLAMKGRDLEERNLESLPL%0D%0ANIEKYSIKVPFLNAERNLIVMRKKL		97.619	2.38095	0	0		1.24651	0.197918	0.220232		0.596746	0.0294894	0.00266321
FTL_0060	FTT1686	-	conserved hypothetical protein	Hypothetical	Conserved	25	1.5	0.707107	911	0.6	3.33333	1.52753	824	1.33333	7.255	2.4678	670	2.902		0.246				http://psort.hgc.jp/cgi-bin/okumura.pl?origin=Gram-negative+bacterium&title=FTL_0060&sequence=MIDKEFIQKSYTSIMQNIDSKVRLLAVSKYQSIDKIEYLAGLGQLDFGENYFQELEQKAQ%0D%0AKLPHLRWHFIGSLQSRKIKHIVKYASSIQSVENIEHLEKIDKAAGQIAKIVDVFLQINID%0D%0ADDINKSGFESTQLEEVVASIMKAKSFMNLKIVGLMCIPAKTNAPEKSFAKMKHFFDTVNF%0D%0ARLNDDLKLSRLSMGMSADYRLAIQYGSTDVRVGSSLFGARAT		100	0	0	0		2.81596	2.06257	0.339188		0.622491	0.880335	0.605884
FTL_0068	FTT1681	-	phosphoheptose isomerase	Cell Envelope	LPS / surface polysaccharides	21	3	0	793	1.42857	5.15	1.23187	726	2.45238	4.88	2.99813	769	2.32381		0.258				http://psort.hgc.jp/cgi-bin/okumura.pl?origin=Gram-negative+bacterium&title=FTL_0068&sequence=MTSLDKINSYFESSIQAKIETANALPPAIAQAAKAMVSCLENGGKVLVCGNGSSGVIAQH%0D%0AFTSKLLNHFEMERPPLPAIALTGDVATITAVGNHYGFSQIFAKQVAALGNEDDILLVITT%0D%0ASGDSENILSAVEEAHDLEMKVIALTGGSGGALQNMYNTDDIELRVPSDNIANIQENHFLI%0D%0AVNCLCDIIDQKLFAGLED		100	0	0	0		0.990606	0.696395	0.986511		0.666315	0.942312	0.666198
FTL_0069	FTT1680	OmlA	outer membrane lipoprotein	Cell Envelope	Other	13	1.4	0.848528	927	1.07692	2.09333	1.06308	919	1.61026	1.3	0.141421	961	1				0.7	0.79	http://psort.hgc.jp/cgi-bin/okumura.pl?origin=Gram-negative+bacterium&title=FTL_0069&sequence=MFRPITKNLCLLISAFSLSACGIIQPYTAPVPQGKEIKDKKLFEIKPNMTKSEVTYILGS%0D%0APDIIDTFNPNQYVYINTYKRNMQDTQFSESKLILTFNNQDRLIGISGNYAPPTKDPVF	LP	0	38.0787	34.0278	27.8935		1.12457	0.109787	0.249789		0.518648	0.378993	0.214307
FTL_0070	FTT1679	RpsT	30S ribosomal protein S20	Prot. Synthesis	Ribosome proteins - syn and mod	10	4.5	3.53553	692	4.5	8	6.72012	605	8	8.82	0.59397	624	8.82		0.427				http://psort.hgc.jp/cgi-bin/okumura.pl?origin=Gram-negative+bacterium&title=FTL_0070&sequence=MANSKQAKKRIIQAERNRQHNVARRSMMRTFLKKTAYAIEKGDVEAAKENFTKVVPILDK%0D%0AYASKGLIHKNKAARHKSRLSAKIKALATAA		96.5116	0	3.48837	0		0.835027	0.0218392	0.00864884		0.429984	0.608089	0.316101
FTL_0071	FTT1678	LepA	GTP-binding protein LepA	Unknown function	General	66	21.8	3.9598	228	3.30303	21.9733	7.59435	273	3.32929	24.104	12.875	264	3.65212		0.183				http://psort.hgc.jp/cgi-bin/okumura.pl?origin=Gram-negative+bacterium&title=FTL_0071&sequence=MKNIRNFSIIAHIDHGKSTLSDRFIQVCNGLSEREMKEQVLDSMDIERERGITIKAQSVT%0D%0ALDYTARDGQTYQLNFIDTPGHVDFSYEVSRSLAACEGALLVVDAAQGVEAQTVANCYTAI%0D%0AEQNLEVIPILNKIDLPFAEPDRVAQEIEEIIGIDATGATTCSAKIGIGVEDVLETIVAKV%0D%0APAPEGDVNAKLQALIIDSWFDNYLGVVSLVRVKNGTIKKGEKFKVMSTGVAYQVDRLGVF%0D%0ATPKMKDLDHLKAGEVGFIVAGIKDIHGAPVGDTLTHAHNPT…		60.2424	5.25557	14.3111	20.1909		1.10743	0.319416	0.681219		1.01825	0.0920717	0.805602										+
FTL_0072	FTT1677	TrmU	tRNA (5-methylaminomethyl-2-thiouridylate)-methyltransferase	Prot. Synthesis	tRNA+rRNA mod	40	3	2.82843	794	0.75	3.085	1.29401	843	0.77125	4.24	3.90323	794	1.06				0.147		http://psort.hgc.jp/cgi-bin/okumura.pl?origin=Gram-negative+bacterium&title=FTL_0072&sequence=MENKKVIVGISGGVDSSVSALLLKQQGYDVTGVFMKNWEEDDTDEFCSAEQDIADAQAVC%0D%0ADSIGIPFKKINFTAEYWDNVFEHFLIEYKAGRTPNPDILCNKEIKFKAFLSYVHLLGGDY%0D%0AIATGHYAQTRLAADGSVQLVKGLDDNKDQTYFLYTLGQEQLRQTIFPIGNIEKSKVREIA%0D%0AKENNLVTFDKKDSTGICFIGERKFKEFLSKYLPAQKGEIHDENGIKIGMHDGLMYYTIGQ%0D%0ARQGLGIGGVKDRPEVPWFAAKKDLENNVLIAVQGHDHPLLF…	2 TMD	100	0	0	0		1.4233
FTL_0073	FTT1676	-	hypothetical membrane protein	Cell Envelope	Other	38	16.3	1.83848	314	4.28947	17.1653	1.71593	344	4.51719	13.886	5.77848	461	3.65421				0.463		http://psort.hgc.jp/cgi-bin/okumura.pl?origin=Gram-negative+bacterium&title=FTL_0073&sequence=MEFSMRNIFKKTLLILLLSVIIASCGMLSNDQFVYLGHGENSPDYQLYYDKTQKLFVLID%0D%0AKRNGCFQKDDTGTCLAFTLKQAREFREYVLAKMIEIDVRLAKDDYGNYAIEELRKAGVTT%0D%0AVNKPIKTKKVFATPVKQIVLDRKQQYHLVRKEYEIDSNLVAMVVNDKEGKKRIKVAYTVY%0D%0AFPGLEKEYSTELRPFIIDPEYLYTHMTIDAVHEAQFMQRDVMKSQTNVKKKVDDYLKDVV%0D%0ADSDKKDTGYTHQEVASSVAALDNDLITKADEQREDKETTLA…	1 TMD	19.2831	39.5169	27.7858	13.4142		1.00406	0.0931617	0.956433		1.41839	0.237647	0.130477		Y	Su Et al., 2007 IAI (http://iai.asm.org/content/75/6/3089.full)								0.42	1.9
FTL_0074	FTT1675	Def1	peptide deformylase	Protein fate	Modification/Repair	20	7.3	3.25269	535	3.65	6.39667	2.15917	672	3.19833	9.535	2.07182	593	4.7675		0.356				http://psort.hgc.jp/cgi-bin/okumura.pl?origin=Gram-negative+bacterium&title=FTL_0074&sequence=MSLEILKYPHPVLKEVAKEVTKDEINDDLRATIAEMHELMLEANGVGLAAIQVGIKKRFF%0D%0AIMYDNLEEQNPEIITIINPEIIEQNGKIIDEEGCLSFPGVSAKVNRATVVKIKALNEFGE%0D%0AEIEVEKDGFLARCIQHEIDHLNGITFFDHLGSLKRKMIEKKYKKLMQENAKS		100	0	0	0		0.853637	0.00569937	0.000757298		0.56073	0.077344	0.0151497
FTL_0075	FTT1674	RibH	riboflavin synthase beta subunit (6,7-dimethl-8-ribityllumazine synthase)	CoFactors	Riboflavin, FMN, FAD	16	23	12.7279	216	14.375	11.6433	4.54551	475	7.27708	26.12	9.72979	240	16.325		0.253				http://psort.hgc.jp/cgi-bin/okumura.pl?origin=Gram-negative+bacterium&title=FTL_0075&sequence=MRKLAIVVSEFNSLITDKMLEGALEEAYAQGLKDSQICIKKVTGAVELPYAAKLLAETKE%0D%0AFDAIVLLGCVIRGETDHYDYVCDQVSYGTQKVMHQYNLPVIFGILTTHNKEQALERVGGK%0D%0AKGHKGKYSIQAAITMAKMKKDILEQGV		100	0	0	0		0.777852	0.0990056	0.0866061		0.419592	0.24712	0.0799242
FTL_0076	FTT1673	RibAB	riboflavin biosynthesis protein ribA/GTP-cyclohydrolase II	CoFactors	Riboflavin, FMN, FAD	45	18	2.82843	279	4	11.5333	3.50048	479	2.56296	21.98	2.85671	290	4.88444		0.315				http://psort.hgc.jp/cgi-bin/okumura.pl?origin=Gram-negative+bacterium&title=FTL_0076&sequence=MFEQIKNNVENAIEALKQGKPVVVLDDYDRENEGDLILPGQKATEENITFMLEHTSGIIC%0D%0ALAMDSKKARELNLTPMVAADQNNSTFTTPFTVTIEAKEGVTTGVSAKDRAHTIQVASKAD%0D%0AAKAEELARPGHIFPLIANDKGVLGRNGHTEATVDLMKLSGFNSAGVLCELMNKDGTMMKA%0D%0AAELEAFAKKHDLPLLTIAELYQYRLATEIFVTKMASSTIPFKKIGELEMSVYKDNFSGDE%0D%0AVVVLSKPYSGNNPLVRMHSSCITGDIFGSLRCDCQDQLHKG…		100	0	0	0		0.587755	0.0381592	0.00425675		0.459097	0.154513	0.0384617
FTL_0077	FTT1672	RibC	riboflavin synthase alpha subunit3,4-dihydroxy-2-butanone 4-phosphate synthetase	CoFactors	Riboflavin, FMN, FAD	22	3.5	0.707107	748	1.59091	2.66667	3.78594	870	1.21212	10.825	1.6617	551	4.92045		0.216				http://psort.hgc.jp/cgi-bin/okumura.pl?origin=Gram-negative+bacterium&title=FTL_0077&sequence=MFSGIVQQLGTIKKITTKDSLKTFCIKFDNSLQCSIGDSVAINGTCLTVTKLDKQNLTAN%0D%0AFDAVPETLKKTNLDTLKENQLVNIELAMRYGDHIGGHMVQGHIDEPGQIKSIQNVGGAWL%0D%0AIEISASREFLKYLIKKGFVTIDGMSITVINVLKDSFTVTLIPHTIEVTIAKNYSNGSMVN%0D%0ALEADATGKYIYKYIQGFKENV															Y	Ahlund IAI 2012 (http://www.ncbi.nlm.nih.gov/pmc/articles/PMC2897386/)
FTL_0078	FTT1671	RibD	riboflavin biosynthesis protein ribD	CoFactors	Riboflavin, FMN, FAD	40	10.5	7.77817	449	2.625	3.9	1.15326	792	0.975	8.775	0.53033	625	2.19375		0.172				http://psort.hgc.jp/cgi-bin/okumura.pl?origin=Gram-negative+bacterium&title=FTL_0078&sequence=MKNIDKYYMQQALTLANRGRLTVSPNPMVGCIIVKNGAIISEGWHETVGEAHAEVHALTK%0D%0AAVDKAKGATAYVTLEPCCHCGRTPPCTDTIIKAGIKKVIIATLDPNPKVAGKGVERLKNA%0D%0AGITVEVGLLEKQAQELNKIFFHYQTTKKPFVYAKWAMSLDGKIAVNDGDSKKISSHQAFV%0D%0ANTHELRNICDAILIGKQTLIDDNPSLDVRININKIKHSTRFILANHLTTINHNWRVLDQR%0D%0AHAKTIFVCSKISARVATKLNQLGIEYWLLPQSQHQVCLDTL…		100	0	0	0		0.426337	0.0207583	0.000654055		0.114819	0.162378	0.0164121												1
FTL_0082	FTT1758	CybB		Energy Metab.	ET (e- transport)	19 / 23	0.4															0.527		http://psort.hgc.jp/cgi-bin/okumura.pl?origin=Gram-negative+bacterium&title=FTL0082&sequence=MIMKYSLPVRVLHSLLAFLIIAQLILGFGYAYDLFDSRWIMTLHKSFGLVIFFVIPLLAV%0D%0AAKFFSIKPPYNPPLPLLQLIIAKIVHLGLYISAFSMAFSGVVGSMLMGYPWKIFFVIPFP%0D%0AEIITPNFELGSKIFSYHYIFASVLLVLVVLHIAAALYHQLIVKDNILARMK
FTL_0085	FTT1760	NhaA		Transport and Binding Proteins	Cations+Fe-carrying compounds	42	0.2			0.047619	0	0		0	0	0		0				0.433		http://psort.hgc.jp/cgi-bin/okumura.pl?origin=Gram-negative+bacterium&title=FTL85&sequence=MGASQKNQELIGGLILFSAALLAIVVNNSPLASYYAMLETINVKLGIENLVIDKNLMHWI%0D%0ANDGLMAIYFLYIGLEIKREIIVGTLSKLSNIITPAIAAFAGLAMPSLIYLSINHDIKVIN%0D%0AGWAIPSATDIAFTLGILALLGTRVPAKLKLLVITIAIFDDIAAIAIIAIFYTKSLSLLSL%0D%0ASLGTLFILAMIICNRIFKINRSSVYVVLGFFAWFCTIKSGVHATLAGFTTALCIPFREND%0D%0AKDSPANFMEDSLHPWIIYFILPVFAFANAGISFSGISFSILFEP…
FTL_0086	FTT1761	-	conserved hypothetical protein	Unknown function	General	28	1.5	0.707107	920	0.535714	3.824	2.57953	796	1.36571	1.68	2.09304	940	0.6		0.37				http://psort.hgc.jp/cgi-bin/okumura.pl?origin=Gram-negative+bacterium&title=FTL_0086&sequence=MFELNSKDNDSKKFCLMSWNSYKIDHKDSETFSAYIRHVYFKYNIDIFCLQEAVHHHGSK%0D%0AFPIDKFDINFASNIVLRSHNYGVATVSHYPVIKNVKILTTHRESVINTHKASLITHLNIN%0D%0ANTKVIVVNIHAINFKSNKVYEYEFEKIKEFIAPEKYKHPIIIAGDFNTWNRKRVKLIKDF%0D%0ACREFCFKVAFIDEPQLVKSFQNNHLDFVLYRGLSLEKAAVLDCKKISDHNPIIAEFCIK		89.8371	0	6.62181	3.54108		0.881754				0.0198084	0.0280133	0.000408142								1.55
FTL_0087	FTT1762	-	Acetyltransferase protein	Unknown function	Enzymes of unknown specificity	28	11.3	4.6669	419	4.03571	14.0667	9.48754	416	5.02381	17.512	14.0177	379	6.25429				0.527		http://psort.hgc.jp/cgi-bin/okumura.pl?origin=Gram-negative+bacterium&title=FTL_0087&sequence=MKKIVHLLLVARMQVFKVYAYIVLLLCCILMNLVGVLGASLKVRLFVCWIWSCLYRLGVL%0D%0AVLLQIYVKIDGKENIPNYPCIYVSKHQSMLETFVFYGLVRNCCFVMKQELLEKPIFGKAN%0D%0ATFAEAIGIDRSNGLSAIKKVLEDGKDRVENKNLSIVIFPEGTRVPVGEYPKFHRSAMKLA%0D%0ATVTNIPIIPVAHNFGVYFGRKKGDFVKPGIARMSFEKAIDPKNYSVAELKDMCYDIINDK%0D%0ATKSFGG	2 TMD	71.5035	6.072	14.5897	7.83478		0.924332	0.223336	0.679109		0.152391	0.0904515	0.00564574
FTL_0088	FTT1763	-	Acetyltransferase protein	Unknown function	Enzymes of unknown specificity	29	10.2	1.69706	452	3.51724	8.68467	9.2921	587	2.99471	15.733	16.0273	418	5.42517				0.361		http://psort.hgc.jp/cgi-bin/okumura.pl?origin=Gram-negative+bacterium&title=FTL_0088&sequence=MKSFLKKIWNILMWLRMTAFQLYSFAVIGGCSILINIFAFLKLPLSWRMAVCYVWTYLYW%0D%0AIGMLVFLQVFIRITGCVNIDKDYPCIYVSKHQSMLETFMFYGLLGKCHFIMKQELFDAPI%0D%0AFGPAMKNLGSIAIDRDKPRESLKKVVTDGKQSLADGINVVIFPEGTRVSVGEYPEFQRSA%0D%0AMKLAADANVYIIPVAHNFGRFFPRKWGQVIKPGIARMDFGKRIDPRDFDSKTLTSYCHKV%0D%0AITEKTKEFNG	2 TMD	31.2403	28.7403	26.3114	13.708		0.988728	0.308841	0.963526		0.289792	0.409828	0.133863
FTL_0089	FTT1764	-	Ferredoxin	Energy Metab.	ET (e- transport)	12	3.5	0.707107	758	2.91667	2.77	1.07643	866	2.30833	6.22	5.34573	714	5.18333		0.253				http://psort.hgc.jp/cgi-bin/okumura.pl?origin=Gram-negative+bacterium&title=FTL_0089&sequence=MPFVVTESCIKCKYGDCVEVCPVDCFYEGPNMLVINPDECIDCALCEPECPVNAIKSSDD%0D%0ALSENEEQMLDLNRELAGIWPNIVEKCEPCEDADNWASVPDKLKYLEK		100	0	0	0		0.607667				0.687936	0.415048	0.399042										-
FTL_0091	FTT1766		O-methyltransferase			16 / 25 (LVS[138AA] is middle AA42-178 of S4 [218AA], Dif PSORTs																		http://psort.hgc.jp/cgi-bin/okumura.pl?origin=Gram-negative+bacterium&title=FTL0091&sequence=MLSSPNQLQLLSLLLKIINVKRVLEIGVFRGFSTLVMAQVLADDATIEACDIGYEYLKPY%0D%0AEHFWQQAKVEHKINLNIAPALETLDRFLQQQLKFDFVYIDADKPNYINYYEKALALMDSG%0D%0AGLIAIDNVLWSGRVADKK	http://psort.hgc.jp/cgi-bin/okumura.pl?origin=Gram-negative+bacterium&title=FTT1766&sequence=MSIKSLFKSSSLDDYIDTNSVKLDVIAQQLFNKAKNDELSHMLSSPNQLQLLSLLLKIIN%0D%0AVKRVLEIGVFRGFSTLVMAQALADDATIEACDIGYEYLKPYEHFWQQAKVEHKINLNIAP%0D%0AALETLDRFLQQQLKFDFVYIDADKPNYINYYEKALALMDSGGLIAIDNVLWSGRVADKSN%0D%0ANEVNTLVIRQLNNLIHDDKRVDACIIPIGDGINLLRKR
FTL_0092	FTT1767	PurT	phosphoribosylglycinamide formyltransferase 2	Purines, pyrimidines, nucleosides, nucleotides	Purine ribonucleotide synthesis	43	6	2.82843	606	1.39535	7.978	2.79826	606	1.85535	9.305	3.5426	602	2.16395		0.172				http://psort.hgc.jp/cgi-bin/okumura.pl?origin=Gram-negative+bacterium&title=FTL_0092&sequence=MNISNIKIMLLGSGELGKEFIIAAQRLGIHTIAVDRYKNAPAMQVAHESYVIDMLNSDAL%0D%0AEQLILAKNPTYIVPEIEAINTDSLVKLEAHNFNIIPCAKATKLTMDRQGIRALAVQQLNL%0D%0AQTSKFAFANSEQEYLDVIQSIGLPFVIKPVMSSSGKGQSIVKEHNEIKKAWDYAQNGSRG%0D%0AHAKGVIVEQFIDFDYEITLLTVRHKDGTSFCDPIGHIQKDGDYRFSWQPHTMPDTALAKS%0D%0AQEIAKEITDALGGYGVFGVELFIKGDEVFFNEVSPRPHDTG…		88.6846	2.6226	3.44828	5.24458		1.06871	0.55343	0.87679		0.540486	0.764363	0.484766
FTL_0093	FTT1768	-	Chitinase	Energy Metab.	polysac synth/deg	79	6.5	2.12132	577	0.822785	8.86	6.91367	578	1.12152	13.725	3.21734	465	1.73734			0.219		0.815	http://psort.hgc.jp/cgi-bin/okumura.pl?origin=Gram-negative+bacterium&title=FTL0093&sequence=MKYKKLLLTALMTACGATSYATAVDYKAGTTYQQGQEVNNAGSCYVCNIPGWCSSSAAWA%0D%0AYEPGKGTAWQEAWTEGCKDPGPSPQPVAEKIISVNLTGDSLPADAKIEFSSNGKIYTVNN%0D%0ANQITLPYSDTQAINYTISISGKDIGSISPDSFAMTKDTNSINLTYKAKPAPVPGKCNSIP%0D%0ASDVKDFIPNGEGGFWGGYSKGAFVKFDGNIYELVDSYWTSASPADDSGWKLCEAVVQANI%0D%0ATVKTTGLPQTINKLNIKIGSELYTINPNNPEPITLGKGNYDV…		100	0	0	0		1.01659				1.43416	0.381174	0.248528
FTL_0094	FTT1769	ClpB	ClpB protein	Protein fate	Degradation	96	144.8	64.771	16	15.0833	183.165	51.2469	12	19.0797	185.055	55.0765	15	19.2766				0.145		http://psort.hgc.jp/cgi-bin/okumura.pl?origin=Gram-negative+bacterium&title=FTL_0094&sequence=MDINKFTIKLQEALAEAQSYAFQQKATEFTSAHILKALLEQNDSVAISILSVCGVNIQNF%0D%0AIKAVNDMVDSVAVLSGEGNPQVTPSRDLIATLHKMQGLANKNDDEFISSEVFLLASLEDK%0D%0ASLTGLYNKFGITKEKLTKAVNDYRGGEKVSSQNQEDMKGALDKYTVDLTDLARKGKIDPI%0D%0AIGRDSEIRRTIQVLQRRTKNNPVLIGEPGVGKTAIVEGLAQRIVNDEVPEGVKGKKVLSL%0D%0ADMGALLAGAKFRGDFEERLKSVLKELSKQEGNVILFIDELH…	1 TMD	98.8558	0.64204	0.502142	0		1.30197	0.23557	0.211538		1.50172	0.0334728	0.00221813		Y	Su Et al., 2007 IAI (http://iai.asm.org/content/75/6/3089.full) and Maier and Tempel		1					+		7.3
FTL_0097	FTT1771	-	hypothetical protein	Hypothetical	Conserved	14	5	4.24264	658	3.57143	10.4367	6.27949	519	7.45476	13.295	3.24562	478	9.49643		0.362				http://psort.hgc.jp/cgi-bin/okumura.pl?origin=Gram-negative+bacterium&title=FTL_0097&sequence=MSLINMTKIDKKNKVPVHLELEKSVLDEILEYLKWAEIDDQAHFIEEACRYIFDIDEDWK%0D%0AKFKKNHFEATGIKLVDKKETKLDVFNEMVGEYEGMVNLEDDENLGNKLAKKLQKSSK		100	0	0	0		5.62235	1.09613	0.026984		1.58091	0.484117	0.231795							-2.5					2.1
FTL_0098	FTT1772	TrpA	tryptophan synthase alpha chain	AAB (AA biosynthesys)	aro	29	6	1.41421	602	2.06897	11.2433	2.37437	493	3.87701	11.67	1.8809	526	4.02414		0.146				http://psort.hgc.jp/cgi-bin/okumura.pl?origin=Gram-negative+bacterium&title=FTL_0098&sequence=MTNRYTTLFANLEKRNEGAFIPFVTIGDPNKALSFEIIDTLVSSGADALELGIPFSDHLA%0D%0ADGPTIQEANIRALESGITPKDCFDILTKIRAKYPHIPIGLLLYANLVYANGIENFYQKCL%0D%0ADAGVDSILIADVPAHESKEFRDIAKKVGIAQIFIAPPDASESTLKQISKLGSGYTYLLSR%0D%0AVGVTGTETAANMPVEDVLAKLREYNAPKPVLGFGISKPEQVQQAIKAGAAGAISGSATVK%0D%0AIIQNNISNKQKMLNELTYFVKEMKAATLN		100	0	0	0		1.66772	0.257384	0.0669217		1.21652	0.22571	0.307739										+
FTL_0099	FTT1773	TrpB	tryptophan synthase beta chain	AAB (AA biosynthesys)	aro	43	8.5	6.36396	501	1.97674	12.39	1.23219	461	2.8814	10.815	1.43543	552	2.51512		0.078				http://psort.hgc.jp/cgi-bin/okumura.pl?origin=Gram-negative+bacterium&title=FTL_0099&sequence=MSKLNAYFGEYGGQFVPQILVPALDQLEQEFIKAQADESFKQEFKELLQEYAGRPTALTK%0D%0ATRNIVKNTRTKLYLKREDLLHGGAHKTNQVLGQALLVKRMGKKEIIAETGAGQHGVATAL%0D%0AACALLDLKCRVYMGAKDVERQSPNVFRMKLMGAEVIPVHSGSATLKDACNEALRDWSANY%0D%0ASKAHYLLGTAAGPHPFPTIVREFQRMIGEETKQQMLAKEGRLPDAVIACVGGGSNAIGMF%0D%0AADFIDEKNVKLIGVEPAGKGIETGEHGAPLKHGKTGIFFGM…		89.4737	7.01754	3.50877	0		1.64563	0.372818	0.13401		0.834451	0.0349482	0.0215645		Y	Chu IAI 2011 (http://www.ncbi.nlm.nih.gov/pmc/articles/PMC3125836/)				-2.6			-
FTL_0100	FTT1775	-	Carboxypeptidase,fragment	Protein fate	Degradation	59	4.5	4.94975	696	0.762712	6.41333	2.64434	671	1.08701	6.795	0.289914	687	1.15169		0.31				http://psort.hgc.jp/cgi-bin/okumura.pl?origin=Gram-negative+bacterium&title=FTL_0100&sequence=MSAIKSQLQILQDKLSQKKKYNHAISLMHWDLETQAPKNSINTTSEVIGFFSEKIYEITN%0D%0ASEEITSSLKYLNSNLSALDEINKRIVYLTTKQKDRLSKIPKDEYVAYNKLLSQAQNIWAK%0D%0AARKDNDFEAFAPYLEEIIKYQKKYVERIGYNEHPYDVLLDDYEEGMTVAKLEPFFDSLKE%0D%0ARIVPLLEKIKNTDQVDTSCIDKPYNIDKQKEYSHKIAKKLGFNFDSGILKESAHPFTLNF%0D%0ANKYDVRMTTHYIENLFTSSLFSTIYETGHAMYEQNIGDNIY…		100	0	0	0		2.89313	#DIV/0!	#DIV/0!		0.642893	0.909189	0.634414					1
FTL_0104	FTT1777	-	hypothetical membrane protein	Cell Envelope	Other	15	4.9	1.55563	680	3.26667	3.49267	0.775475	816	2.32844	2.295	0.700036	901	1.53			0.288		0.307	http://psort.hgc.jp/cgi-bin/okumura.pl?origin=Gram-negative+bacterium&title=FTL_0104&sequence=MTFLKKAFIATIVSISALVLNSCIVAAIAVGGGTVAYIDGNYSMNIEGNYKAVYKATLKA%0D%0AINDNNDFVLVSKDLDQTKQNADIEGATKIDSTSFSVKIERLTDQATKVTIKFGTFGDQAM%0D%0ASSTLMDQIQAAVHKAF		0	67.8066	24.4575	7.73595		1.12026	0.521193	0.775167		1.0715	0.173201	0.618423
FTL_0105	FTT1778	-	hypothetical membrane protein	Cell Envelope	Other	14	15.6	1.9799	325	11.1429	17.664	2.13642	338	12.6171	19.544	10.386	339	13.96			0.289		0.698	http://psort.hgc.jp/cgi-bin/okumura.pl?origin=Gram-negative+bacterium&title=FTL_0105&sequence=MKLRKVLIATLLGASALSLSSCWLLVGAAVGGGTAAYISGEYSMNMSGSVKDIYNATLKA%0D%0AVQSNDDFVITKKSITSVDAVVDGSTKVDSTSFYVKIEKITDNASKVTIKFGTFGDQAMSA%0D%0ATLMDQIQKNL		40.4932	43.1463	14.7641	1.59642		1.13023	0.0536114	0.0752941		1.1395	0.651678	0.79068					4					-
FTL_0109	FTT1715	PdpD		Unclassified		15 / 135 (109 [133AA-15kD] is C term of S4PdpD[1195AA])																0.1		http://psort.hgc.jp/cgi-bin/okumura.pl?origin=Gram-negative+bacterium&title=ftt1715&sequence=MDQDINDLLYDTNDLKKEKVCGGFFDFIKAWFYNDVERHMFFEDEIIVAQKLKTMDVMAN%0D%0ATYALERKKYFEKFLKDSHKQKGFFTRIKDRDFAFYKDPTRVKLWSSITDTDVYSFFIKSS%0D%0AVNQVLGGGNIAQLTSLPKFKFNAIASVNNENISAAANLAATGAKSFFGSSCINIWSNLPV%0D%0AFDSERGDVKSFIPLYLRISGKASSALFNYNIDISASTNRLKFTESKCMELLNNFKGNVNL%0D%0ARLVAAKSSREAKSFIYTPKFKEDSNKHLNDLGFILNTQQGSY…																									2
FTL_0111	FTT1714	IglA 1157	intracellular growth locus, subunit A			21	16.6	5.09117	310	7.90476	61.1833	11.175	61	29.1349	41.275	2.08597	135	19.6548		0.342				http://psort.hgc.jp/cgi-bin/okumura.pl?origin=Gram-negative+bacterium&title=FTL_0111&sequence=MAKNKIPNSRLMINYETNVDGVLKKKELPYRVLVVGDLSKGRSVDAKKEFAYREVRRVNN%0D%0AGVDRVLEEMNISFDFEAPNFVSKDPSNLKVNYRIESVKDFRPDAVAKKVPEIRALLEMKE%0D%0AILASFAKDIENNRNLKKTIDMIFSDSNELESLKSKIPALTNYTIKDSCDAAGSQDLSNQQ%0D%0AVDGK		82.8216	5.57633	5.84615	5.75588		4.40202	1.40299	0.0755285		1.79319	0.805375	0.298303		Y	de Bruin et al., 2007 BMC Microbiol (http://www.ncbi.nlm.nih.gov/pmc/articles/PMC1794414/)				-23.9		Y	+		2.3
FTL_0112	FTT1713	IglB 1158	intracellular growth locus, subunit B	Unclassified		58	102	39.598	23	17.5862	258.957	63.3445	6	44.6477	155.369	58.7874	21	26.7878		0.25				http://psort.hgc.jp/cgi-bin/okumura.pl?origin=Gram-negative+bacterium&title=FTL_0112&sequence=MTINKLSLTDELLNNFGGSTEVDSVLKNIDFDVSDDASKVLSLSTDYNARNLMALSLVLA%0D%0ANNDNINNYNQKYIQKVITVIDRLIDLQVNSIISNDEFRALEQEWLKVQEVCQEDYDNVEV%0D%0ASILDVKKEELQYDFERNLYDISSSDFFKKVYVSEFDQYGGEPYGAILGLYNFENTTNDII%0D%0AWLTGMGMVAKNSHAPFIASIDKSFFGVKDLSEITHIKSFEALLEHPRYKEWNDFRNLDVA%0D%0AAYIGLTVGDFMLRQPYNPENNPVQYKLMEGFNEFVDYDKNE…		81.9917	7.25346	5.59764	5.15722		4.00099	1.00558	0.0518156		1.73868	0.593544	0.22047		Y	Su et al., 2007 IAI (http://iai.asm.org/content/75/6/3089.full)		2		-16.4		Y	+		2.3
FTL_0113	FTT1712	IglC 1159	intracellular growth locus, subunit C	Unclassified		22	57.5	6.36396	59	26.1364	148.919	39.7418	19	67.6906	75.545	30.9076	55	34.3386		0.42				http://psort.hgc.jp/cgi-bin/okumura.pl?origin=Gram-negative+bacterium&title=FTL_0113&sequence=MSEMITRQQVTSGETIHVRTDPTACIGSHPNCRLFIDSLTIAGEKLDKNIVAIEGGEDVT%0D%0AKADSATAAASVIRLSITPGSINPTISITLGVLIKSNVRTKIEEKVSSILQASATDMKIKL%0D%0AGNSNKKQEYKTDEAWGIMIDLSNLELYPISAKAFSISIEPTELMGVSKDGMSYHIISIDG%0D%0ALTTSQGSLPVCCAASTDKGVAKIGYIAAA		95.5676	2.32306	1.31012	0.799253		3.97822	0.440136	0.0107445		3.97608	1.83184	0.148393		Y	Santic et al., 2005 Cell Microbiol (http://onlinelibrary.wiley.com/doi/10.1111/j.1462-5822.2005.00526.x/pdf)		2		-9.7	-1.92	Y	+	3.5	1.2
FTL_0114	FTT1711	IglD 1160	intracellular growth locus, subunit D			46	15.5	4.94975	328	3.36957	41.66	15.6761	117	9.05652	22.308	1.56695	286	4.84957				0.145		http://psort.hgc.jp/cgi-bin/okumura.pl?origin=Gram-negative+bacterium&title=FTL_0114&sequence=MFLERIYWEDGLRLDSDILDKSNLSVLERLSTASYLPANLNKGIVSFDLDVESLQTGLIL%0D%0AIKDLKLYLDEKNFVFYDKSYPLSLQIMTDKLSDEIPLFLNIREKVIEKNGIKYIYNQLSL%0D%0ASLEHSYGFKHSIQIALFRLDRGRLVPEIYDFPLLTLNHYYLGDIFVKLNRTVSELKSFNR%0D%0AFVFSASRSYASILLVFLINKLERELKFAESNRANSSPKQIFDLIDDIYSLIQLNLDKVEE%0D%0ALDSIEFDFQKPLTKLNLLADRLLTLCEYRKINNFIRFELHG…	1 TMD	90.4278	0	6.19487	3.37735		4.7893	0.819332	0.0225871		1.25758	0.0420458	0.0130624		Y	Bonquist et al., 2008 IAI (http://iai.asm.org/content/76/8/3502.abstract)				-3.2	-2.22	Y			2
FTL_0115	FTT1710	PdpE / Hcp 1161	conserved hypothetical protein	Hypothetical	Conserved	22	0.9	0.141421	971	0.409091	11.3667	3.95264	489	5.16667	5.715	0.403051	735	2.59773				0.124		http://psort.hgc.jp/cgi-bin/okumura.pl?origin=Gram-negative+bacterium&title=FTL_0115&sequence=MSKKIFKLLSISIIFSIYQQTFSNTITASTFELKNSSKKNATIFLNLNEFCPTNIAACKD%0D%0AENDNNCIYITELVREPLSRIYYYLAVPITSKSVKDLTILYKHDKEESPPEAINICLSLFK%0D%0ANNKYETYYSQVIYNWFVSSELYLSFSEGSIFINKDINNSNNYDKGNFLRVNLERIADGWA%0D%0APPHYEKKITII	UC SP	81.9552	1.6129	6.27716	10.1547		8.21497	3.90329	0.120462		2.00516	0.550632	0.122973									Y		2.7	0.8
FTL_0116	FTT1709	PdpC 1162	conserved hypothetical protein	Unclassified		156	36.2	22.9103	117	2.32051	241.458	238.16	7	15.4781	159.015	125.321	20	10.1933				0.172		http://psort.hgc.jp/cgi-bin/okumura.pl?origin=Gram-negative+bacterium&title=FTL0116&sequence=MNDKYELNIYFEKIELPKTADFNMISKHDIKELRVDANLKKKIHLLQFDEDYLAYMRSLR%0D%0AAIHPSKIAMQKIKSIRNKKNSFIIAILSLDKIIHKTKFITFGHKTVIFDFKKLWGLVDFV%0D%0AIVHTSNKTWVNHKLTSFMPSITYCNQNIIHLAYHSDFLYIYHTPEFMDDINVDRENRRRL%0D%0AVAKIPDPYWVRADTKENKINITSENKNLEKDLKKITKLKNFEISANDIFFSKAIKAAPRL%0D%0AQHKNKSKLFNSLAIENNEKIKRDIIDYAISNAWYKNDGLLEN…	2 TMD	80.4041	1.17683	10.8208	7.59823		6.25315	3.86219	0.194318		2.817	0.28839	0.0123626		Y	Barker et al., 2007 Ann NY Acad Sci (http://onlinelibrary.wiley.com/doi/10.1196/annals.1409.010/full)				-2.8	-2.34	Y			0.3
FTL_0117	FTT1708	IglJ 1163	conserved hypothetical protein	Hypothetical	Conserved	30	1.5	0.707107	914	0.5	10.9987	2.10504	501	3.66622	5.3	1.83848	754	1.76667		0.383				http://psort.hgc.jp/cgi-bin/okumura.pl?origin=Gram-negative+bacterium&title=FTL_0117&sequence=MKTILKIFLTYKQYWKILNMQHINNINKNISLNNFVSLLKSQKYSLKRINFIPVMINKTS%0D%0ASPTILDIYDNKETLNVKINIFKIKPFTKLQSIYQEYIQNNNDLAIEILGYGLKVLLKLYI%0D%0ALDTKALHKFTTKNSYYIQCAPKYTIDNIINNIYKLLSEDYCTVIDYKEKLINIKRKQIVV%0D%0AGDSYVGKSFLGAYIPSYVYIINIKIYLISKNQYVINKIKTQIKKIEEKITKLPFKIELEI%0D%0ASIENNKKNQIYLSYFNL		86.8319	3.31919	4.62963	5.21931		5.19322	2.43058	0.134836		2.26186	0.378305	0.0421208		Y	Ahlund IAI 2012 (http://www.ncbi.nlm.nih.gov/pmc/articles/PMC2897386/)		1		-3.1	-3.18	Y			1
FTL_0118	FTT1707	IglI 1164	conserved hypothetical protein	Hypothetical	Conserved	45	16.7	2.40416	305	3.71111	61.7707	23.9379	57	13.7268	29.904	1.84413	198	6.64533		0.214				http://psort.hgc.jp/cgi-bin/okumura.pl?origin=Gram-negative+bacterium&title=FTL_0118&sequence=MSQIISTLNNIDLVTQDKVNLISNMQIQAKYENAEYKSFIDQLIDNLNTTRSIDIYNLFL%0D%0ASLNSEICLNLDTVDNISKIISSYLSILNTNFTRISPSESKQKNQLAEKGINKFLVTMDAN%0D%0AFAQMQNQDKLLPNNIDSIIEIVQEVIIFFEKNNLNYNSDFKIQLNKTLRKIKSSLILKDQ%0D%0AKNDTYSDKESINQVEATITDQKTIQGSEKWKTLIEKIEVLKALVESERIFETSIVYNDIQ%0D%0ANLLVNFDPKEYFPEIFFPLYKKIAPFIGNIHKNIDYYSSSI…		81.4573	6.69299	7.22749	4.62219		5.39096	2.10571	0.0983206		2.77425	0.540724	0.0434368		Y	Barker et al., 2009 Mol Microbiol (http://onlinelibrary.wiley.com/doi/10.1111/j.1365-2958.2009.06947.x/pdf); Broms et al., 2011 IAI (http://iai.asm.org/content/79/9/3683.full)		1		-4.5	-2.56	Y			1.5
FTL_0119	FTT1706	DotU 1165	conserved hypothetical protein	Hypothetical	Conserved	25	8.7	3.81838	487	3.48	19.1967	0.195021	308	7.67867	12.574	1.16814	497	5.0296				0.429		http://psort.hgc.jp/cgi-bin/okumura.pl?origin=Gram-negative+bacterium&title=FTL_0119&sequence=MKDFKEIEIILDIIKTTREIIEDNDNDNEKISYHRNNIRKSIFFLQEELLEKYSETVCKY%0D%0AIVFPLLAYVDEKLMLLREKSASNISWSLLQLEYYDRKDGGEYVFEITDNILSENIYPEIC%0D%0AYQTISLILHNDFYGKYYDNIYNHSFLAYKKEIDKHIENSTIDSVNFIDIPVNSPPLSRKY%0D%0ASKTLKFLLRIGVPLGLFLLSLLILLSW	1 TMD	60.6982	15.0789	19.5508	4.67219		3.71618	2.3118	0.238483		0.958875	0.895574	0.954128		Y	Broms 2012, Plos One (http://www.ncbi.nlm.nih.gov/pmc/articles/PMC3326028/)				-3.5	-3.58				1.6
FTL_0120	FTT1705	IglH 1166	conserved hypothetical protein	Hypothetical	Conserved	55	12	5.65685	400	2.18182	46.5507	18.2225	95	8.46376	25.551	8.41598	245	4.64564		0.361				http://psort.hgc.jp/cgi-bin/okumura.pl?origin=Gram-negative+bacterium&title=FTL_0120&sequence=MDEKRKDLSTSDASILKKTFDKLSNDIRDDFDKRIFDYSNALLFKYYSNLYYFVPKSCLL%0D%0AEINDKGHNGYYIPPQEYFFIEDKRTGKTLTYTTKSENIILPIRDITTIKQSDTSINISLE%0D%0AFANNFDYDYVTIWIDPTLCKEDPSFATYIFNQVLEDNGSAKIKFSNHSYTTKNVQIEPIK%0D%0AFQLKPTEKLVLNIHSPSLLYGFNIKIKDLFKYKNNDLNKIDFFLEVKTENYNDEKLLSLF%0D%0ARVNLIPVFNSFDDYSSTSFASMNLSESKLKHHQKDDAQAIE…		90.9801	2.82491	4.36252	1.83246		6.48791	3.62774	0.16579		1.93425	0.895391	0.278036		Y	Straskova Microbes and Infection 2012 (http://www.sciencedirect.com/science/article/pii/S1286457911002309)				-5.3		Y			1.4
FTL_0121	FTT1704	IglG 1167		Hypothetical	Conserved	18	0			0	2.15333	1.23715	910	1.1963	0	0		0		0.236				http://psort.hgc.jp/cgi-bin/okumura.pl?origin=Gram-negative+bacterium&title=FTL_0121&sequence=MLNIINDSLKRLKEITTNDESISSSVSDLVADLNNIKILLAQSKLHLSSNASILTTSMGA%0D%0AQIKCSYSLGSGIYLSTRIKTLTNNLPASNITDSKLGANILPFAGCTNPANPTMNPFSFPW%0D%0AVCIPNLSAFIPTNPTTLLENAPITTINSKAMCMFAPGGIVDFISSGQINVKTS		50	0	20	30						0.679422	0.960848	0.68351		Y	Broms et al., 2011 IAI (http://iai.asm.org/content/79/9/3683.full)					-2.22				1.2
FTL_0122	FTT1703	IglF / ClpV 1168		Hypothetical	Conserved	65	2		868	0.307692	13.2533	4.63471	435	2.03897	6.555	5.02753	697	1.00846		0.368				http://psort.hgc.jp/cgi-bin/okumura.pl?origin=Gram-negative+bacterium&title=FTL_0122&sequence=MNNNIDKWFENLFSNIHLYYKQEQSYKISKLNECITNVIKFINIKDYRKADIYNLTYVIE%0D%0ADVRYSTNLILSDSAIKFNDLILKKLDNLLDCTDINYFTSLMKNLKVLLEKYKLVIEKDIS%0D%0ANRIELIKTKQIDKLESIFLDYINNHSISAYDDSLVKLYVKTIQNPNSIEAIDEYKSYFDT%0D%0ALKIFIKDHKNIVSFIPFRKNPILSLLKLAYLIRNGLYKTDRLLASDIILLRALYSINKDT%0D%0AYKLSLINEKTDTNLSIVSLTSLQAKPSENLKKTIAFIDLQI…		80.361	1.78571	6.24615	11.6071		11.8797	12.9574	0.356962		0.121281	0.171518	0.0185221		Y	Ahlund IAI 2012 (http://www.ncbi.nlm.nih.gov/pmc/articles/PMC2897386/)				-3.1					1.2
FTL_0123	FTT1702	VgrG 1169	conserved hypothetical protein	Hypothetical	Conserved	17.5	7		546	4	25.8267	10.3403	224	14.7581	16.655	13.2158	397	9.51714		0.336				http://psort.hgc.jp/cgi-bin/okumura.pl?origin=Gram-negative+bacterium&title=FTL_0123&sequence=MSKADHIFNLEEQGLLIDIKDDSKGCTTKLESSGKITHNATESIESSADKQIIENVKDSK%0D%0AISITEKEILLATKKSSIMLSEDKIVIKIGNSLIILDDSNISLESATINIKSSANINIQAS%0D%0AQNIDIKSLNNSIKADVNLNAEGLDVNIKGSVTASIKGSTATMVG		99.1573	0	0.842697	0		6.6211	2.09439	0.0629319		2.31558	1.00188	0.204431		Y	Barker et al., 2009 Mol Microbiol (http://onlinelibrary.wiley.com/doi/10.1111/j.1365-2958.2009.06947.x/pdf)					-2.29				0.9
FTL_0124	FTT1701	IglE 1170	hypothetical protein	Cell Envelope	Other	14	1	0	955	0.714286	4.22867	0.686196	772	3.02048	1.684	0.118794	939	1.20286				0.168		http://psort.hgc.jp/cgi-bin/okumura.pl?origin=Gram-negative+bacterium&title=FTL_0124&sequence=MYNKLLKNLCLVLSTIIGLSSCISDGLYINNNIPKTKIVLESKPDKNIFYSDNYQSISQR%0D%0AIYDDNVKVLNLKTGKNEFPLDKDIKDYALYFILPENKKTENWKYIISSDSVNKFTIKNDS%0D%0ASIEKD	Norgard says lipoprotein	0	41.7431	52.831	5.42594		3.72826				2.65429	1.3195	0.218227		Y	Ahlund IAI 2012 (http://www.ncbi.nlm.nih.gov/pmc/articles/PMC2897386/) and Norgard IAI 2013 (S4)					-3.87	Y			0.6
FTL_0125	FTT1700	PdpB / IcmF 1171	conserved hypothetical protein	Unclassified		128	27.2	8.76812	175	2.125	117.471	25.1871	26	9.17745	81.727	17.433	48	6.38492				0.584		http://psort.hgc.jp/cgi-bin/okumura.pl?origin=Gram-negative+bacterium&title=FTL0125&sequence=MNFIKNHQILIISLTIAIIVLSVLGIFMIKKWLKTSRNPNKKSASKTIKNAKSLIKKNKV%0D%0AKNNLSELYIFYGDYLAAKDYITKIKPQAQIIDNNELPLIAIDKNNTSLVFANNEFSYLYK%0D%0ALKKKLNLQFYKLNFCFDISDDYYHENIKISEIYKELLKLRLKNFIISFYTLSEHTRSYNN%0D%0AAIDKKSIFKLTSDADTNHKAEEEILSKILSSKDDVNNKYNNVKILNQIRKLLKNIHPQLK%0D%0ASINKETFFNFGLNTPDNIIAKKDTIFFSSFPKSIIINLISLL…	2 TMD	36.1217	9.74551	43.5482	10.5846		6.64501	5.44925	0.280528		1.86314	0.0245133	0.000403037		Y	Brotcke et al., 2006 IAI (http://iai.asm.org/content/74/12/6642.full); Tempel et al., 2006 IAI (http://iai.asm.org/content/74/9/5095.full.pdf+html)					-2.48	Y	+		1.5
FTL_0126	FTT1699	PdpA 1172	conserved hypothetical protein	Unclassified		95	19.5	12.0208	263	2.05263	134.831	92.0347	24	14.1927	81.688	35.4798	49	8.59874		0.26				http://psort.hgc.jp/cgi-bin/okumura.pl?origin=Gram-negative+bacterium&title=FTL_0126&sequence=MIAVKDITDLNIQDIISQLTSEVINGDTTSSSAKFACEINSYIINYKLLNINLINTQLKN%0D%0ATKILYRKGLISKLDYEKYKRYCVICRLKNNIDEFILYFSTNYKDSQSLKIAIKELQNSCS%0D%0ASSLILELPHDYIRKIDVLLTSIDSAIQRSSDLNKTIIKQLNKLKSSLSRYIGYNNVLQKQ%0D%0AEITINIKPINKNFELEDISFVSTRNKQYFKHNSLTLKNPHIEKLEVCENIYGINGWLTFD%0D%0ALAYINNHKDFNFLLSPNQPILFDIQINDSFNFYKKESKKDH…		92.1477	0.472411	4.62977	2.75012		4.83131	1.13827	0.041411		1.7875	0.054751	0.00240815		Y	Schmerk et al., 2009 Microbiology (http://mic.sgmjournals.org/content/155/5/1498.full)						Y	-		2.5
FTL_0129	FTT0252	LeuA (LVS129-272AA, S4252-457AA both cyto)				30 / 51																		http://psort.hgc.jp/cgi-bin/okumura.pl?origin=Gram-negative+bacterium&title=FTL129&sequence=%0D%0AMDALRPSLAIGKARVHMYLPVDPNLAQASLGSKNDNEQNIKNVYELVKLASDEGFEVEFS%0D%0AAEGYSRLGDTFDYVTNIFRAAVAAGVKVINCPDTIGGACERENDNYFVKNMAKHAEIIKK%0D%0AEFPDRNIIWSAHCHNDLGLALENSMNAVFDGPARQVEGCINGVGERAGNAPLEQCVMFIN%0D%0ALFGKQKDYHYYNDVNIAHFKTISDFIGKRMLSRQPHHPITGLNSARHTSGGHTNAILKNP%0D%0AIAYQPFHPESVGNEISFIFGPLSGGNHAKKII
FTL_0131	FTT0251	IlvE	Branched-chain amino acid aminotransferase protein (class IV)	AAB (AA biosynthesys)	Pyruvate	33	15.5	7.77817	329	4.69697	15.4933	0.500133	389	4.69495	18.305	6.08819	363	5.54697		0.362				http://psort.hgc.jp/cgi-bin/okumura.pl?origin=Gram-negative+bacterium&title=FTL_0131&sequence=MIDKIWKNGEIISYQDAKVGINTHSLHYGSSVFEGIRAYDTPNGIGVLKLREHMQRFMYS%0D%0AMNVLGMTCKYTLDELCQAVLDTVKASGKKSCYIRPLAYFAEGGVNVLPAKDHPVDITIYC%0D%0AIDMGKYMAADKVDIKVSKYIRIHPRSTVCDAKIGGHYVNSILASRETLGTHYHESLLLDA%0D%0AYGFVAEGAAMNVFFVKDNEVITTPLGTILDGITRRLIIQIAKDLEYKVTERLFKVDELIN%0D%0AADEVFFCGTAAEITPVASIDDNKLKRSDYTITNQIKEVFEK…		97.739	2.26098	0	0		2.23977	0.916721	0.195939		1.47639	0.795717	0.48633							-3.6					1
FTL_0132	FTT0250	PpdK	phosphoenolpyruvate synthase/pyruvate phosphate dikinase	Energy Metab.	other	98	17.8	1.13137	282	1.81633	32.3873	9.38101	172	3.30483	51.845	15.9028	98	5.29031		0.434				http://psort.hgc.jp/cgi-bin/okumura.pl?origin=Gram-negative+bacterium&title=FTL_0132&sequence=MSKFVYAFSEGNKSMRDLLGGKGANLSEMLNSGLPVPDGFTVTTEACLKYYDDRQKLSNE%0D%0AVKEQIFAHIKDLEKRTGKTFGGGNNPLLVSVRSGARVSMPGMMDTVLNLGLNDTVAQAMV%0D%0AAKTNNEQFVYDSYRRFIMMFADVVMDCEKKPFDKVLEDKKAKRKVKNDCDLPAQDYKDIV%0D%0ATEYKKIYKDLVGKDFPTDPIEQLLAAVEAVFKSWNAERAIIYREINNISNNWGTAVNVQE%0D%0AMVYGNSGNNSGTGVAFTRNPSTGENELFGEYLINAQGEDVV…		94.1987	4.25809	1.54321	0		0.841041	0.0415769	0.0325456		0.687773	0.284173	0.260449										+
FTL_0133	FTT0249	FeoB	ferrous iron transport protein	Transport and Binding Proteins	Cations+Fe-carrying compounds	81	17.9	8.6267	281	2.20988	28.4613	12.8624	202	3.51374	28.272	14.244	211	3.49037				0.584		http://psort.hgc.jp/cgi-bin/okumura.pl?origin=Gram-negative+bacterium&title=FTL_0133&sequence=MKYALVGNPNCGKTTIFNALTGLNQKVGNWSGVTVDKKTGFFNSKDKKIEVVDIPGIYSL%0D%0ASVSDANSIDEQIAYSFVVKEKPNAIINVVDASNLNRSLYLTMQLIELGLPVILVVNMIDV%0D%0AANKKGLIIHYDRLEKTLGCKVLPVVAAKGIGIKELKETLVDHQKISSFDLKSYYPRIVTE%0D%0ALAQQITTQKNDDIGSLWLAIELIDGRELQLSQEITASQLDSLKSLLQSNTDIDIAKVRYN%0D%0AAVAEIVASITENKKVSRFNFTKALDALCMNKYLGVPIFLLM…	9 TMD	32.051	28.2001	22.9991	16.7497		2.10517	0.904689	0.226202		0.748698	0.0316191	0.00782269		Y	Su et al., 2007 IAI (http://iai.asm.org/content/75/6/3089.full)							-
FTL_0136	FTT0255		hypothetical protein / regulator of chromosome condensation	hypothetical protein / regulator of chromosome condensation		24 / 37 (136 is 210 AA and is C term of 255 which is 313 AA both cyto)														.341 / .291				http://psort.hgc.jp/cgi-bin/okumura.pl?origin=Gram-negative+bacterium&title=FTL136&sequence=MWTYVNNVFQQTKNQTPIENNLSIINNPIFDVFLPVQNISKIGNSTASAHVVTRYKDKKN%0D%0AEKVNYFVKSLNNNEVENAIAEVIYAQIWNYFIGNRASKSLLLSKHENKIIGIASKGINDF%0D%0AQEYKSLSGDQKDYPGLIQILFYVCVLIENDFHICNFGTGLFNGKRCYSKIDHDYIVSFWD%0D%0AALKYGKFMTEVSHNFQELFKKNLCLVYFFF
FTL_0137	FTT0256	-	Lipopolysaccharide protein	Cell Envelope	LPS / surface polysaccharides	39	13.7	8.06102	366	3.51282	18.0553	3.62976	327	4.62957	21.152	5.58897	301	5.42359		0.333				http://psort.hgc.jp/cgi-bin/okumura.pl?origin=Gram-negative+bacterium&title=FTL_0137&sequence=MKKLKYYIKNISRTIIPKKFFELSLEHKLKSITKFDKEYIEYRVNYYNRLSKPFMLQNSS%0D%0ANWKNFKRNTPVFDIIDHSLVRKSINSSYFYDFKEFLVYFNKTDSFATAFYDLTKIPQQPT%0D%0AFVKSRPIADDNQNSIILKLDKLRHFSLFEDNQKFEDKLNMAVFRGACHQPTRQYFIENYY%0D%0ANLPNTNFGDTRKESIGQPYNKGFLSIQDQLKYKYIVSIEGYDVATNLKWIMNSNSLCFMN%0D%0AKPKYETWFMEGTLIPNHHYVLLKDDYSDLQEKIDYYNNHPE…		76.7575	3.19315	11.0679	8.98153		1.68946	1.21592	0.506749		0.923124	0.292505	0.745812
FTL_0138	FTT0257	-	Ribonuclease II family protein	Transcription	RNA Degradation	71	7.5	2.12132	532	1.05634	5.67	4.04681	700	0.798592	8.855	4.03758	623	1.24718		0.267				http://psort.hgc.jp/cgi-bin/okumura.pl?origin=Gram-negative+bacterium&title=FTL_0138&sequence=MQKNSLVIFKSKPAKVINLLDKKIEIETLDGKNIKLPAKSVQLLVESEKYFELESLKELE%0D%0AIAELEMTWELLQEQQQTSVEELCELLFESIGVNQAYTVWLLVSEGEYFSFNDDFSINIHS%0D%0AQEQKNAIVRDKQEKLKKEQELNDFIERLNNKTFNEDDRKFLKEIEALATLKTNKCRFFKY%0D%0ALNMEESENSAYKLLLDIGYCDEFFNPYLYRYGAELEHNSAEFNYNSKSDNQRVDLTHLKA%0D%0AYAIDDEGSNDPDDAISWDSQKNKMWVHISDPSSSISFGDEV…		100	0	0	0		0.685225	0.105518	0.0518537		0.545453	0.771387	0.492324
FTL_0139	FTT0258	-	Carboxylesterase/phospholipase family protein	FA/Pi-lipid	Synth/degradation	25	3.5	2.12132	753	1.4	4.66667	2.08167	753	1.86667	7.38	6.53367	665	2.952		0.124				http://psort.hgc.jp/cgi-bin/okumura.pl?origin=Gram-negative+bacterium&title=FTL_0139&sequence=MNYELMEPAKQAKFCVIWLHGLGADGHDFVDIVNYFDVSLDEIRFIFPHADIIPVTINMG%0D%0AMQMRAWYDIKSLDANSLNRVVDVEGINSSIAKVNKLIDSQVNQGIASENIILAGFSQGGV%0D%0AIATYTAITSQMKLGGIMALSTYLPAWDNFKGKITSINKGLPILVCHGTDDQVLPEVLGHD%0D%0ALSDKLKVSGFANEYKHYVGMQHSVCMEEIKDISNFIAKTFKI		100	0	0	0		0.82839	0.0482834	0.0373757		0.731932	0.11512	0.0811457
FTL_0140	FTT0259	HemC	hydroxymethylbilane synthase (porphobilinogen deaminase)	CoFactors	Heme, porphyrin, cobalamin	33	7		555	2.12121	5.24	3.52885	720	1.58788	9.895	4.39113	582	2.99848				0.136		http://psort.hgc.jp/cgi-bin/okumura.pl?origin=Gram-negative+bacterium&title=FTL_0140&sequence=MKQITIASRESKLALWQTNFVKNRIQSELNIPCEISTMKTQGDIILDQPLNKIGGKALFM%0D%0AKELEVAMLSNKADIAVHSLKDVPYQLPQGFCLAGFMPREDPRDAFVSNKYNSIDDLPKGA%0D%0AVVGTSSLRRKAQLLHYRDDLEIRDLRGNIQTRLSKLDNGDYDAIILASAGLIRLELVERI%0D%0ATQFIPVEISLPAVGQGIVVIEALERDNDLLEKIQKLNCRESSRVATAERAFNQELKGGCH%0D%0AVAIGAYAELDNNQITLMAMVASSDGKKILKRKMIGDDPTKL…		100	0	0	0		1.58873				1.09926	0.433084	0.776604												2.4
FTL_0141	FTT0260	CrcB		Unknown function	General	12 / 14 .	0
FTL_0142	FTT0261	-	hypothetical membrane protein	Cell Envelope	Other	15	1		962	0.666667	3.06667	0.945163	844	2.04444	0.6	0.848528		0.4				0.429		http://psort.hgc.jp/cgi-bin/okumura.pl?origin=Gram-negative+bacterium&title=FTL_0142&sequence=MIRKITALFLFCLLIVSCMPFLGGNMIVRDNRFESDLGQHSLQMQQGTTVKQLYDAIKKA%0D%0AVKANPGEFEIKADDYSNQKATLWTFSNKYNQPVTFEAVQRAGQVYLSISVGEEGQARVNN%0D%0ADVIYYLQDLVLNNLQ		74.8065	25.1935	0	0						0.118259	0.167243	0.0175168
FTL_0143	FTT0263 (psuedogene?)					13				0				0				0			0.946		0.398	http://psort.hgc.jp/cgi-bin/okumura.pl?origin=Gram-negative+bacterium&title=FTL143&sequence=MAGAMIGGVIGIIGGSICTIITLGLGSVPCFAGTVGGGMALGAGVGAGTGALVGTGGYIY%0D%0AVSNKDDIIGKYKYEVLEDGKTSPITFEQFPDRNYLAGQKVDIYTSKYKGEKTYFIKAIQQ%0D%0ADSKED
FTL_0144	FTT0264	-	conserved hypothetical protein	Hypothetical	-	7	1	1.41421	948	1.42857	3.06	2.09065	846	4.37143	8.045	7.13471	643	11.4929		0.503				http://psort.hgc.jp/cgi-bin/okumura.pl?origin=Gram-negative+bacterium&title=FTL_0144&sequence=MKKEQKVIKVRPGERVSCPTKYHENWNLHPRVYIDLKDKKTNSCPYCGTTFKVEKES		100	0	0	0		0.993986	0.0987318	0.939201
FTL_0145	FTT0265	-	ABC transporter, membrane protein	Transport and Binding Proteins	unknown substrate	67	3.5	2.12132	771	0.522388	1.167	0.801859	988	0.174179	0.421	0.595384		0.0628358				0.527		http://psort.hgc.jp/cgi-bin/okumura.pl?origin=Gram-negative+bacterium&title=FTL_0145&sequence=MKRLYSTNMSAKVSRTKWDILALSIILLILSIFVWSISDLGGSIDYKSQASVLKYSDISL%0D%0ASLWLLPYYTAETTIRMFIGLVISLLITFIFGTWAAKNKRAESIIIPLVDILQSIPVLGFF%0D%0AAITVTGFLVIFPTSLWGAQAAVIFGIITAQAWNMILSFYQSLKTVPKELREAADMYQLSA%0D%0AWQKFWKLEVPFAMPGLVWNTMMSMSGSWFMIVASETIMVNFSASQSIPINLPGIGSFIDA%0D%0AANNAQNFTAVGAAIVTMLVTIILYDQLLFRPLVSWSEKFVI…		0	26.9319	50	23.0681		0.196588	0.21999	0.0355043		0.423528	0.598959	0.306548										-
FTL_0146	FTT0266	-	ABC transporter, ATP-binding protein	Transport and Binding Proteins	unknown substrate	49	19.2	7.35391	267	3.91837	11.5213	3.30808	481	2.35129	15.786	0.828729	416	3.22163				0.106		http://psort.hgc.jp/cgi-bin/okumura.pl?origin=Gram-negative+bacterium&title=FTL_0146&sequence=MTKKIFTVEKVNKEFNIKGGHSLKVLDNINFTLYEGEVVALLGKSGSGKSTLLRIIAGLL%0D%0ASPTSGDVLYRGKKVSAPVPDISMVFQSFALMPWLTVLQNVELGLEARKISLEERRQRALK%0D%0AAIDMVGLDGFENAYPKELSGGMKQRVGFARALVLEPDVLLMDEPFSALDILTAENLREDL%0D%0ALDLWENNDAMKGILYVTHSIEEAVLTADRIIIFGSNPGFIRGELKINIPHPRSSQDPVVA%0D%0ADLVDQVYRMMTTAQTKELTERMNKKTAMTIGYRLPDVDISE…		79.6244	8.13284	9.20283	3.03992		0.413846	0.150878	0.0315681		0.626081	0.133376	0.0581256										-
FTL_0147	FTT0267	-	hypothectical protein	Hypothetical	Conserved	56 / 40 (147 has extra ~150 AA on N term, dif PSORTS: 147-OM, 267-cyto)	0.4														0.163		0.925	http://psort.hgc.jp/cgi-bin/okumura.pl?origin=Gram-negative+bacterium&title=FTL_0147&sequence=MNFFIKILTFLLTIAFLFSIGRAAIKQTDEEQILKKDISVLRLQIFSLKKQINQVEEYQD%0D%0ASTNTSLRSDFATYSSKVNNTLTSVSPTKVDALGSRSNNIATRVSSNETFDQNLFRRGNSQ%0D%0AGVFFSNGSIDVGNAPAITTQGQITYLGSYSGNNTIQLGQISKNLYASTIIGQIDKFPNYS%0D%0AMFFGGYFEGDAQTWFGSQINRAGGTSDFPATGQNIYMTTVDLYFLANVGEYMTAVFDFLT%0D%0ADDNSDFGLRNGFVILGNLDTSPFFVTVGKNRRISVGTYGGG…	OMP ?	0	0	0	100						0.744238	1.05251	0.76387
FTL_0148	FTT0268	-	Sodium/hydrogen exchanger (antiporter) family protein	Transport and Binding Proteins	Cations+Fe-carrying compounds	69	3.2	0.282843	776	0.463768	3.205	3.11834	835	0.464493	1.365	1.9304	960	0.197826				0.569		http://psort.hgc.jp/cgi-bin/okumura.pl?origin=Gram-negative+bacterium&title=FTL_0148&sequence=MELFVHSSNYILLASGLILFFAIVSQFLSWRLKLPSILFLILSGIILGPLSEAIFQTGFK%0D%0ALVDGNVIFGEALSPFVSICVAIILFEGSLSLNFSKIKSVSSVVILLITVGLAITVVLTAL%0D%0AFCYYVVGLNLELSMLIGGITCVSGPTVVPPFMRTVRPKKHIANILKWESILVDPIGALVV%0D%0AVFMLAWFVIGGNFANQPNAVSTFIAYMVFVCILGITSGFIFGYLIGLSFRKHYIPEYLKS%0D%0AFFVLAVIVLGFIISDAIMHGAGLLMVTVAGLVMANMKDIKM…	13 TMD	0	17.2643	77.1904	5.54529		0.780229	0.340925	0.458189		0.630255	0.891315	0.61683
FTL_0149	FTT0269	PaaY	carbonic anhydrase, family 3	Central Intermediary Metabolism	Other	19	8.5	7.77817	500	4.47368	12.6133	7.50257	457	6.6386	11.575	2.01525	532	6.09211		0.234				http://psort.hgc.jp/cgi-bin/okumura.pl?origin=Gram-negative+bacterium&title=FTL_0149&sequence=MSRCIRSFNGKYPKVADSAYVDESAAVIGDVILKEDSSIWSQVSVRGDLLTITIGKGTNI%0D%0AQDCSTLHTTEYPKDSGQGFALTIGDYVTVGHGVVLHGCEIKNNCLIGMGSIVLDGAVVEP%0D%0AWVFLGAGSLVPPGKTLESGYMYLGSPAKKVRPISEHERQIIKENAEHYVKVKNRYKAQI		100	0	0	0		0.918665	0.22494	0.659959		0.889073	0.0404558	0.0605304
FTL_0150	FTT0270	LolB	OM-LP receptor	Protein fate	Secreation/Trafficking	25	1.6	0.565685	905	0.64	1.64333	0.617765	951	0.657333	1.066	0.659024	974	0.4264				0.429		http://psort.hgc.jp/cgi-bin/okumura.pl?origin=Gram-negative+bacterium&title=FTL_0150&sequence=MKDKLLKKMLNTMSKLKIDTKRRFSLLIALVLIISLSSCATTQTNVTAITTKTVFNQETT%0D%0AYHNLLKLKKWQANGFIGIIYDNQAESANYTYLQDGDNFSIKLYGPLGIGSIEIKGDTNSV%0D%0ASLANSKGQKLTAKDAKTLMLEQLGWYVPVEGLKYWIKAIAIPNIRQTSELNTNNLLSKLS%0D%0AQNGWSISYSNYQLVDSKYPLPTKIRMSRDNLTLKIVIKSWQI	Alt start makes PP/OM LP	0	10	42.7419	47.2581		1.5688	0.0564274	0.00488472		0.948868	1.3419	0.961924
FTL_0151	FTT0271	Ipk	4-diphosphocytidyl-2-C-methyl-D-erythritol kinase	CoFactors	Other	31.5	0			0	1.45	0.507445	964	0.460317	3.68	3.28098	831	1.16825		0.039				http://psort.hgc.jp/cgi-bin/okumura.pl?origin=Gram-negative+bacterium&title=FTL_0151&sequence=MANIKAKKYYSYAKINLFLHILNKRTDGYHNLQTWFTFLDLKDQLTFSFNNSREINISSN%0D%0AISIAAKQDNLVYKAIKKFQQSYRVQDIGVDIEIKKNIPMGAGLGGGSSNAATTLIALRDY%0D%0AYLPQLSNEEMIPLAVKLGADVPIFVYGKSAWAEGIGEILYHKDFSPQYALLIKPDIHIST%0D%0AKEFFTSEDLIKSSVLISKDLGFDKSIMHNDFENVFYAKYPEFSQYLKELDSDFRMTGTGS%0D%0ACFYLLSADKNKLEQLTRKINKPLDKWLVKTLNYVY		100	0	0	0
FTL_0156	FTT0219	-	phosphate transport protein	Transport and Binding Proteins	Anions	35	1		966	0.285714	0.767	1.0847		0.219143	0.2	0.282843		0.0571429				0.682		http://psort.hgc.jp/cgi-bin/okumura.pl?origin=Gram-negative+bacterium&title=FTL_0156&sequence=MISSVLIAIIVIALFFEFTNGFHDAANVVATPIATKSLTPYQAIALAAFFNFLGAFFGTA%0D%0AVAATISKGLVDTNVVTDIVLISALLGAISWNFFTWSFGIPSSSSHALIGSLVGAVIISSS%0D%0AYQNVSYMTVVNKVLIPMVTSPVIAFFLALIICIVLLNIFMRFFRVRTTNKYIREMQVLST%0D%0ASLLSFSHGSNDAQKTMSIITLALLSAGLVKTTQVPDWVIILCGVAMGLGTLSGGKKIIKT%0D%0ALSAKLSKLEPVNAVSAELSSGILVLGASHIGLPVSTTQVAS…
FTL_0157	FTT0220	-	conserved hypothetical protein	Hypothetical	Conserved	25	24.1	7.21249	200	9.64	25.9133	11.8015	222	10.3653	28.595	0.855599	208	11.438		0.019				http://psort.hgc.jp/cgi-bin/okumura.pl?origin=Gram-negative+bacterium&title=FTL_0157&sequence=MLRKLVKKLIPSQDKIFFDLMIEATEAVEDSARILDKLVKEEDNLTISELSEELRLTRTV%0D%0ATVEVANKIDHELARYFVTPVDRVEIHNITTLLLKLNRRIVKIHRYMQILMEEERGNVNIY%0D%0ALANSVETLRKMTKVLDDMMKAFVNGDNKELKNLYIRLTALDENVLEELGHALKKFSHYEE%0D%0AGDVIFIMKVKDIYKAIENAISTCTSVAESIMRLYVKEV		95.9898	4.01018	0	0		0.991096	0.115309	0.923013		0.827183	0.066421	0.0665694
FTL_0158	FTT0221	AcpA (LVS-158 lack pot. SP found inS4-221)	acid phosphatase / phospholipase C			58 / 55																		http://psort.hgc.jp/cgi-bin/okumura.pl?origin=Gram-negative+bacterium&title=FTL158&sequence=%0D%0AMNNSKPNDYGTLVKIEQKLFNNANTLKTTTPIKHVVIIFQENNSFDRYFGMYPNAKNPEG%0D%0AEPKFVAKENTPNVNGLTKQLLENNPNTKNPYRLDRNFQPCSQNHEYHQEISSFNGGLMNK%0D%0AFVEHGGHDNDTYKQNCDGQVMGYYDGNTVTALWNYAQNFALNDNTFGTTFGPSTPGALNL%0D%0AVAGANGPAMSPSGNLENIENSYIIDDPNPYYDDCSYGTSKSGDTNTAVAKITDGYNIGHY%0D%0ALTQKGITWGWFQGGFKPTSYSGKTAICDAMSTNKFGI…	http://psort.hgc.jp/cgi-bin/okumura.pl?origin=Gram-negative+bacterium&title=ftt221&sequence=MKLNKITLGILSLSIATTTFATDVNNSKPNDYGTLVKIKQKLFNNANTLKTTTPIKHVVI%0D%0AIFQENNSFDRYFGMYPNAKNPEGEPKFVAKENTPNVNGLTKQLLENNPNTKNPYRLDRNF%0D%0AQPCSQNHEYHQEISSFNGGLMNKFVEHGGHDNDTYKQNCDGQVMGYYDGNTVTALWNYAQ%0D%0ANFALNDNTFGTTFGPSTPGALNLVAGANGPAMSPSGNLENIENSYIIDDPNPYYDDCSYG%0D%0ATSKSGDTNTAVAKITDGYNIGHYLTQKGITWGWFQGGFKPTSY…
FTL_0160	FTT0223	LamB				26 / 23														0.244				http://psort.hgc.jp/cgi-bin/okumura.pl?origin=Gram-negative+bacterium&title=FTL160&sequence=MLLINCDLGERGVAHPIDDRLVDYIDIANIACGGHAGDKASVDYYVNLCKGKNVKITAHI%0D%0ASYPYKQNFGRKVIDIDYNVLCESFDQQFALFDSEIKAIKPHGVLYNQLNVDQELAKTFIQ%0D%0AWCIKNNIDELLVSPFGVVAEYAKDKGIKTIKESFAERGYMLDNHNNPMLIPRGQPNAEIE%0D%0ADVALAVAQYNQLKQGFVKIAGEDCF%0D%0A%0D%0A
FTL_0166	FTT0245	UspA	universal stress protein	Cell Processes	Adaptation to atypical conditions	30	54	33.9411	71	18	76.684	29.5066	47	25.5613	80.218	6.53084	50	26.7393				0.106		http://psort.hgc.jp/cgi-bin/okumura.pl?origin=Gram-negative+bacterium&title=FTL_0166&sequence=MAYKKVLLAVNVYENADIVINSAVDFAKKNNTQVLKVVTVIDCVAPFAPSIVDFQHSIEQ%0D%0AEAKEALDKLVTKISGIKVEHEVLVGNPAAEIVEYAEESNCDVIVLGSHATHGINLLLGSV%0D%0AANAVLHKAKCDVLTVRVNDDENAYSKAHSYKRLLVPTDLENDSCVVVDKAKDIAKLYSAK%0D%0AIDTAFVIPNDSISLMTYETDKFETKLDKFAEKNGITGEKSVMIGGISNSLLEKAAENKND%0D%0ALIVVGSHRRGAIGRFFLGSTANSILHQANVDVLVVRLK	1 TMD	92.9138	3.53265	1.97124	1.58234		1.73147	0.125677	0.0144412		1.29282	0.189771	0.160818										+	Mo only
FTL_0167	FTT0244		DNA/RNA Helicase			105				0				0				0				0.472		http://psort.hgc.jp/cgi-bin/okumura.pl?origin=Gram-negative+bacterium&title=FTL167&sequence=MIQDSKQFLTNSRKSKILDEIINQFENCEEFIISVAFITFSGVVCILEVLRQLRAKGIKG%0D%0AKILTGCYLNFTEPKALKKLLEFDNIELKILNDENFHAKGFFFRNKDSWQIILGSSNLTQS%0D%0AALTINNEWNLLIKTSLADVTTQQILAEFDYLFDRAKYPSDILDEYIQIYQRASKLANKSI%0D%0AQRISHKIQPNKIQCEALESLRQLRDSGKNKALIISATGTGKTFLSAFDIASIKPKRCLFV%0D%0AVHRTNIAIKAQETFAKVISDKTLGLYTSGNKTSAEYLFATVQT…
FTL_0168	FTT0243		hypothetical protein / regulator of chromosome condensation	hypothetical protein		28 / 29																		http://psort.hgc.jp/cgi-bin/okumura.pl?origin=Gram-negative+bacterium&title=FTL168&sequence=MLSLWCNAFASYTFTQTFFGSYDPSLDSNFAYKNDDYRDDAKIEKYNNKFSKDDSDNYNC%0D%0ASFDSSGQIRCGDYKIKNPKYEDKDVAKKIKANFKKLQDVKDISKGDDFNCALDDKDDVYC%0D%0AWGSNKRGQLGSETEKSKIKKPLRIDIDSSINFKKVYTKAHYACALDESGYAYCWGDGSNG%0D%0AEVGNGEKGHFTTPQKVKTDIQFSRLSMARTYTCGVAKQTNQVYCWGKSKKGQTNLDSAVP%0D%0AVEDISNDSRF%0D%0A	http://psort.hgc.jp/cgi-bin/okumura.pl?origin=Gram-negative+bacterium&title=ftt243&sequence=MKKNILVLILLSLWCNAFASYTFTQTFFGSYDPSLDSNFAYKNDDYRDDAKIDKYNNKFS%0D%0AKDDSDNYNCSFDSSGQIRCGDYKIKNPKYEDKDVAKKIKANFKKLQDVKDISKGDDFNCA%0D%0ALDDKDDVYCWGSNKRGQLGIETEKSKIKKPLRIDIDSSINFKKVYTKAHYACALDESGYA%0D%0AYCWGDGSNGEVGNGEKGHFTTPQKVKTDIQFSRLSMARTYTCGVAKQTNQVYCWGKSKKG%0D%0AQTNLDSAVPVEDISNDSRF
FTL_0169	FTT0242	-	conserved hypothetical protein	Hypothetical	Conserved	22	5		674	2.27273	1.6	2.1166	953	0.727273	3.23	1.1738	850	1.46818				0.281		http://psort.hgc.jp/cgi-bin/okumura.pl?origin=Gram-negative+bacterium&title=FTL_0169&sequence=MLQRGLYTLKEMFKHRKKLYGLSQGYRIDSIINLSAKLLRQQGIKYLALDFDGVLASHGK%0D%0ASEMHPEVMLWFKDFVTEFPADRIFILSNKPTEARLKYFNANFPKIRFIAGVAKKPYPDGL%0D%0ANKIIQLVGCQAKELALVDDRLLTGCLACLIAGCYPILITNPYIDTDNYTKEERFFKFLRY%0D%0ASEQKIFL	1 TMD
FTL_0171	FTT0240	RsmI	tetrapyrrole methyltransferase family protein	Hypothetical	Conserved	32	0			0	1.51	0.721249	956	0.471875	3.2	0.282843	852	1				0.185		http://psort.hgc.jp/cgi-bin/okumura.pl?origin=Gram-negative+bacterium&title=FTL_0171&sequence=MNSIEKATLYVVATPIGNLEDITYRALNVLSNVDIILAEDTRVTAKLLASLNIRNNQKLV%0D%0ASCHDFNEESRVQYVKELLDAAKSIALVSDAGTPLISDPGYKIVANLRKENYKVVPIPGVS%0D%0AAVITALSAAGLPSDSFIFKGFLSAKHNKRQQQIREFQQINTTVILYESVHRINYLLEDLL%0D%0AELLPNSNIVVAKELTKQFENFVFGSVQQVYDYFQANQDTIRGEFVVIIDCNSDSEVNDSN%0D%0ANLKIDVNELLKDLLDEMPLNKAVKLVTKITGAKKNFVYEKA…	1 TMD	100	0	0	0
FTL_0172	FTT0239	MurC	UDP-N-acetylmuramate--alanine ligase	Cell Envelope	Peptidoglycan	50	0			0	0.725	1.0253		0.145	1.48	2.09304	954	0.296			0.405		0.218	http://psort.hgc.jp/cgi-bin/okumura.pl?origin=Gram-negative+bacterium&title=FTL_0172&sequence=MNKKILFLGVGGIGVSALAIAAKRLGAHVAGYDSVANKLTAKLEALGIVIFISPNGVDVA%0D%0ANFDIVVYSSAILSSHPLLSQARSLGIQCLQRAMFLAVLMKDFSYSLAITGTHGKTTTSSV%0D%0ALATLLCQLDKYSSFIVGGVVKYADSNIQVNGTDKLVIEADESDASFLFLSPQVVIITNID%0D%0ALDHMATYNNSYQTLLENFTDFVSKESVKSIYLCVDDQGCRDLLAKYNQSDKNVTSYGFSI%0D%0ANADVQIYDYHIIDEITHFKIRYKGDDLSFKLQLPGRYNVQN…
FTL_0173	FTT0238	AroE	Shikimate 5-dehydrogenase	AAB (AA biosynthesys)	aro	28	8	5.65685	508	2.85714	9.42467	3.31334	560	3.36595	17.085	3.2739	388	6.10179				0.266		http://psort.hgc.jp/cgi-bin/okumura.pl?origin=Gram-negative+bacterium&title=FTL_0173&sequence=MKDLYYVIGFPVKHSLSPAIQMRLAQQYNQDMLFTAIEVAPQDLEAKIQEFKTNPQVKGL%0D%0ASVTVPHKERVYALADDADTTAKAVQAASNIIFTAERKMIALNYDGLGIVNDIKNNYKIDF%0D%0AAGKKVLVVGAGGAAKAVVAAVLKESPLSLSITNRTLAKAKAIEELFKVDTEIKIIDFDNI%0D%0ASDSFDIVINSTSSSIDGKLLPLKDSNFNKNAFAYDLMYADGGTIFTKWCQAYNIAAADGK%0D%0AGMLKELSIAVFKYWRGL	1TMD	78.6785	6.92759	8.33333	6.06061		1.36819	0.0913932	0.0294523		1.09007	0.199933	0.58926
FTL_0174	FTT0237	-	hypothetical protein	Hypothetical	Conserved	17	0.5	0.707107	997	0.294118	3.03	0.0424264	848	1.78235	4.515	0.72832	780	2.65588				0.134		http://psort.hgc.jp/cgi-bin/okumura.pl?origin=Gram-negative+bacterium&title=FTL_0174&sequence=MKKISMLLICGLCFATGFGDEITTNNLSTQSNSGSSLATSTATVKTKMPKPSDHATPMAM%0D%0ANATPTPLGKDIREGNIPTIDQPKQHQQLVGSDPSTWTPAYLQVKKFKKCLSTENYRGWQG%0D%0AYCFPAEQPKECPDESWDELSKMNLIPCTNISK	1 TMD	100	0	0	0		0.968212				0.699428	0.156844	0.113444
FTL_0175	FTT0236	RpmH	50S ribosomal protein L34	Prot. Synthesis	Ribosome proteins - syn and mod	13.5	0			0	0.333333	0.57735		0.246914	0.5	0.707107		0.37037		0.481				http://psort.hgc.jp/cgi-bin/okumura.pl?origin=Gram-negative+bacterium&title=FTL_0175&sequence=MKRTFQPSNLKRKRTHGFRARMKTLSGRKVIRNRRAKGRAKLAA
FTL_0178	FTT0233	YidC	Inner-membrane protein	Cell Envelope	Other	62	15.7	3.81838	324	2.53226	18.3407	3.21001	324	2.95817	17.262	0.936209	385	2.78419				0.395		http://psort.hgc.jp/cgi-bin/okumura.pl?origin=Gram-negative+bacterium&title=FTL_0178&sequence=MKANHIRILLLVTIAIMFISLMGKWEQTFPADNTKQQTSATQNNSHYDNADSSTNTDVTI%0D%0ATDAKSSLAKETNFSKYDNAKSITINTVVFKDVKVSLLDGAIISASLKDYSISLDDKTPMS%0D%0ALLTDKSGSEYIAKSTIVVNKQPISVNFEDQGIKIENSKQILTLTGSADGLQITRTYTFDD%0D%0ATKYNISVSQNIKNTTSAPVNVIVDDSFARDFDPAGDSFSLLNAHSYTFTGVAYSTAKDSF%0D%0ARKESFKDISKTNGQPTVINSDGQGWVAFLQHYFVSAWIPQS…	3 TMD	24.9672	34.1414	22.9112	17.9802		0.970168	0.108139	0.734067		0.837105	0.240326	0.438931							2.4			-		1
FTL_0179	FTT0232	Ddg	Acyltransferase	Central Intermediary Metabolism	Other	35	0			0	0	0		0	0.68	0.961665		0.194286				0.242		http://psort.hgc.jp/cgi-bin/okumura.pl?origin=Gram-negative+bacterium&title=FTL_0179&sequence=MDKSLLKPKYWGIWIIIWIAKFIVNILPYKMLMRLAIGIGFLAKPLLKKRQQIAITNLKI%0D%0AAFPEKSDQEIKKLVDASYKSASMAGFESLISWFMTKKNFNKIPFDNDLRSFDEIHYDKDK%0D%0ATLLVLGFHFHCLEIAGRYIGENYSPFTVMYQYHNNPLMEYIITSSRKKYVTECFQRKNII%0D%0AAVIKSLKRKVSMWYAPDQDFREHVVFAPFFGKLCTTLTVTPWLAEKTNATVIPAYYVRKP%0D%0ADLSGYSIITGEPIIFSGNDLEDAKLTNKILEEIIKKHPEQY…	2 TMD																								1
FTL_0180	FTT0231	HtrB	Acyltransferase	Central Intermediary Metabolism	Other	36	5.7	3.81838	621	1.58333	13.3473	9.77541	430	3.70759	15.436	4.01071	425	4.28778				0.132		http://psort.hgc.jp/cgi-bin/okumura.pl?origin=Gram-negative+bacterium&title=FTL_0180&sequence=MNNNKFSPKNWGIWIVVGIMNCGSKLPLFTHKYIVLTIGLIIKPFLKSRNNIAYENLKIA%0D%0AFPEKSNKEIKKLVKKSYYSMVLSGAEITAAWFLSKKRFNKIEFKWEEGSRERFEKYHNDP%0D%0ADKKLIILGFHFHCIEIIGRYMGQEFPPFTVMYQKNGNDLIEDLSKEYREKNLYKCLDSKN%0D%0AFVSVIKSLKKGYTMWYAPDQDFGLESTGLENSVFAPFFGKLCSTLTVTPWLAQKTGAIVI%0D%0APAYYVREKCLKKYKIVTGEPFEFTGDAYKDAEMTNKFLEDA…	1 TMD	72.0119	4.29998	16.2484	7.43972		1.24695	0.291613	0.353756		0.99144	0.0486673	0.826762												1
FTL_0182	FTT0229	Efp	elongation factor P	Prot. Synthesis	Translation factor	21	3	0	790	1.42857	5.17667	2.43097	724	2.46508	6.16	0.226274	717	2.93333		0.308				http://psort.hgc.jp/cgi-bin/okumura.pl?origin=Gram-negative+bacterium&title=FTL_0182&sequence=MASYSTNEFKGGLKVLIDGNPMVIVENEFVKPGKGQAFNRVKLKNLLNDRVVEKTFKSGE%0D%0ASVEAADVEELTTVYSYFDGDSYVFMHPETFEQYMVSEEALGETKKWLKDQDEYQVILFNG%0D%0AQPISIIAANFVNLEIIETDPGLKGDTAGTGGKPATLSTGAVVRVPLFVQTGEIIKVDTRT%0D%0ASTYVSRVKD		94.8718	0	2.5641	2.5641		2.96258	2.82596	0.429584		0.46232	0.230755	0.0810539										-
FTL_0183	FTT0228	Orn	Oligoribonuclease	Transcription	RNA Degradation	21	0.5	0.707107	1000	0.238095	3.45	0.396863	821	1.64286	3.725	0.388909	823	1.77381		0.22				http://psort.hgc.jp/cgi-bin/okumura.pl?origin=Gram-negative+bacterium&title=FTL_0183&sequence=MQSADNLIWIDLEMTGLDVDSCKIIEIAAIITDKDLNIIAEAEPIAIYQPDEVLANMNEW%0D%0ACIKTHTETGLTQRVKDSKISTEAAEQQILEFIRKFVPYQSSPLCGNSIWQDRRFLAKYMP%0D%0ANIDEYCHYRMLDVTTLKLLNQYWGDGKSFEKKNTHKALDDIRESIAELKFYRQKLLSI		91.6667	8.33333	0	0						0.681741	0.215854	0.172394
FTL_0187	NA	-	cyclohexadienyl dehydratase precursor,psueodogene	AAB (AA biosynthesys)	aro	28	13.9	5.51543	360	4.96429	13.79	2.95437	419	4.925	15.97	3.1537	410	5.70357			0.933		0.254	http://psort.hgc.jp/cgi-bin/okumura.pl?origin=Gram-negative+bacterium&title=FTL_0187&sequence=MKKTVFTFITAIAVMISSAYADITVGTTGDYAPFSVYNPKDNKYSGKDIKLIEAFAKNKK%0D%0AEQVKFVKTSWATAENDLKSNKFDVFVGGMTITPERQKEFVFSNPLISFNKAAMTACKKLN%0D%0AKYKTFNDIDNPKTLVIENRGGTNQVFALQKLKNAKVLIISDNNQAINSIIKGIDNIHPDI%0D%0AMFTDTLEIAYQHSKNHKICQVHVKVDDNQYYKAFMFNNTSQGKKIAQEFDNWLNNNPTIL%0D%0AKKYTKS		86.7846	0	6.19996	7.01544		0.870318	0.385012	0.680795		0.789643	0.207848	0.288663										+
FTL_0188	FTT0278	CydB	cytochrome d terminal oxidase, polypeptide subunit II	Energy Metab.	ET (e- transport)	44.5	1.6		902	0.359551	1.68533	1.16114	947	0.378727	2.308	1.28411	899	0.518652				0.563		http://psort.hgc.jp/cgi-bin/okumura.pl?origin=Gram-negative+bacterium&title=FTL_0188&sequence=MLLDVLQIISWLVVGVLIFLVAATVGFDFGVGILAKFVGKDDYEKRAIINTVGPTWDGSQ%0D%0AVWFVTAGGAIFAIWPQVYATSFSGLYIAILVVLWGLFLRPPAFEYRKKIDNPKWRNFWDW%0D%0AMLVLGSIIPIVVMGVAVGNLFLGFPISYDDTARLIYGTVTNGQYQSMWITLLHLLTPFAL%0D%0ALFGIFALNMALMHGSAYAKLRTSGILRDRFRKITNATASVYIVLFIIAAIWITFIPGYQF%0D%0ATPDASLAHLSDALNHAFTSGKVTTDYSWYYNFNHAHIWMWF…	8 TMD	0	25	75	0		1.01203	0.572607	0.978999		0.560823	0.332283	0.202535
FTL_0189	FTT0279	CydA	cytochrome d terminal oxidase, polypeptide subunit I	Energy Metab.	ET (e- transport)	64	29	4.24264	159	4.53125	41.932	9.93194	116	6.55187	64.556	23.1309	70	10.0869				0.542		http://psort.hgc.jp/cgi-bin/okumura.pl?origin=Gram-negative+bacterium&title=FTL_0189&sequence=MLPTLMSVDLARLQFGLTASFHFLFVPLTLGLTWILFTMEIMYIRTGKEVYKDMVKFWGK%0D%0ALLGINFALGIITGLTMEFEFGTNWSYYSQSVGDIFGTPLAIEGLAAFMLESTFAGLFFFG%0D%0AWDKLTKKQHLLSTFCLAIGSSFSALLILVANGYMQHPVGSEFVASTMRMETVSLLDLFLN%0D%0AHTAQTNFGHVMTAGYTTAAIFVIGISAFYLIRGRDIAFAKRSIAIGLGFGLITCIVAIIF%0D%0AGDANGVDAFRVQPLKMAAIEAEWDTSKAPAAFNAVALPSQK…	8 TMD	67.0704	13.8458	16.0914	2.99244		0.624745	0.56691	0.448037		0.732513	0.487144	0.518692										-		2
FTL_0190	FTT0280	YajR	MFS major facilitator superfamily transport protein	Transport and Binding Proteins	unknown substrate	50.5	1.2		943	0.237624	0.604	0.854185		0.119604	0	0		0				0.705		http://psort.hgc.jp/cgi-bin/okumura.pl?origin=Gram-negative+bacterium&title=FTL_0190&sequence=MYNNEVKTTINISLIYSFRMIGLFIIFPIFSLYINHLEYATPFLIGLALGVYGLSQAMLQ%0D%0AIVLSILSDKFGRKPIIFVGLIFFIIGSIVAACSSTIYGIIIGRAIQGAGAIGSTLTALVA%0D%0ADSTKEENRLKAMSLIGMSIGFSFLVAMMFSSILNSIIGLSGIFWLTAVFGGLSIFMLTKI%0D%0APTPKAPSFHHEAKPVFKLIKDVISHKELLKLNYGIFTLHATLTALFIVIPPILTNILNID%0D%0AADYQWLVYLPVLIISFSIMFPFVMIAEVQRKMKKYFVIAVA…	10 TMD																	1
FTL_0191	FTT0281	CyoA	Cytochrome O ubiquinol oxidase subunit II	Energy Metab.	ET (e- transport)	35	5.7	2.40416	623	1.62857	8.45067	0.780578	594	2.41448	6.618	0.591141	694	1.89086				0.935	0.79	http://psort.hgc.jp/cgi-bin/okumura.pl?origin=Gram-negative+bacterium&title=FTL_0191&sequence=MNWKKYLLILSSVVGVLSLSGCKGGIWNPMGVITAQEKQLLIFAIVLMLFVVVPVIILIL%0D%0AWFAWKYRDGANAEYRPTWSHSNKLEIICWGVPFIIILILAIVTWKTTHSLSPYKPLESDK%0D%0AKPVEIDVVALNWKWMFIYPEYDIATVNYIEIPKDRPINFKITSAAPMNSFFIPELAGQIY%0D%0AAMTGMTTQLHLIATHEGKYRGFSANYTGIGFAEMEFFAKVTDQADFDKWVKDVKNGKHQS%0D%0ALTWDYFWSDLFKDSIDNPVAYYSHVDKNLFNDIVMSYMMPN…	LP	45.0492	37.1514	15.6608	2.13858		1.22731	0.065881	0.039526		1.39194	0.667646	0.493741
FTL_0192	FTT0282	CyoB	Cytochrome O ubiquinol oxidase subunit I	Energy Metab.	ET (e- transport)	76	14.4	5.09117	347	1.89474	22.894	10.6414	263	3.01237	19.869	15.3711	326	2.61434				0.565		http://psort.hgc.jp/cgi-bin/okumura.pl?origin=Gram-negative+bacterium&title=FTL_0192&sequence=MLEALIGKLSNPHLVFPYLYEPVSQQLIILTMFIGIVVAGVALLGGITYFRKWGYLWNEW%0D%0AFTTIDHKKIGTMYTIVALVMMFRGFVDAAMMRTQQALASGDSTGYLIPEHFDQIFSAHGV%0D%0AIMIFFVAMPLIFALMNWVIPLQIGARDVAFPYMNSLSFWLFVVGAMLINISLLVGDFAHA%0D%0AGWLAYPPFSETTYSPTVGTDYYIWGLQISGIGSLMTGINFFVTIIKMRCKGMTLMKMPIF%0D%0ATWASLCSVILVVAAFPVLTVTLGLLTLDRYFGTHFFTVSGG…	14 TMD	59.75	19.5813	13.8824	6.78637		1.39919	0.028888	0.00260825		0.413833	0.104441	0.0155052
FTL_0193	FTT0283	CyoC	Cytochrome O ubiquinol oxidase, subunit III	Energy Metab.	ET (e- transport)	23				0				0				0				0.357		http://psort.hgc.jp/cgi-bin/okumura.pl?origin=Gram-negative+bacterium&title=FTL0193&sequence=MSTVTAEHNHHHEHHFDGSKNVFGFWIYIMSDCVLFATLFATFAVFHKHTFGGPGAQELF%0D%0ASLPYVFVETMLLLISSFTFGLAMLNHNSENINHVIKFLWITFFLGLGFIIMEVHEFYELA%0D%0AIEGHTWSSSAFLSSFFTLVGTHGLHVSMGLIWIVSMIFQLKKYGMNPMAKTKLTYLGLFW%0D%0AHFLDIVWIFVFSIVYLLGAV	5 TMD						1.07776	1.52418	0.949049						Y	Su et al., 2007 IAI (http://iai.asm.org/content/75/6/3089.full)
FTL_0194	FTT0284	CyoD	Cytochrome O ubiquinol oxidase subunit IV	Energy Metab.	ET (e- transport)	12	1.2		939	1	0.972	0.526087		0.81	0.935	0.756604	988	0.779167				0.669		http://psort.hgc.jp/cgi-bin/okumura.pl?origin=Gram-negative+bacterium&title=FTL_0194&sequence=MAKEHLYDHDTGAAYGTHKSYIQGFVLSVVITTIAFVLVGFKLLSPVALCVTVAILAVVQ%0D%0ALFVQLVFFLHLSTDSKARWNLVSAIFAIVVVVIVVAGTMWIMFDLYDMMM	3 TMD	0	50	50	0
FTL_0196	FTT0286	LpxD	UDP-3-O-[3-hydroxymyristoyl] glucosamine N-acyltransferase	Cell Envelope	LPS / surface polysaccharides	37	4		738	1.08108	0.933333	1.00664		0.252252	0	0		0		0.096				http://psort.hgc.jp/cgi-bin/okumura.pl?origin=Gram-negative+bacterium&title=FTL_0196&sequence=MQYTLKQISEHLNAKVINEPSGEVIITGLNYAEQAKENDLTLIDKQEHIKLWQNSKAAAA%0D%0AIVSKKISKELAQVNDKPLIVVNNADLAMAKILELFSVPYPEQNGIHEKAVIDPTAKIGKN%0D%0AVSIGPGAYIGKNVEIGDNTIIYANVCIYNDAKVGTNCIIWPSVTIRDRTIIDHFCRLYSN%0D%0ACSIGSDGFGYRPSEDGRTIVRIPHIGNVVIGSFVDIGSNTCINNAKYGSTIIGDYTKIDN%0D%0ALVQIGHNVIIGKGCMICGQAGISGSVTIGDGVIIAGNAGIK…																							-
FTL_0197	FTT0287	-	conserved hypothetical protein	Hypothetical	Conserved	27	0			0	0.466667	0.503322		0.17284	0	0		0		0.29				http://psort.hgc.jp/cgi-bin/okumura.pl?origin=Gram-negative+bacterium&title=FTL_0197&sequence=MDRYSKITNVHMYKREIVLLKSRPCAYGKCTFCDYILDNSRNIDEINAVNFEVLANVTGE%0D%0AFGILEVINSGNVFELPQATKQRIKEIIKQKNIKLLFVEAHWMYKDHLHKIKDIFETDIFI%0D%0AKTGLESFDNDFREKLLNKGFYHDSPAQLSQLFDSVCLLIGVKEQTKEIIKRDIEIAKKYF%0D%0AKHTTLNLYVNNTTTIKADEELKSWFLEEYKELFKDPQFEILVSNTDFGVGD
FTL_0198	FTT0288	PdxY	Pyridoxal/pyridoxine/pyridoxamine kinase	CoFactors	Pyridoxine	31	5.5	2.12132	644	1.77419	3.16667	1.44338	838	1.02151	4.235	3.06177	795	1.36613		0.211				http://psort.hgc.jp/cgi-bin/okumura.pl?origin=Gram-negative+bacterium&title=FTL_0198&sequence=MSLKIPKVLSIQSHVAYGYAGNKAAVFPMQKLGIEVSPIYTVQLSNHTQYDFYKGSFFSA%0D%0AEDIQNVIDGMIANGFLAQQNAILSGYIGNLEIAKVIANTVIELKKLNSDSLYCCDPVFGD%0D%0AKHDEDENGHIFASADHPNIFLSHLLPLADIITPNLFELSVLSGSQICNYDDIITACKKLI%0D%0ASKTGNHNQIIIVTSVSFSKDKTGIAIYHHGNFSYLESPKYKVQPKVSGSGDITAAMFLSY%0D%0ALLKGKNLDETLKAVTQCLDGIFRTTHQLNTDELALIQAQEY…		100	0	0	0		0.735648
FTL_0199	FTT0289	-	hypothetical lipoprotein	Cell Envelope	Other	16	1.5	0.707107	922	0.9375	2.144	0.222279	912	1.34	1.476	0.673166	955	0.9225			0.113		0.92	http://psort.hgc.jp/cgi-bin/okumura.pl?origin=Gram-negative+bacterium&title=FTL_0199&sequence=MKKIKLLAAYTLATLTLVSCSNNASLSNDLNSAGDSIVRFVNGTFYAEIYNTSLQSVYNA%0D%0ATLLALNNSNIYSVKNNTINSKDAEITGTYATDKNFFNKSGQDDFAIRLVKGNQDTINLFI%0D%0AKIGKLGDKQASVDLLANIQTNLGI	OMP	0	38.0577	53.6089	8.33333		0.55948	0.16151	0.061114		0.547769	0.774662	0.495842
FTL_0200	FTT0290	MoxR	methanol dehydrogenase regulatory protein	Unclassified		36	7.2	3.11127	539	2	6.85467	2.20204	648	1.90407	7.695	2.96278	652	2.1375				0.111		http://psort.hgc.jp/cgi-bin/okumura.pl?origin=Gram-negative+bacterium&title=FTL_0200&sequence=MSVYNHFQELLEFLNNRVVGQENLNKRLLIALLAGGHLLVEGAPGLAKTTAIKTLSESID%0D%0ACSYHRVQFTPDLLPADLTGTEIYIPQQQSFEFQSGPLFHNLLLADEINRAPAKVQSALLE%0D%0AAMGEKQITVGKKTYPLSNLFMVMATQNPIEQEGTYPLPEAQLDRFMLFVKIEYPDPKTEA%0D%0AKILAISRGETLGHKLKHPNIHQETIFKAQKEVLNVQVSQALEQYIIELILATRDPEKYNQ%0D%0ANIKKWIAFGSSPRGTIALDRAARAHAWLSGNDYVSPSDVHA…	1 TMD	71.3077	15.6488	8.69565	4.34783		0.881903	0.507602	0.773396		0.785403	0.262647	0.367286		Y	Dieppedale 2011, IAI (http://www.ncbi.nlm.nih.gov/pmc/articles/PMC3067548/)							-		2
FTL_0201	FTT0291	-	conserved hypothetical protein	Unknown function	General	35	2	0	887	0.571429	3.18667	0.820081	836	0.910476	2.242	1.47361	903	0.640571		0.256				http://psort.hgc.jp/cgi-bin/okumura.pl?origin=Gram-negative+bacterium&title=FTL_0201&sequence=MKSYKGVKPDIQELLSYRYQARALKLFANQRVNTTNAGNNISKAKGRGMDFDEVRHYQAG%0D%0ADDIRLMHWALTARLGKPYTKVYHEERERSLYFILDQNTTMNFGTKECFKSVKAANILALL%0D%0AGFGALDAHDKVGGIIFDDKGYNYYAAKQDKSALVKMFNFVACDSKQYQLASDKKLADAIK%0D%0AFLYAKIRSNSVVIVISDFSSFDEQAKQYLKLLSAKNAVINIFSYDPIEKELPALDTFYFS%0D%0ADGKRRIALDSASKQQSGIYKNLYQNRYTAIKDFSRKNKTDF…		31.25	7.41525	42.3729	18.9619		0.582243	0.397709	0.275728		0.665268	0.239209	0.186399												1
FTL_0202	FTT0292					19				0				0				0				0.784		http://psort.hgc.jp/cgi-bin/okumura.pl?origin=Gram-negative+bacterium&title=FTL202&sequence=MQTNNLLEQLKDIYLPEKVSQWWPLAYGWWLLLAVVILAIIVGLVFLHLRRKAKSYKDCI%0D%0AIDDFRETVEKTYQQKSKEVLQDISVYLKRVALQKFPNQPIKTLHGQQWLEFLDTKLKQQS%0D%0AFKTTKANMLGNSYKPVELDRVTLNEIMTVAEQWLRRVL
FTL_0203	FTT0293	-	hypothetical membrane protein	Unknown function	General	37	2.4	0.565685	846	0.648649	2.862	1.02817	862	0.773514	1.748	1.90636	934	0.472432				0.429		http://psort.hgc.jp/cgi-bin/okumura.pl?origin=Gram-negative+bacterium&title=FTL_0203&sequence=MINIEYPWFFALIILPFLAYLLLPRAKKDKQLALKTPFFEELESQIGNAGTRNFKKANYL%0D%0AKYLLGLIWILLIISGSGIQWLGKPVSLPQSGRDLIMAIDLSGSMAIQDMKKANGQMESRF%0D%0ADLVMRVANQFIDTRKGDRVGLILFGTRAYLQTPLTFDIATVKKMLDDASIALPGPQTAIG%0D%0ADAIGLAVKKLKKYPGDSKALILLTDGENNSGTLQPLQAAEIAKQYHIKIYTIGLGGGQMI%0D%0AVETTFGQRLVNTSEDLDTTVLEKIATMTGGKYFRAQNSSDL…	3 TMD	25	21.0344	46.2316	7.73395		1.0433	0.732645	0.941006		0.522849	0.318469	0.168246								1.54
FTL_0204	FTT0294	-	TPR (tetratricopeptide repeat) domain protein	Unknown function	General	37	1.3	0.424264	935	0.351351	1.20333	0.20502	985	0.325225	0.884	0.118794	991	0.238919				0.565		http://psort.hgc.jp/cgi-bin/okumura.pl?origin=Gram-negative+bacterium&title=FTL_0204&sequence=MAFHFLRPWWLLAIIPAVIFVILLLKHSSQANGWAKYCDSHLLEHILVGQQSTPKKSLVP%0D%0ALIFLLIWLVAIFSLAGPTWKYKDVPVYQKNISRVIALDVSQSMDTTDVSPSRLERAKYKI%0D%0AFDILRRIKEGQVGMIVFSSEPFVVSPLTSDANTIENLVTVINSDIVPVQGHNIYKALKKS%0D%0AAQLIEQAGVQQGQIILITDSSPLPQAISQAKQLAQQGIKTDVYAIGTPMGGIAKDEKGNY%0D%0ALKDSQGNIQYFGIDLSKLEELATAGTGKLVTLTANNTDVKS…	2 TMD	0	25	75	0		0.977828	0.455808	0.951414		0.385556	0.545259	0.252039
FTL_0205	NA	-	TPR repeat	Unknown function	General	28.5	0			0	1	1.41421		0.350877	3	4.24264	865	1.05263				0.278		http://psort.hgc.jp/cgi-bin/okumura.pl?origin=Gram-negative+bacterium&title=FTL_0205&sequence=MSLRKLMVILLIVPSICFASKWDDLWLTKDQQGMNYYNNGDAKKAAQTFENSNWKGASYY%0D%0AKAGDYQKAYQEFKKDSSAKGLYNQGNSLTQLGEYSKAIDAYKQAIEKRPDFEDAKNNLEI%0D%0AAKELEKQQKQQQNSQNNNKDNKDNKDNKDNKDNKDNKDNKDNKDNKDNKDNKDNKDNKDN%0D%0AKDNKDQQEQNEQNEQANKVDQCQKELNNKETNKLLSMIDDDPGGLLKNKFARDYQRMIGD%0D%0AKREN	1 TMD
FTL_0206	FTT0295	-	conserved hypothetical membrane protein	Cell Envelope	Other	61	5.6		627	0.918033	1.67533	1.34663	948	0.274645	3.487	1.57402	840	0.571639				0.607		http://psort.hgc.jp/cgi-bin/okumura.pl?origin=Gram-negative+bacterium&title=FTL_0206&sequence=MKTKLFKLISILILSVAIFNLSYANVSASVDRTHLEKGETFELVLHLDNFDIQPDLDVLD%0D%0AKDFTVYNTSTSSKTTIVNGQQSSQFEMIVTLMPNKTGKLTIPAIKIGNQTTKPINIEVDK%0D%0AELSNEEERNYQDLFAIGSLATDETYVNVPVLYTLRLYYATPILSLQPKPFDIKNSTIKQT%0D%0ANHRKTYQKRINGKMYDVVEESFLIIPNTTGTIRIPAIVLEATIPNTFGQLGTRVKYFSTE%0D%0AAKILKVKPIPNDISINDWFPAADVQISDNWSADKNIKEGEL…	1 TMD	0	0	100	0		1.49728				1.14222	0.0816399	0.132738
FTL_0207	FTT0296	Pcp	Pyrrolidone-carboxylate peptidase	Protein fate	Degradation	24	16.2	0.282843	315	6.75	31.7967	7.80269	178	13.2486	30.603	5.36977	192	12.7513			0.941		0.349	http://psort.hgc.jp/cgi-bin/okumura.pl?origin=Gram-negative+bacterium&title=FTL_0207&sequence=MKKILLCIFMFVAFVVSVNAQTVLVTGFAPFGGEKINPAWQAVKQLPDSIDGAKIIKKQI%0D%0ALVSFKGSVNDLDKLIEKYNPDVIIAVGEAGGRAAVSIERVAINVDDARIADNDNYQPKNI%0D%0AKISANGENAYFSKLPIYKIQAAIQAQGIPAYISDSAGTYVCNHVMYHLLEVLSKKYPNKI%0D%0AAGFIHVPYAPQQVVNKSDMPSMSTDQATQALKIAIQTSITKQ%0D%0A		90.7875	0	3.75491	5.45754		3.0286	1.08904	0.118935		1.74523	0.0789214	0.00556095							-4.4			+		1
FTL_0208	FTT0297		cytochrome c-type biogenesis protein			18				0				0				0				0.465		http://psort.hgc.jp/cgi-bin/okumura.pl?origin=Gram-negative+bacterium&title=FTL208&sequence=MEKDWKYYLGILLFILSFVPYILVFVIMPFLGLSTSSYLAASSILLISAEAIFLVSVMLL%0D%0AGRAIIDAIKAAIKKVFKSAFINQKPISYTRHSIGLIMFFASLVYPTLLLEMILIFDKINQ%0D%0AVGQLNMMLILFSGDIIFIASFFVLGGDFISKLKSLFKYQK
FTL_0209	FTT0298	DNA Pol3	DNA polymerase III (CHI subunit) protein	DNA Metab.	Replic.,Recomb., Repair	17	0			0	1.93333	1.90088	931	1.13725	1.7	2.40416	938	1		0.151				http://psort.hgc.jp/cgi-bin/okumura.pl?origin=Gram-negative+bacterium&title=FTL_0209&sequence=MKIEFKVLQTQDINQMLEVLITEVVKEYALQKIIAILAPAGIAKQLDDKLWQDGQDSFIP%0D%0AHHCAINAREYNQYNNIPILITDNLFITSGYDVLINIMDVAVDPQRVKVKELKEFVYQQDS%0D%0AALQASRKKYVYYKKSNLEIITVQDN																				-2.7
FTL_0210	FTT0299	ValS	Valyl-tRNA synthetase	Prot. Synthesis	tRNA aminoacylation	105	56.9	21.0718	63	5.41905	50.9513	17.0521	83	4.85251	70.375	5.90434	63	6.70238				0.153		http://psort.hgc.jp/cgi-bin/okumura.pl?origin=Gram-negative+bacterium&title=FTL0210&sequence=MTQEINKNYNPKEIEQANYQNWEASGKFACGNTDSKDTYTIMLPPPNITGTLHMGHGFQM%0D%0ASLMDILIRYNRMSGKDTLWQPGTDHAGIATQMVVERQLNAQGISRHDLGRENFVSKVWEW%0D%0AKELSGGTITSQMCRIGASPDWDRERFTMDKGLSDAVKKCFIKLYEDGLAYRGERLVNWDP%0D%0AKLKTAVSDLEVAQVDKQGSLWHFIYPVADSDEKIIIATTRPETMLGDMAVAVHPEDERYT%0D%0AHLVGKMINLPLTDRQIPIIADDYVEKDFGTGCVKITPAHDFN…	1 TMD	85.7893	12.777	1.43369	0		0.507634	0.0541785	0.00599965		0.53566	0.019709	0.000899586
FTL_0214	FTT0303	LldD1	L-lactate dehydrogenase	Energy Metab.	Anaerobic, Glycolysis/gluconeogenesis	43	0			0	1.40867	1.65137	968	0.327597	0.4	0.565685		0.0930233		0.432				http://psort.hgc.jp/cgi-bin/okumura.pl?origin=Gram-negative+bacterium&title=FTL_0214&sequence=MKSNLTKITSLDDMRKVYHRRVPKMFVDYCEAGSWQQQTLKYNQQDFGNYLFRQKVLTDI%0D%0AQNRSLKTKILGQEYKMPLVFAPIGLLGMQHADGEIHAARAAEKFGIPFTLSTMSICSTEE%0D%0AVAKHTTKPFWFQLYMMKDRKFMANLIASAKHAGCSALVLTADLQMLGDRHADIKNGLTVP%0D%0APKPTLKNLINLSTKVPWCLNMLKTSNRTFGNIVNHAANKGGFASLGKWTNEQFDLSLNWH%0D%0ADVEWVQKQWNGRMIIKGIMDTQDAIMAQNTGADAIVVSNHG…
FTL_0215	FTT0304	NfnB	dihydropteridine reductase			26 / 25																0.166		http://psort.hgc.jp/cgi-bin/okumura.pl?origin=Gram-negative+bacterium&title=FTL215&sequence=MNIVDYAKSRYTTKAYDPTKKLSNEQIQQIKDILRFTPSSVNSQPWHFILATSDQAKAKI%0D%0AAKAAENIHPKNVTNIKDCALVIVFCLKTDIDDEYLELLLNQERKDGRFPTSEFENMQRDV%0D%0ARRKFALAYKDKPQELQIWTEKQLYIALGNILLGLSALEINATPMESIEPHIIDTEFNLAE%0D%0AKGLKTSVIVTAGYSSEDDFNAKLPKSRRKKSLLKFSYYIYRKYLNEI
FTL_0216	FTT0305	-	MutT/nudix family protein	DNA Metab.	Replic.,Recomb., Repair	14	1	1.41421	954	0.714286	2	2.82843	926	1.42857	2	2.82843	922	1.42857		0.285				http://psort.hgc.jp/cgi-bin/okumura.pl?origin=Gram-negative+bacterium&title=FTL_0216&sequence=MIKTSALVCVRDNKILLVRVRDNTVWYFPGGKIDAGESPLQAIIRELNEELNIQMQQTEL%0D%0ADYLGEVVTDNHDRTDIVSVHCYAGEITQRIIPAAEISAIKWFDLDDTKFMAPAVIESIAR%0D%0AWFKNP
FTL_0217	FTT0306	FumC	fumarate hydratase, Class II	Energy Metab.	TCA cycle	51	0			0	12.8633	7.57404	447	2.52222	8.045	4.30628	642	1.57745				0.117		http://psort.hgc.jp/cgi-bin/okumura.pl?origin=Gram-negative+bacterium&title=FTL_0217&sequence=MRRVETDSTGQIEVDNDKYWGAQTQRSIEHFSIGSDLMPIEVIKALAIIKKAAAITNHQL%0D%0AGILARTKKEIIIKVADEIIAGELDEHFPLRVFMTGSGTQSNMNINEVISNRAIELLGGKK%0D%0AGSKNPIHPNDDVNMSQSSNDTFPSAMYIATALEINNRLLPALEYMQQQLADKAKQWDDIV%0D%0AKIGRTHMQDAVPLTLGQEFSGYAALLENNIQRIKDTLKYVYQLALGGTAVGTGLNAPDGF%0D%0AAEITAKYIATITSLAFVSATNKFEVQGSHDALVAVMGQLKT…	1 TMD	100	0	0	0		1.47636				2.48026	1.84812	0.374849
FTL_0218	FTT0307	GltX	Glutamyl-tRNA synthetase	Prot. Synthesis	tRNA aminoacylation	53	30	5.65685	150	5.66038	25.6967	2.33582	226	4.84843	34.59	1.42836	165	6.52642		0.102				http://psort.hgc.jp/cgi-bin/okumura.pl?origin=Gram-negative+bacterium&title=FTL_0218&sequence=MITTRFAPSPTGFLHVGGVRTALFSWLYAKNNNGKFILRIEDTDLERSTQEAVDAILDGM%0D%0ASWLGLKNDGEIYYQTKRFDRYKEVIQELIADGKAYYCSCSKERLEELREYQQANNLKTGY%0D%0ADGKCRDANYIPQQGESYVVRFKNPQDGVVSWDDAVKGRISISNHELDDMIIQRADGSPTY%0D%0ANFCVVVDDIDMAITHIIRGDDHVNNTPKQINIYKALNANVPVFAHVPMILGPDGAKLSKR%0D%0AHGAVNVMQYREDGYLPQAILNYLVRLGWSHGDQEIFSIEEM…		100	0	0	0		0.88793	0.0849722	0.20315		0.604943	0.207628	0.114808					1					+
FTL_0219	FTT0308		hypothetical			25 / 37 (FTL219 is 227AA which is C term of FTT308 is 325 AA)																		http://psort.hgc.jp/cgi-bin/okumura.pl?origin=Gram-negative+bacterium&title=FTL219&sequence=MMVNTSSYNKPNLPQEIAAAWVYWRGAKDFVINGVAQSQSYTVEPINAVFVLEGFLTAKE%0D%0AANNYLINLFAQLGYSNTDSINHSGGYGVYFDGKLYPQLSGTPTNTNDVNVALTFEKDIAD%0D%0AFADHFRLMGPYILHQNDTKKFIYAISISRESLWFKSSKVNCGNLYISFRQAENTLITSVI%0D%0ANELPTVKIYSASLDNYIEADSNFDTSTTGDHTRDSSFVSVFIVNKNN	http://psort.hgc.jp/cgi-bin/okumura.pl?origin=Gram-negative+bacterium&title=ftt308&sequence=MQVMKIRKLSLIMSVLLFATAIYANNHFGNNLAGCGLNFDPINLQDTANWKDKLIKNDDQ%0D%0ASKLKTIHKSIQFNTTKRNYVISPLDIQLADSLPAVGKWMMVNTSSYNKPNLPQEIAATWV%0D%0AYWRGAKDFVINGVAQPQSYTVEPINAVFVLEGFLTAKEANNYLINLFAQLGYSNTDSINH%0D%0ASGGYGVYFDGKLYPQLLGTPTNTNDVNVALTFEKDIADFADHFRLMGPYILHQNDTKKFI%0D%0AYAISISRESLWFKSSKVNCGNLYISFRQAENTLITSVINELPT…
FTL_0222	FTT0311	-	conserved hypothetical protein	Hypothetical	Conserved	35	0			0	0.666667	0.57735		0.190476	0	0		0		0.202				http://psort.hgc.jp/cgi-bin/okumura.pl?origin=Gram-negative+bacterium&title=FTL_0222&sequence=MSAQVSDAVLMVDPEYFALNTQKTDSDDAFRRAVRLNEKAIQALARDEFYEMVNYIRSKD%0D%0AIKVIIMKSPKNAADAVFTNDWLSTYIINGQGYIFIYPMYSESRRCEIQPQQLLQTLESEL%0D%0AKIKYKLKDFRGDHSEALEGNAALVFDNSTKKVFLSKSPRADEKLAKKVADELGYELITFT%0D%0ASYDHKDRPIYQTTQMLSIGEKLIFVCLESIKCDKDRDIVAQALHQSNKTIVDVSQKQVHL%0D%0ARCCNSLEVKNKQGKSYLILSTTADMGFTDQQKQLIDLHCTR…																				-1.9					0.5
FTL_0223	FTT0312	FolA	dihydrofolate reductase type I	CoFactors	Folic Acid	21	2.5	0.707107	833	1.19048	4.74	2.61969	747	2.25714	6.74	1.21622	689	3.20952				0.054		http://psort.hgc.jp/cgi-bin/okumura.pl?origin=Gram-negative+bacterium&title=FTL_0223&sequence=MLKYIKMTKNRFLKMISLIVAYDKNFGIGKENTLAWKLSEDLKNFKKITENNYIVMGRKT%0D%0AFESIGRPLPNRKNIILTRNKDYKQDKCLIINSTQDILNFAESKPHYEIFIIGGAQIYKEF%0D%0ALKYADRLYITEVDAEMTDLDAFFPQWDKSKYKRIGHKQFKKNDKNEFDFTFSIFEKNKNL	UC SP	100	0	0	0						0.897795	0.113005	0.32922												0.5
FTL_0224	FTT0313	RpsB	30S ribosomal protein S2	Prot. Synthesis	Ribosome proteins - syn and mod	26	51.3	15.9806	76	19.7308	38.5807	14.7802	130	14.8387	45.503	18.2391	111	17.5012		0.205				http://psort.hgc.jp/cgi-bin/okumura.pl?origin=Gram-negative+bacterium&title=FTL_0224&sequence=MSLMKEMLSAGVHFGHKKAFWNPQMKEYIFGINHGVHIINLEKTVPLFQDAVNFVGKTVA%0D%0ANGGKILFVGTKRQAQDIVEAEAKRCGMPFVSHRWLGGMLTNYKTVRQSIKRLAQLEKMRE%0D%0ADGTLESLTKKEMLQNIRTIEKLEKVLGGIKEMGGLPDAIVVIDGNKEHIAIQEAQKLGIK%0D%0AVVAIVDTNSNPEGIDYIIPGNDDAVKSISFYMKKFADAVIDAQGLDRAVEAKADEAAQA		82.4009	7.33263	6.58497	3.68149		0.820872	0.260434	0.433301		0.956337	0.130525	0.682765										+
FTL_0225	FTT0314	Tsf	EF-Ts protein chain elongation factor	Prot. Synthesis	Translation factor	31	71.7	19.3747	40	23.129	94.3793	40.3569	33	30.4449	108.01	66.4539	29	34.8419		0.271				http://psort.hgc.jp/cgi-bin/okumura.pl?origin=Gram-negative+bacterium&title=FTL_0225&sequence=MSNISAKLVKELRERTGAGMMECKKALVAAAGDIEKAAEEMRISGQAKADKKASRVAAEG%0D%0AVIEVYAADGRAILLEINSETDFVARDETFKKFAQEAVKAAHAANAKTIEEVLAAKTSNGE%0D%0ATVEEARKSLIAKIGENIQVRRVKTVEAETLGAYIHGSKIGVVAALEGGDEDLAKDVAMHV%0D%0AAAANPMVVSGDQVPADVVAKEKEIFTAQAKESGKPAEIIEKMIVGRIRKFLDEVALLGQD%0D%0AFVKDPAIKVEKLVKDKGAKVVNFIRLDVGEGIEKKEEDFAA…		98.6095	1.17404	0.21645	0		1.15408	0.465669	0.685872		0.967624	0.287934	0.888262					3					+
FTL_0226	FTT0315	PyrH	uridylate kinase	Purines, pyrimidines, nucleosides, nucleotides	Nucleotides/nucleoside conversion	27	3	2.82843	784	1.11111	10.0867	2.55001	537	3.7358	10.1	5.51543	574	3.74074		0.257				http://psort.hgc.jp/cgi-bin/okumura.pl?origin=Gram-negative+bacterium&title=FTL_0226&sequence=MSNDSSECSQKLPKLKRILLKLSGESLSADQGFGINVESAQPIINQIKTLTNFGVELALV%0D%0AVGGGNILRGGRANFGNKIRRATADSMGMIATMINALALRDMLISEGVDAEVFSAKGVDGL%0D%0ALKVASAHEFNQELAKGRVLIFAGGTGNPFVTTDTTASLRAVEIGADALLKATTVNGVYDK%0D%0ADPNKYSDAKRFDKVTFSEVVSKELNVMDLGAFTQCRDFSIPIYVFDLTQPNALVDAVLDS%0D%0AKYGTWVTLD		100	0	0	0		293.338	412.135	0.421444		0.643013	0.195627	0.123042										-
FTL_0227	FTT0316	Frr	ribosome recycling factor	Prot. Synthesis	Translation factor	21	7	0	549	3.33333	15.92	8.80109	380	7.58095	13.445	9.27017	475	6.40238		0.252				http://psort.hgc.jp/cgi-bin/okumura.pl?origin=Gram-negative+bacterium&title=FTL_0227&sequence=MINDILKDAENRMKKSLEVLADDLAKIRTGRAHPDLLAHVTIDYYGVETPITQAANITVL%0D%0ADARTLGITPWEKGLSSKIEKAILTSDLGLNPTNLGDSLRVPMPALNEERRKELVKLVKSE%0D%0ATEAGRVSIRNIRRDANGDIKELLKEKEITEDQAKKAEDDIQKITDKMIAQADALAAKKEQ%0D%0ADLMAV		100	0	0	0		2.1859	0.765099	0.159704		0.968123	0.0656937	0.563445										+
FTL_0228	FTT0317	UppS	undecaprenyl pyrophosphate synthetase	Cell Envelope	LPS / surface polysaccharides	28	3.5	0.707107	763	1.25	5.66667	0.57735	701	2.02381	4.755	1.06773	773	1.69821		0.178				http://psort.hgc.jp/cgi-bin/okumura.pl?origin=Gram-negative+bacterium&title=FTL_0228&sequence=MTSAKENILRHLAIIMDGNGRWAKSRLKPRIFGHRNSVSSVDATIEYCVENNIEMLTLFA%0D%0AFGRDNWLRPAQEVSDLMDLFYKTLKDKTPKLHDNNIVVTVVGDRSRLSNKLIGMIEYSES%0D%0ALTKSNTGLKLRLAVDYAGRWDIVEATRAIAREVDIGKLSVDEIDQNSFAKYLVGGNMPVD%0D%0ALLIRTSGEVRLSDFMLWQLAYAEMYFTDIMWPDFSKQELTRAVEYFYSRQRRFGKSGEQI		100	0	0	0		1.6011	1.81831	0.686125		1.12176	0.209527	0.497546								1.52
FTL_0230	FTT0319	Dut	dUTP pyrophosphatase (Deoxyuridine 5'-triphosphate nucleotidohydrolase)	Purines, pyrimidines, nucleosides, nucleotides	2'-deoxyribonucleotide metab	16	9	8.48528	477	5.625	9.08	6.0016	569	5.675	14.265	8.11051	451	8.91563				0.111		http://psort.hgc.jp/cgi-bin/okumura.pl?origin=Gram-negative+bacterium&title=FTL_0230&sequence=MKVELKILNKELIKELPGYATEGSAAIDLRACISESIYLKSGECKLIATGIAINIANPNY%0D%0AAAMILPRSGLGHKKGLVLGNGTGLIDSDYQGELMVSCFNRSQETIEIEPLMRFAQLVIVP%0D%0AVVQANFEIVEDFSQQSVRATGGFGHTGV	1 TMD	100	0	0	0		1.89499	0.607904	0.172778		0.844978	0.738737	0.794626										-
FTL_0231	FTT0320	PgsA	phosphatidylglycerophosphate synthetase	FA/Pi-lipid	Synthesis	23	0.6		992	0.26087	0.234	0.330926		0.101739	0	0		0				0.522		http://psort.hgc.jp/cgi-bin/okumura.pl?origin=Gram-negative+bacterium&title=FTL_0231&sequence=MFFNIPNILTFGRLILIPFIVICYYFEFPHHHGITATLFLLGAATDWLDGYLARKWKQTS%0D%0AKLGAFLDPVADKLIVATALCLFIEMYPYWWATIPAIVMICREIVVSALREWMAELGQRSV%0D%0AVKVGVWGKVKTAAQMAALFIFLIKPAIDFRHSIDYTSFNTWFIFLGFLMLYVAVILTIYS%0D%0AMCNYLYVAFKSVFGASDN	5 TMD
FTL_0232	FTT0321	RpsL	30S ribosomal protein S12	Prot. Synthesis	Ribosome proteins - syn and mod	14	23.7	2.40416	208	16.9286	23.2193	6.94722	254	16.5852	20.092	16.8178	321	14.3514		0.28				http://psort.hgc.jp/cgi-bin/okumura.pl?origin=Gram-negative+bacterium&title=FTL_0232&sequence=MATINQLVNNPRKRSVVKSKVPALKACPQRRGVCTRVYTTTPKKPNSALRKVARVRLTSR%0D%0AFEVTSYIGGEGHNLQEHSVVLIRGGRVKDLPGVRYHIVRGALDTSGVNNRKHGRSKYGTK%0D%0ARPKS		92.2698	0.78371	4.34631	2.60018		0.533533	0.0552623	0.00694457		1.98367	1.53011	0.459232
FTL_0233	FTT0322	RpsG	30S ribosomal protein S7	Prot. Synthesis	Ribosome proteins - syn and mod	18	42.7	17.9605	95	23.7222	35.9073	12.4293	144	19.9485	42.513	13.4166	129	23.6183		0.148				http://psort.hgc.jp/cgi-bin/okumura.pl?origin=Gram-negative+bacterium&title=FTL_0233&sequence=MSRRNRAPKRDILPDPKYKSQVVAKFVNHIMLSGKKSIAEKIVYGAFDKIKAKDASANEV%0D%0AEVFEKALESVSPMVEVKSRRVGGATYQVPVEVRPERRQTLGMRWIIDAARKRKENTMGDR%0D%0AVAAEILEAVEGRGAAVKKREDTHKMAEANKAFAHFRW		95.7905	0	4.20953	0		0.553201	0.0271011	0.00183453		0.772735	0.0830522	0.0607526										-
FTL_0234	FTT0323	FusA	EF-G elongation factor G	Prot. Synthesis	Translation factor	78	204.9	46.5276	6	26.2692	173.422	36.0429	13	22.2336	218.943	76.2869	8	28.0696		0.218				http://psort.hgc.jp/cgi-bin/okumura.pl?origin=Gram-negative+bacterium&title=FTL_0234&sequence=MPRNTALEKYRNIGICAHVDAGKTTTTERILFYTGLSHKIGEVHDGAATMDWMEQEQERG%0D%0AITITSAATTTFWSGMDQQFEKHRINIIDTPGHVDFTIEVERSLRVLDGAVVVFCGSSGVE%0D%0APQSETVWRQANKYGVPRIVFVNKMDRSGADFERVCAQIKTRLKANVVPVQLNIGAEEDFK%0D%0AGVIDLIRMKAIMWNEEDMGLTYELVDIPADLQDRAEELRMEMIEAAAEASEELMEKYLEG%0D%0AGELSEDEIHQGLRARVLNNEIVLAFCGSAFKNKGVQAVLDG…		97.9047	0.527603	0.872177	0.695491		0.653822	0.00979119	0.000399744		0.97881	0.213326	0.901154					3					+	0.45
FTL_0235	FTT0324	RpsJ	30S ribosomal protein S10	Prot. Synthesis	Ribosome proteins - syn and mod	12	25.3	6.08112	191	21.0833	29.1087	9.66591	200	24.2572	29.898	9.18956	199	24.915		0.355				http://psort.hgc.jp/cgi-bin/okumura.pl?origin=Gram-negative+bacterium&title=FTL_0235&sequence=MAINNQRIRIRLKAFDHKLIDISTQEIVDTAKKTGAQVKGPIPLPVRKEKFTILISPHVN%0D%0AKKARDQYEIRTHKRLIDIVEPTDKTVDALMKLDLASGVDVQISLS		82.6268	3.50002	8.69214	5.18105		1.03296	0.294545	0.888789		1.07766	0.27736	0.730388										+
FTL_0236	FTT0325	RplC	50S ribosomal protein L3	Prot. Synthesis	Ribosome proteins - syn and mod	22	58.9	23.9002	56	26.7727	48.9967	6.93109	89	22.2712	49.486	2.7068	101	22.4936		0.172				http://psort.hgc.jp/cgi-bin/okumura.pl?origin=Gram-negative+bacterium&title=FTL_0236&sequence=MSLGLVGRKCGMTRIFTEDGVSIPVTVVQVEPNKVTQVKTVEKDGYNAIQVTTGFKKRSN%0D%0AVNKPMAGHYAKASVEPGRGLWEFTVDAAAEYQVGSSFDATMFEAGQKVDVRGVSKGKGFQ%0D%0AGGVKRHNFATQDATHGNSLSHRVHGSTGQNQTPGRVFKNKKMAGHLGNENVTIQSLEVVR%0D%0AVDAENGLLLLKGGIPGSVGGDIIVTPAVKS		90.9789	0.877193	4.9154	3.22851		0.692972	0.236796	0.20815		0.807254	0.0950857	0.103189
FTL_0237	FTT0326	RplD	50S ribosomal protein L4	Prot. Synthesis	Ribosome proteins - syn and mod	23	35.5	12.0208	122	15.4348	30.7047	5.03079	188	13.3499	36.487	12.6049	155	15.8639		0.017				http://psort.hgc.jp/cgi-bin/okumura.pl?origin=Gram-negative+bacterium&title=FTL_0237&sequence=MDLNIKSLAGQEAGSLGVAEGVFAADYNEALIHQVVVAYMAGARQGTKAQKTRSEVSGGG%0D%0AAKPWRQKGTGRARAGTIRSPIFRKGGVTFAAKPKSYKQKVNRKMYSGAVKSILSELLRSG%0D%0ARMTIVEELKLETPKTREFKSVIDSLGVKDVLFVVGVEEFSENLYLSSRNLKNVAVCDSVE%0D%0AINPVSLVCFENVVLTKKAIKEIEEKLV		90.1554	0.60241	8.03801	1.20414		0.647154	0.0789662	0.0241396		1.02541	0.19555	0.871122												1
FTL_0238	FTT0327	RplW	50S ribosomal protein L23	Prot. Synthesis	Ribosome proteins - syn and mod	11	15.8	9.61665	322	14.3636	27.6407	15.0786	209	25.1279	37.13	21.6799	151	33.7545		0.37				http://psort.hgc.jp/cgi-bin/okumura.pl?origin=Gram-negative+bacterium&title=FTL_0238&sequence=MSSQEKLLKTVIRPHVSDKTYGLSDANSTIVFEVARFANKQDVKNAVEKLFEVKVESVNI%0D%0ALNVKGKARRFGRVEGRTKAWKKAYVKLAEGHDINFVGAE		92.8374	1.15209	4.51793	1.49254		0.705143	0.0482151	0.0131072		1.1545	0.161937	0.309693
FTL_0239	FTT0328	RplB	50S ribosomal protein L2	Prot. Synthesis	Ribosome proteins - syn and mod	30	54.8	3.11127	68	18.2667	53.9833	3.42503	74	17.9944	92.796	46.0977	42	30.932		0.425				http://psort.hgc.jp/cgi-bin/okumura.pl?origin=Gram-negative+bacterium&title=FTL_0239&sequence=MIEIKKAKPTSPGRRHVVSVKNTELHTGKPFKGLVEVKKSKAGRNNTGRITVRHQGGGHK%0D%0AQHYRIVDFKRNKDDITAKVERIEYDPNRSANIALVLYADGERRYIVAPKGLKKDMSVISG%0D%0AEKVDIAVGNCMPLRNIPLGTVIHNIEMKPKKGAQMIRSAGTFAQLVGKDNAYAIIRLRSG%0D%0AEMRRVLLDCRAVIGVVSNSEHNLKSLGKAGAKRWRGIRPTVRGVAMNPVDHPHGGGEGRT%0D%0ASGGRHPVTPWGIPTKGYKTRRNKRSNKLIVQKRK		93.0218	0	3.43197	3.54618		0.63974	0.0807695	0.0242229		0.970459	0.244823	0.880206												1
FTL_0240	FTT0329	RpsS	30S ribosomal protein S19	Prot. Synthesis	Ribosome proteins - syn and mod	10	12.5	7.77817	392	12.5	13.3733	6.56857	429	13.3733	15.33	3.77595	429	15.33		0.232				http://psort.hgc.jp/cgi-bin/okumura.pl?origin=Gram-negative+bacterium&title=FTL_0240&sequence=MPRSLKKGPFVDHHLLKKVFEAQESNSKKPIKTWSRRSMIVPDMIGLTIAVHNGQQHVPV%0D%0ALMTEEMVGHKLGEFVVTRNYRGHAADKKAKKK		98.3871	0	1.6129	0		0.731968	0.0313046	0.00675147		0.970363	0.0335539	0.337995
FTL_0241	FTT0330	RplV	50S ribosomal protein L22	Prot. Synthesis	Ribosome proteins - syn and mod	12	14.9	8.34386	337	12.4167	15.3367	8.95333	394	12.7806	29.736	15.364	200	24.78		0.155				http://psort.hgc.jp/cgi-bin/okumura.pl?origin=Gram-negative+bacterium&title=FTL_0241&sequence=MEVQAKLKFARISAQKCRLVADQIRGLPVEQAINLLTFSNKKAAVLIKGVLNSAVANAEH%0D%0ANDGMDVDSLVVSTIFVDEGPTMKRFEARAKGRGNRILKRTSHITVKVAEKK		91.656	2.03798	6.30604	0		0.760776	0.00339207	0.000100514		0.843249	0.101468	0.16053
FTL_0242	FTT0331	RpsC	30S ribosomal protein S3	Prot. Synthesis	Ribosome proteins - syn and mod	25	56	15.5563	65	22.4	45.3	4.35086	101	18.12	42.612	7.08804	128	17.0448		0.468				http://psort.hgc.jp/cgi-bin/okumura.pl?origin=Gram-negative+bacterium&title=FTL_0242&sequence=MGQKVNPNGIRLGYIRDWRSTWYADSSRYATKLNEDIKVREFLHKKLAAAAVSKIQIERP%0D%0AAQNAKITIHTARPGIVIGKKGEDVEKLRAEVHKLMGIPVQINIEEVRKPEIDAKLVAESV%0D%0AAQQLEKRVMFRRAMKKAMQAAMKSGAKGIKIMVSGRLGGAEIARSEWARDGRVPLQTFRA%0D%0ADVDYATAEALTTYGVIGVKVWIYKGEILPGQIAEKKNNKKGAK		81.6833	3.48429	9.62196	5.21047		0.749533	0.0447163	0.0155656		1.24678	0.472518	0.537066
FTL_0243	FTT0332	RplP	50S ribosomal protein L16	Prot. Synthesis	Ribosome proteins - syn and mod	16	14.4	3.67696	348	9	17.29	4.33339	342	10.8062	19.104	2.11566	349	11.94		0.416				http://psort.hgc.jp/cgi-bin/okumura.pl?origin=Gram-negative+bacterium&title=FTL_0243&sequence=MLQPKRTKFRKQQKLRNRGLAYRGNKVSFGEFGLQATSRGRITARQIEAGRRAISRHIKR%0D%0AGGKIWIRIFPDKPITQKPLEVRMGKGKGSVEYWVAQIQPGRVLYEITGVKEELAREAFAR%0D%0AAAAKMPVQTTFVEKQVM		95.1914	0	4.80864	0		0.704907				0.360988	0.510514	0.218716
FTL_0244	FTT0333	RpmC	50S ribosomal protein L29	Prot. Synthesis	Ribosome proteins - syn and mod	8	10.7	3.81838	437	13.375	14.948	10.4759	400	18.685	17.058	8.56731	389	21.3225		0.414				http://psort.hgc.jp/cgi-bin/okumura.pl?origin=Gram-negative+bacterium&title=FTL_0244&sequence=MKRKDTLKDYRGKSIDQLQEVKIELLQQLFSLRMQKGTGQLKKNHLFKSAKRDIARINTI%0D%0AISEKNK		94.3748	0	5.62518	0		0.685972	0.213889	0.173503		1.07426	0.0335322	0.0886149												1
FTL_0245	FTT0334	RpsQ	30S ribosomal protein S17	Prot. Synthesis	Ribosome proteins - syn and mod	10	14.5	3.53553	346	14.5	12.4833	5.19142	459	12.4833	24.855	8.84591	252	24.855		0.175				http://psort.hgc.jp/cgi-bin/okumura.pl?origin=Gram-negative+bacterium&title=FTL_0245&sequence=MSDKTRLLEGKVSSVAMDKTVVVRAERYVKHPLYGKFVKKTTKYYVHDENNECKEGDVIK%0D%0AFKETRPYSKTKKWCLVDIIHREK		100	0	0	0		0.625562	0.111118	0.0413231		0.863554	0.0905724	0.166847		Y	Tempel et al., 2006 IAI (http://iai.asm.org/content/74/9/5095.full.pdf+html)									1
FTL_0246	FTT0335	RplN	50S ribosomal protein L14	Prot. Synthesis	Ribosome proteins - syn and mod	13	26	9.89949	183	20	23.952	14.7165	244	18.4246	30.214	3.13107	195	23.2415		0.253				http://psort.hgc.jp/cgi-bin/okumura.pl?origin=Gram-negative+bacterium&title=FTL_0246&sequence=MIQMQTELQVADNSGAKRVECIKVLGGSHRRYASIGDVIKVTVKEASPRGKAKKGSVYNA%0D%0AVVVRTAKGVRRKDGSKVRFDGNAAVLLNANGQPIGTRIFGPVTRELRTEKFMKIVSLAPE%0D%0AVL		90.7854	1.7327	3.35588	4.12603		0.867244	0.349323	0.644752		0.971817	0.380919	0.926216										-
FTL_0247	FTT0336	RplX	50S ribosomal protein L24	Prot. Synthesis	Ribosome proteins - syn and mod	11	19.7	10.8894	256	17.9091	21.372	11.3557	281	19.4291	27.41	11.2996	219	24.9182		0.239				http://psort.hgc.jp/cgi-bin/okumura.pl?origin=Gram-negative+bacterium&title=FTL_0247&sequence=MNRLKKGDDVIVIAGKDKGRRGVVKSFAKGGSLVLVEGINIVKKHIKPNPNRGIEGGVVE%0D%0AKELPVDASNVAIFNPATEKADRVGYKFVDEKKVRYFKSNGELVDL		96.2497	0	3.75034	0		0.651208	0.0759957	0.0229234		0.679062	0.0656717	0.0203002										+
FTL_0248	FTT0337	RplE	50S ribosomal protein L5	Prot. Synthesis	Ribosome proteins - syn and mod	20	54.1	25.5973	70	27.05	51.614	16.877	77	25.807	50.619	27.1798	99	25.3095		0.254				http://psort.hgc.jp/cgi-bin/okumura.pl?origin=Gram-negative+bacterium&title=FTL_0248&sequence=MARLKDYYQKELVAKLKTELGLDNIMEVPAIKKITLNMGVGDAAKDKKIMTFALNDLTAI%0D%0AAGQKPVVTKSKKSIAGFKIRDGWPIGAKVTLRGDRMYEFLDRLITIAIPRIRDFRGLSAK%0D%0ASFDGRGNYSLGMREQISFPEIDYDKVDSIRGLDISITTTAKNDDQGRALLKAFGFPFKS		82.6052	4.4225	10.514	2.45835		0.733571	0.0699101	0.0327446		1.54126	0.825463	0.451664										+
FTL_0249	FTT0338	RpsN	30S ribosomal protein S14	Prot. Synthesis	Ribosome proteins - syn and mod	12	28.4	10.4652	168	23.6667	23.938	9.25349	245	19.9483	19.925	2.65165	325	16.6042		0.45				http://psort.hgc.jp/cgi-bin/okumura.pl?origin=Gram-negative+bacterium&title=FTL_0249&sequence=MAKKSMIQRELKREKLVAKYAQKRAEFKAIILDINSTEEQIWEAQIKLQKLPVNSSASRV%0D%0AQRRCKVTGRPHAVYRKFGLCRNKLREYAMAGDVPGLKKASW		91.1961	0.867052	4.4099	3.5269		0.893011	0.157336	0.437688		2.14422	1.66153	0.432827
FTL_0250	FTT0339	RpsH	30S ribosomal protein S8	Prot. Synthesis	Ribosome proteins - syn and mod	14	33.2	20.0818	131	23.7143	36.1787	16.3709	143	25.8419	39.658	1.89787	140	28.3271		0.43				http://psort.hgc.jp/cgi-bin/okumura.pl?origin=Gram-negative+bacterium&title=FTL_0250&sequence=MSMQDPIADMFTRIRNGLSAEKEFVSVPFSKIKMEIANFLVNEGYIKSCSKGTTSMGHPS%0D%0AIEIELKYHAGAPVIEMIKRVSRPSLRIYKSHADLPKVYGGYGVAIVSTSKGLVSDRKARD%0D%0ALGVGGEIIGYVA		97.3609	0	2.63906	0		0.891507	0.0534562	0.102975		0.753783	0.0482267	0.0186478										+
FTL_0251	FTT0340	RplF	50S ribosomal protein L6	Prot. Synthesis	Ribosome proteins - syn and mod	19	39.9	8.34386	100	21	40.9227	12.8218	123	21.5382	46.081	5.5423	109	24.2532			0.912		0.02	http://psort.hgc.jp/cgi-bin/okumura.pl?origin=Gram-negative+bacterium&title=FTL_0251&sequence=MSRIGKKPVVIPSGVTINVAAGNKVEVKGAKATLSKTFSTDVTFSVADNVATITPNNNSK%0D%0ANAVAQSGTARAILSNMVEGVSKGFERKLKIIGVGYRAKAQGNELNLTLGFSHPVVYKLPQ%0D%0AGITAETPAPTEIILKGADKELLGKVASEVREYRKPEPYKGKGVRYEDEYVAKKEAKKK		91.3208	1.62294	4.23737	2.81888		0.682669	0.0793428	0.0298648		1.21923	0.28413	0.389116										+
FTL_0252	FTT0341	RplR	50S ribosomal protein L18	Prot. Synthesis	Ribosome proteins - syn and mod	13	22.9	15.4149	217	17.6154	22.5027	9.10246	266	17.3097	20.008	4.25395	323	15.3908		0.212				http://psort.hgc.jp/cgi-bin/okumura.pl?origin=Gram-negative+bacterium&title=FTL_0252&sequence=MDKKTARLSRSKRTRIKLRELGHTRLCVYRTPRHVYAQVISGDGSTVLVAASTVEKDVKA%0D%0AKCKYTGNVESAAIVGEIIADRCKEKGISQVAFDRSGYKYHGRVKALVEAAREHGLQF		90.7751	2.44742	4.25029	2.52717		0.800665	0.184693	0.266467		0.973583	0.0607105	0.600999										+
FTL_0253	FTT0342	RpsE	30S ribosomal protein S5	Prot. Synthesis	Ribosome proteins - syn and mod	18	37.6	13.5765	110	20.8889	44.3407	15.9448	108	24.6337	58.97	15.3159	77	32.7611		0.175				http://psort.hgc.jp/cgi-bin/okumura.pl?origin=Gram-negative+bacterium&title=FTL_0253&sequence=MSNEVKKNEELIEKLVSVKRHSKTVKGGRIMSFAALTVVGDGKGRIGVGRGKSREVPAAI%0D%0AQKAMENAKKNMVSVNLNNDTLWYPVVSNHGASKVFMQPASAGTGIIAGGAMRSVFEAVGV%0D%0AHNVLAKTYGSTNPANVVRATIAGLAKIKSPDEIAEKRGLSVEEIQG		95.4987	0	4.50131	0		0.731642	0.0981282	0.060819		0.850043	0.0619128	0.0756818										+
FTL_0254	FTT0343	RpmD	50S ribosomal protein L30	Prot. Synthesis	Ribosome proteins - syn and mod	7	12	4.24264	399	17.1429	17.7767	10.0055	335	25.3952	27.255	15.6341	223	38.9357		0.135				http://psort.hgc.jp/cgi-bin/okumura.pl?origin=Gram-negative+bacterium&title=FTL_0254&sequence=MTQAKTFKVTLVKSLIGRKENHIASARGLGLRKINHTVEVLDTPENRGMANKIYYMVKIE%0D%0AG		100	0	0	0		0.7867	0.317103	0.441866		1.47835	0.500616	0.309152
FTL_0255	FTT0344	RplO	50S ribosomal protein L15	Prot. Synthesis	Ribosome proteins - syn and mod	15	36.8	16.6877	115	24.5333	35.6333	9.88551	147	23.7556	45.83	0.523259	110	30.5533		0.141				http://psort.hgc.jp/cgi-bin/okumura.pl?origin=Gram-negative+bacterium&title=FTL_0255&sequence=MKLNTLAPAAGSKSAPKRLGRGIGSGLGKTSGKGHKGQKARSGGYHKVGFEGGQMPLQRR%0D%0ALPKFGFPSASKRYVAEIRLHELNNVVADEVTLDTLKDFGLIRKDIKTVKVIASGEIQKAV%0D%0ASLKGIACTKGAKEAIEKAGGKVE		97.0085	0.641026	1.92308	0.42735		0.828818	0.14537	0.237765		0.875219	0.00144942	6.74551e-05										-		1
FTL_0256	FTT0345	SecB2	preprotein translocase, subunit Y, membrane protein	Protein fate	Secreation/Trafficking	48	12.4	0.848528	395	2.58333	8.75267	3.60038	584	1.82347	4.89	1.25865	767	1.01875				0.788		http://psort.hgc.jp/cgi-bin/okumura.pl?origin=Gram-negative+bacterium&title=FTL_0256&sequence=MSKYNSASGTTGELKSRLIFVVIAILVFRLGVYIPIPNIDPTKLVEIISNQHSSTGGLMS%0D%0AMFNMFSGGALTQMSIFALGVMPYISASIIFQMLSAVYPKFIELKKEGESGQKKITQYTRY%0D%0ALTLALAIVQSFGIVAFVLHQDGLVTTNNMALFYLTTIVSVTTGSMFLMWLGEQITERGVG%0D%0ANGISLLIFSGIVANLPFEISNTLSQANQHVISYLSVWVLLILLLLVIAFVVFMESAQRKI%0D%0ATVNYAKRQQGRKMFAAQTSHLPLKLNMAGVIPAIFASSILM…	9 TMD	0	32.7441	45.4245	21.8313		1.32237	0.49661	0.455514		0.924315	0.0774386	0.301038
FTL_0257	FTT0346	RpmJ	50S ribosomal protein L36			4				0				0				0		0.385				http://psort.hgc.jp/cgi-bin/okumura.pl?origin=Gram-negative+bacterium&title=FTL257&sequence=MKVRASVKKMCRNCKVIKRNRVVRVICTDPRHKQRQG
FTL_0258	FTT0347	RpsM	30S ribosomal protein S13	Prot. Synthesis	Ribosome proteins - syn and mod	13	30.4	14.7078	147	23.3846	32.1033	12.219	176	24.6949	38.93	7.17006	146	29.9462		0.081				http://psort.hgc.jp/cgi-bin/okumura.pl?origin=Gram-negative+bacterium&title=FTL_0258&sequence=MARIAGVNIPVHKHTVIGLTSIYGIGKTRAQQICQTCNVDPTVKIKDLSEEQVESLRTEV%0D%0AAKFTVEGDLRREVSMDIKRLMDLGCFRGRRHRRSLPVRGQRTKTNARTRKGPRKPIKA		97.6804	0	2.31959	0		0.712577	0.0577051	0.0195643		0.75014	0.00711951	0.000405706										-
FTL_0259	FTT0348	RpsK	30S ribosomal protein S11	Prot. Synthesis	Ribosome proteins - syn and mod	14	23.9	14.0007	202	17.0714	20.8767	6.24657	284	14.9119	19.353	1.63059	344	13.8236		0.211				http://psort.hgc.jp/cgi-bin/okumura.pl?origin=Gram-negative+bacterium&title=FTL_0259&sequence=MAKSVRSSKKKVKRVVPDAVAHIYSSFNNTIVTITDRQGNALSWATSGGSGFRGSRKSTP%0D%0AFAAQVAAERAADMALEYGVKNVDVLVKGPGSGRDSAIRALNAKNLKVTSITDVTPLPHNG%0D%0ACRPPKKRRV		92.9482	0.780205	3.0257	3.24589		1.53172	0.293279	0.124364		0.912176	0.032714	0.0629015										-
FTL_0260	FTT0349	RpsD	30S ribosomal protein S4	Prot. Synthesis	Ribosome proteins - syn and mod	23	39.9	1.27279	99	17.3478	47.2993	14.8615	93	20.5649	53.042	8.14304	94	23.0617		0.28				http://psort.hgc.jp/cgi-bin/okumura.pl?origin=Gram-negative+bacterium&title=FTL_0260&sequence=MARYLGPKCKLSRREGTDLFLKSGVKANDEKCKMNTAPGQHGARRARLSDYGLQLREKQK%0D%0AVRRMYGILEGQFKKYYVEASRRKGNTGATLLELLESRLDNVVYRMGFAATRAEARQLVVH%0D%0AKGIMVNGHTCNVPSAQVKAGDVVAVREKAKKQLRIQNAVELAKHRKELSWIDVNTDSLEG%0D%0ATMKSSPDRSELSADINEQLIIELYSK		93.9653	0	4.55131	1.48344		0.778632	0.292533	0.396572		0.876387	0.0314825	0.0309353										+
FTL_0261	FTT0350	RpoA1	DNA-directed RNA polymerase, alpha subunit	Transcription	DNA-directed RNA Polymerase	35	47.7	12.3037	81	13.6286	44.5967	19.1713	105	12.7419	57.19	16.419	79	16.34		0.28				http://psort.hgc.jp/cgi-bin/okumura.pl?origin=Gram-negative+bacterium&title=FTL_0261&sequence=MSNNNSKLEFVPNIQLKEDLGAFSYKVQLSPVEKGMAHILGNSIRRVLLSSLSGASIIKV%0D%0ANIANVLHEYSTLEDVKEDVVEIVSNLKKVAIKLDTGIDRLDLELSVNKSGVVSAGDFKTT%0D%0AQGVEIINKDQPIATLTNQRAFSLTATVSVGRNVGILSAIPTELERVGDIAVDADFNPIKR%0D%0AVAFEVFDNGDSETLEVFVKTNGTIEPLAAVTKALEYFCEQISVFVSLRVPSNGKTGDVLI%0D%0ADSNIDPILLKPIDDLELTVRSSNCLRAENIKYLGDLVQYSE…		96.5443	0.909091	2.24355	0.30303		1.29665	0.874841	0.678871		0.788156	0.388296	0.521067					3
FTL_0262	FTT0351	RplQ	50S ribosomal protein L17	Prot. Synthesis	Ribosome proteins - syn and mod	17	24.3	7.49533	199	14.2941	26.1513	8.02353	219	15.3831	31.985	9.07218	183	18.8147		0.269				http://psort.hgc.jp/cgi-bin/okumura.pl?origin=Gram-negative+bacterium&title=FTL_0262&sequence=MRHRKQGRKFGRTSSHRKAMFKNMSASLINHELIKTTLPKAKELRTIVEPLVTLAKREHK%0D%0ALRQELDTNSNEFKAQSVALRRQAFDFLRNKAAVTKLFEEFGARYAERAGGYTRILKCGYR%0D%0AFGDKAPMAFIELVDRPQVEEAADEE		91.4597	1.41243	6.28038	0.847458		0.61654	0.172475	0.0880059		0.853428	0.238306	0.476105										-
FTL_0263	FTT0004	Isftu1	Transposase	Mobile/extrachromosol DNA	Transposon functions	32 / 30	0				0	0			0	0				0.502				http://psort.hgc.jp/cgi-bin/okumura.pl?origin=Gram-negative+bacterium&title=FTL_0263&sequence=MPSYSQDFRDIVINKYEEGMTEFELSKFFNIDKRTVVSWIELYKRTGDYSSRQGVGCGRV%0D%0AASFTDKTLIEQYLIDHPDASTLDIKEALAPDIPRSTFYDCLNILGFSFKKKTPKYKQRKE%0D%0AHERLEYIEKLKEIAQNLLFYIDEMGCDNKLSILRGWSLIGEPSYGEVLAYQTQRRSIVAG%0D%0AYNYADKKIIAPLEYSGYTNTEIFNQWFEEHLCPSLKPKTTIVMDNASFHKSSKLIEIANK%0D%0AFDVQILYLPPYSPDLNPIEKVWANFKKIFRFCAQK
FTL_0265	FTT0354	-	hypothetical protein	Hypothetical	Conserved	39	13.8	1.13137	362	3.53846	23.176	7.14502	257	5.94256	21.619	3.13814	297	5.54333		0.17				http://psort.hgc.jp/cgi-bin/okumura.pl?origin=Gram-negative+bacterium&title=FTL_0265&sequence=MYLNKVHYIWMGSLIPDKYINNIFYLLSQSDHYINIWTDRPEETRLKFLDKIGGYSDLQR%0D%0ANKITNRLEFKQIFELENWCQINLSNYLTLIQMKTLSETFMFEYPNYSDRYNKYSLEVLYK%0D%0ALGNLATLSDILRLVILYKEGGIYIDCDNTFKGQHIKYNIKYSKNPNQYNIYANCKFSLYS%0D%0AFHDIAGNSVLVANSGAQGCVEILKLSLDTIYKQQTGRELIDNIEKAKRILFTEKSYLKDV%0D%0AFDYFMSNSYIEKDKDLRRYGKDPNGYKLQTLKDYGGVNPYI…		72.2875	9.0192	8.88975	9.80352		3.02702	0.65983	0.0491107		1.52939	0.145052	0.0355488
FTL_0267	FTT0356	HtpG	Chaperone Hsp90, heat shock protein HtpG	Protein fate	Folding/Stabilization	72	174.4	65.6195	10	24.2222	167.675	42.4089	14	23.2881	185.478	34.9622	14	25.7608		0.055				http://psort.hgc.jp/cgi-bin/okumura.pl?origin=Gram-negative+bacterium&title=FTL_0267&sequence=MSEKKYTFETEVDKLLHLVIHSLYSNREIFLRELVSNSSDAIEKLRYESISNAALNEDDT%0D%0ADYAIRIDFDKDAKTITVSDNGIGMTEEEVIENLGTIAKSGTKKFLESLTGDKSKDNELIG%0D%0AQFGVGFYSSFIVADKVTVRTRKAGQDKSQATKWVSDAQNGFTVEIITKEKRGTEVILHIK%0D%0AKEHLDLLEYHVLKGLVNKYSDCINTPIQMKKVEYDKDGKQTVKDEYETVNNTKAIWLRSK%0D%0AGEVTNEEYQEFYKYISHDFADALMWIHNKVEGNLEYNSLLY…		92.5791	4.31251	2.1979	0.910522		0.965315	0.0443843	0.384248		1.1428	0.040625	0.0381641		Y	Tempel et al., 2006 IAI (http://iai.asm.org/content/74/9/5095.full.pdf+html)				1.9			+	0.24	5.5
FTL_0269	FTT0380	GdhA	NAD(P)-specific glutamate dehydrogenase	AAB (AA biosynthesys)	Glu	49	124.4	38.7495	19	25.3878	90.98	40.3773	35	18.5673	106.045	48.8681	31	21.6418		0.349				http://psort.hgc.jp/cgi-bin/okumura.pl?origin=Gram-negative+bacterium&title=FTL_0269&sequence=MNAQKYIDSVIAQVEKRDGHEKEFIQAVKEVFSTLKPALEHNPKYIEENILARMVEPERG%0D%0AISFRVPWVDKDGNIQVNRGYRYQFNGAIGPFKGGIRFHPSVYSGIIKFLGFEQVFKNSLT%0D%0ATLPMGGGKGGADFDPKGKTDAEIMNFCQSFMMELQRHIGPDIDVPAGDIGVGGKEIGYMY%0D%0AGQYRRIRACFENGVLTGKSLESGGSLIRPEATGYGAVFFLDEMLKHDGETLQGKTVVTSG%0D%0AYGNVAWGVCKKVAQLGGKVVTISGSKGFVHDPEGITTDEKI…		95.3623	0.998698	1.4556	2.18341		0.556722	0.0549937	0.00760788		0.835295	0.302483	0.521788					1		-1.9					1
FTL_0276	FTT1517		hypothetical			26				0				0				0				0.569		http://psort.hgc.jp/cgi-bin/okumura.pl?origin=Gram-negative+bacterium&title=FTT1517&sequence=MITQTMFNSKFYRFLPVVFLIIGIIAFFSFGGQSYLSLNALKENYQSIIVFANNHFLLSI%0D%0ALVFSCAYIIVVALSIPGATIMTLLGGLLFGLLLGSFVVVVAATVGASVVFFAVKTALGDS%0D%0ALKTKAKGGIEKMRRGFERDVFNYLLLLRLIPIFPFFIINIAAGMFGVKFRDFFWATLLGI%0D%0AIPGSVVYVWVGTSFAYAIQQGDEINLGIILEPQFIVPIVALAILSVVPVFIKKFNKKAY
FTL_0277	FTT1515	-	pyruvate/2-oxoglutarate dehydrogenase	Energy Metab.	pyruvate dehydrogenase	51.5	4		725	0.776699	6.11533	6.88691	685	1.18744	5.194	5.93121	755	1.00854				0.102		http://psort.hgc.jp/cgi-bin/okumura.pl?origin=Gram-negative+bacterium&title=FTL_0277&sequence=MIKADICIIGGGSGGLSVAAGAVQMGAKVVLCEGNKMGGDCLNYGCVPSKAIIEASRVIA%0D%0AKVNKAQAFGINIDNNNIEIDYKKVQEHIKITIAKIEPHDSVERFETLGVNVIQEYAQIID%0D%0AQYTVKAGDNFIKARYIVIATGSRAAIPKIKGLAEVNYLTNETIFDLKEKPEHLMIVGGGP%0D%0AIGVELAQAYALLGSKVTIFEASDTILGVLDNDCRKIILKEFDRLGISIITNVNISEIAQD%0D%0ADQEINLYCGSKLYQGSHLLIAAGRVPNLDKLDLDNVGIKYT…	UC SP	55.4049	1.6779	24.699	18.2182		0.339346				0.111574	0.157789	0.0154082
FTL_0281	FTT1512	Hsp40	heat shock protein, hsp40	Protein fate	Folding/Stabilization	34	20.2	11.5966	248	5.94118	30.506	8.88455	190	8.97235	32.034	3.62887	181	9.42176		0.217				http://psort.hgc.jp/cgi-bin/okumura.pl?origin=Gram-negative+bacterium&title=FTL_0281&sequence=MADYYSLLGVSRDASEADIKKAYRRLAKKYHPDVNKEKGAEDKFKEIQTAYDVLGDKEKK%0D%0AKLYDTYGENWDKVQQGGFGGAGGGFGGFSQSGRSQSFNFEDLGDIFGDLFGGGAGARGFG%0D%0AGGQPRARKGEDINISLRLNVEDAIKGGSRTVSYNYQEVGANGMPTMQHQSVDVKIPSAMG%0D%0ANGKKLRVKGKGGAGIGANAPAGDLYIKIEVVDHKNYKVDGNDIYEHINIAPWEAALGTSL%0D%0AEIDTPYGKKKMKVPEGSQSGRKMRIKGKGLGDGDFYIVYDV…		83.22	1.64484	11.9058	3.22939		1.4167	0.0569904	0.00922314		1.27664	0.438016	0.466005												3.1
FTL_0284	FTT1509	-	hypothetical protein	Hypothetical	Conserved	14	2		881	1.42857	1	1.41421	1000	0.714286	3	4.24264	864	2.14286		0.449				http://psort.hgc.jp/cgi-bin/okumura.pl?origin=Gram-negative+bacterium&title=FTL_0284&sequence=MKKPNFDINKKSFPNDDLVGDEYSKSPSVEEFSVDKLKQFPNDMIELFKLIQAVRYDRTC%0D%0ALQEEYNNYRLKLNNDRMDLESEVIKIKKQYNAKICALQEEYNSVKSNNNIELAKIREN																							-
FTL_0285	FTT1508	RelA	GTP pyrophosphokinase	Cell Processes	Adaptation to atypical conditions	74	11	1.41421	423	1.48649	23.4833	4.8302	250	3.17342	24.294	8.05253	259	3.28297				0.208		http://psort.hgc.jp/cgi-bin/okumura.pl?origin=Gram-negative+bacterium&title=FTL_0285&sequence=MQVIDSKLLDSDGQIKDELLISELKSFYTSDKFEIIAAALELLKNKSAESVRHPTGISSF%0D%0ALYAIEMAYVLFKIRADEESVSAGILYELYNFGDISDEDIEQATNQTVLKILQGTRKMSAI%0D%0ARMYRSDNISLEQIDTFRKMLLTIIEDVRIVLVKIVDKLCTIRHLKSLSSNTQRVIARETL%0D%0ADIYAPLANRLGLGAIKWELEDRAFFFLQQDEYKRIAKSLGVTRKQREDFLHQVIQELKST%0D%0ALKKYNLHAGIQGRVKHIYSIYKKFKNKGYQELDDLYDITAV…	1 TMD	95.9662	0.60241	3.43137	0		2.27362	0.548605	0.0815787		1.54732	0.263383	0.0989069		Y	Dean Microbiol 2009 (http://mic.sgmjournals.org/content/155/12/4104.long)
FTL_0286	FTT1507	-	hypothetical protein	Hypothetical	Conserved	23	2.5	2.12132	837	1.08696	4.83333	3.81881	742	2.10145	4.5	6.36396	782	1.95652			0.43		0.287	http://psort.hgc.jp/cgi-bin/okumura.pl?origin=Gram-negative+bacterium&title=FTL_0286&sequence=MSKFHKNIFSVICILSFLSLAKAADTKVYSWRAENGNVVFSEEKPNDDVDYRIIEVGQPT%0D%0AVIDTKAPQNLGNDKPIKINQSDVAKLASSELAEKNKEVLEEGQNADLSVQITSPANDANI%0D%0AFTKEDKIAISTNPQIASNDSPTFLINGSAIPATYEDGQWKIARPTPGENKLSISGRTAQG%0D%0ANEIKSTNEVTFYIKNGWLQQAKNTGNYSGN		100	0	0	0		1.12259	0.0952277	0.210279		1.10247	0.275307	0.651163
FTL_0287	FTT1506	-	hypothetical protein	Hypothetical	Conserved	22	0			0	1	1.41421		0.454545	2.69	1.85262	882	1.22273			0.292		0.375	http://psort.hgc.jp/cgi-bin/okumura.pl?origin=Gram-negative+bacterium&title=FTL_0287&sequence=MSYLKRLYLLIFIAALANTAYANEDDNIYTWRATNGTVVFSQTAPIFDQEYQRIGVYHKN%0D%0AQIEQKIPVEQQLTYLKHNDLYLDNENPQATTTQATNQLETVKVKIISPANGESRFVHNEK%0D%0ALTIILEPTLTAEDHPIFIINGILNPAHFENGIWKVNRPNPGPVTIAVRGRTKDHKIINSD%0D%0ADSEFYRRQVLGR
FTL_0289	FTT1504	RsmJ	conserved hypothetical protein	Hypothetical	Conserved	28	0			0	0.833333	0.763763		0.297619	0	0		0		0.588				http://psort.hgc.jp/cgi-bin/okumura.pl?origin=Gram-negative+bacterium&title=FTL_0289&sequence=MQINISNLDVKNHLDKFIEDRLEYEFCKQDKYLYLENDNLKLHYNNKELFIDFNDSEILN%0D%0ARINPKTKKCSVVQAIEGRSKAKLTILDTTAGLGRDTFTLAARGHTLLTLEKDSYLYLLLK%0D%0ADALQRAQQINYLKEIANRITLINIDSNEYILTTDKSFDCVYVDPMFPPRKKSAKVKQGMQ%0D%0AILHQVGFNDEVSNSNLLDNIIQTQISPKAVVKRPINAEFLSNKKPSSQLKGKTNRFDIYS%0D%0AL
FTL_0290	FTT1503	XerC	Integrase/recombinase XerC	DNA Metab.	Replic.,Recomb., Repair	33.5	0			0	2.11667	1.64038	917	0.631841	1.02	1.4425	975	0.304478		0.219				http://psort.hgc.jp/cgi-bin/okumura.pl?origin=Gram-negative+bacterium&title=FTL_0290&sequence=MTNLEHINNFLDNLLYLKNYSQETINNYQRDLLQLNQALSDKNIISLTHSDILIWIKKLH%0D%0AAQGNSPKTLQRKLSSVRSFFNFLINSEIVSQNPANGIKAPKDSKRLPKVVNTDELAYLLD%0D%0AINPSNDIEARDIACFDLLYSCGIRLSELSSVELKDISISQKNIRVTGKGNKQRIVYFGTK%0D%0ATLSNLNRWLKIRDSLKPSSDYLFISRDGKHLTNRSIQKRLEIFAQKYASRHIHPHMLRHS%0D%0AFASHVLDSSKDLLAVKDLLGHADISSTQIYTHLNFQQLASV…		100	0	0	0
FTL_0291	FTT1502	-	HAAAP aromatic amino acid transporter of the HAAAP family	Transport and Binding Proteins	AA, peptides, amines	44	0.8	0.282843	977	0.181818	0.857	1.21198		0.194773	0.421	0.595384		0.0956818				0.739		http://psort.hgc.jp/cgi-bin/okumura.pl?origin=Gram-negative+bacterium&title=FTL_0291&sequence=MNSNSKIKILGSIMIIVGTMIGGGILALPIITAKLGFVIGSILIFVVWSIMTYTAVVISD%0D%0AISCSMPYGSSFKTIAEKYLGKSGGVVASIAFLILMYFISTAYISAAASSLSTTFPSLDEK%0D%0ALSSLIFVIIFGSIVVLGTRFVDYANRFFIILKILVLVILCVVFNRYIDIPNLFVAPVDLG%0D%0AISLVIAIPVFTTSFTSHIIVPALSDYLGKNSKDMKRIVIIGSIIPLILYLVWVVTILGVL%0D%0APLHGPVSFMDSIFNHIPVDKANIGDILKTLGTKVRTPTTDA…	9 TMD
FTL_0293	FTT1500	SecB2	preprotein translocase, subunit B, chaperone protein	Protein fate	Secreation/Trafficking	17	17.5	6.36396	293	10.2941	14.32	7.58071	409	8.42353	19.575	9.08632	337	11.5147		0.334				http://psort.hgc.jp/cgi-bin/okumura.pl?origin=Gram-negative+bacterium&title=FTL_0293&sequence=MQNNEIQPSFLIQKVYTKDVSFETINSPACFKEQWNPSSDFNIDINTTKINDENFELDLT%0D%0AITVTTKNNETNAYIAEVTQSGIFTITSMSEEQIDSVLNTYCANTLFPYAKRIIDSSIIKG%0D%0AGFLPLNLAPINFDAIYLQKKSSPKREH		100	0	0	0		0.762786	0.0721412	0.043265		0.638613	0.223724	0.149743												2
FTL_0294	FTT1499	MutS	DNA mismatch repair protein MutS	DNA Metab.	Replic.,Recomb., Repair	96	13.3	3.25269	374	1.38542	31.6067	13.3661	182	3.29236	27.595	10.4581	218	2.87448				0.115		http://psort.hgc.jp/cgi-bin/okumura.pl?origin=Gram-negative+bacterium&title=FTL_0294&sequence=MQDISNHTPMIQQYLKIKSQYQDILLFYRMGDFYELFFDDAKKAAELLDITLTARGKSNG%0D%0AESIPMAGVPYHAAEAYIAKIVKKGLSIAICEQTGDPNTSKGPVERQVTRIITPATVSEEA%0D%0AFLDNNQDSILVSIFEKNNKYYLAYTSYTQGKIYLVKTLTSLNELKNTVLKLSPQEIITNS%0D%0ARELAQQNPFKKPIKALEEWYYSNFEAKKYINDSLDTNIANNILNLYKNDQLTTIGSILSY%0D%0ALTNILKDTPRHITDISYEQEQDTLNIDINSRINLELDNNSK…	1 TMD	78.3878	8.71248	10.3691	2.53062		1.40438	0.287205	0.184709		1.0187	0.0961497	0.809133
FTL_0295	FTT1498	AccA	Acetyl-coenzyme A carboxylase carboxyl transferase subunit alpha	FA/Pi-lipid	Synthesis	35	55.9	21.0718	66	15.9714	60.9193	20.5978	62	17.4055	66.526	18.4894	69	19.0074				0.234		http://psort.hgc.jp/cgi-bin/okumura.pl?origin=Gram-negative+bacterium&title=FTL_0295&sequence=MNYLDFESKIKEIEDKITSLSHVFEDEKTEAEIKKLSKKRLELMESTYSKLTDWQVVQLS%0D%0ARHPDRPYFKDLLPLIFTDFQELHGDRTFGDDLAVIGGLAKLNNKPVMVIGQEKGRDTKSK%0D%0AIKHNFGMMHPEGYRKALRLMKLAEKFNMPVVTFIDTPGAYPGIKAEERGQSEAIARNLLE%0D%0AMSALKVPVVCIVIGEGCSGGALGIGVGDRLLMLQYSYFATISPEGCASILHKTAEKASEV%0D%0ATQMMNITSGRLKELKIVDEVIPEPLGGAHRDYETTATNIRK…	1 TMD	90.0288	3.85554	4.8154	1.30024		1.38608	0.568526	0.438207		1.2625	0.253497	0.280658							-3
FTL_0296	FTT1497		hypothetical/ pilus assembly protein			19				0				0				0				0.512		http://psort.hgc.jp/cgi-bin/okumura.pl?origin=Gram-negative+bacterium&title=FTT1497&sequence=MLLQHIKSQAGFGIVESMLAALILLFVLSSGFLLLNSVLVNITLENKKDEIATILDERVS%0D%0AIYRLTGVFDDTKTKDGIEFIKTVVLEKQNEAKPEENLETVNRFKPLSVADIRKMAEKADK%0D%0AKNQKAAANDVDIIYKVVNIAAIDNQLGVADCVKIIEREVKQDDNQAQ
FTL_0297	FTT1496	-	hypothetical membrane protein	Cell Envelope	Other	38	0.4			0.105263	0	0		0	0.4	0.565685		0.105263			0.927		0.191	http://psort.hgc.jp/cgi-bin/okumura.pl?origin=Gram-negative+bacterium&title=FTL_0297&sequence=MITKRNNKAAGFTLPELMVSMVIAAIVMAMAIGIYIDMKKQYIKLSDKHKINTNQLLIKQ%0D%0AIFYNTIGHSGFTTKYGDIYQQLVDNSGDNFGDIFGKMGVITIGKAPIQNLEGLPKGLSLS%0D%0AVEACKERMLQDEDLKNMNINESIHCVQPDTDFLIIQRSSLDSTLKTNSSNNIFKINEFQK%0D%0AGTPPEKDLKANDYLVLCNAFECELVKVGAVTLDFISTTKLVEDKFKIGDYVGKYILEVFF%0D%0AIAASGKKDKDGQEIYSLYEYVKQNSADSEIYELIDNVSDLK…
FTL_0298	FTT1495	-	hypothetical membrane protein	Cell Envelope	Other	72	0			0	0.9	0.141421		0.125	0.3	0.424264		0.0416667				0.505		http://psort.hgc.jp/cgi-bin/okumura.pl?origin=Gram-negative+bacterium&title=FTL_0298&sequence=MYKSLNTKVSGSALLMALIFSFVIMVMLTGLLYIFKIGLLTTKSIIKNNNEKVLGETYIS%0D%0AKVRDDINFTKSAELEIGDSKFQIIVNKDDVSSFFPNNTNAELFQSQQYNSYDVIYKAFNL%0D%0AGTHVDLTERIIYNALVANSYQNFDGDFIPINVPMINPDAMTDYQERIYRLKSDGTIDDMP%0D%0AKGFIGLIQKQNRQLSIFTKNAKIGVPIPEKMATDYKVKVGWNLEKGKWRLYLLLYDTDKL%0D%0AFTTDILLDDLLDEEKVKGLEADNEALGNQIGKWQAVISGGG…	UC SP	0	50	0	50
FTL_0299	FTT1494	MurQ	glucokinase regulatory protein	Regulatory functions	Other	32	2		889	0.625	1	1.41421		0.3125	1.5	2.12132	952	0.46875		0.232				http://psort.hgc.jp/cgi-bin/okumura.pl?origin=Gram-negative+bacterium&title=FTL_0299&sequence=MNILENINTEKRNPRSLNLDSMSIAEAVSLMIDEEYGVIEALKEQHRNITEVILATSYSL%0D%0ARNGGRIIYIGAGTSGRLGILDAVECPPTFSVDYNTIVGLIAGGEKAFIQAQEGAEDAANF%0D%0AGKEDLQSINLTAKDIVIGIAASGRTPYVIGALEYANSIGATTVAISCTKQAKISKYAKYS%0D%0AIEAVPGPEVLTGSTRLKAGTTQKLILNMISTLSMVSVGKVYQNLMVDVKPTNQKLIERSK%0D%0ANIICEVTGVDYTTAEKFYLKANKSVKVAIVMILNNCDYEKA…
FTL_0304	FTT1490	NhaP	Na+/H+ antiporter	Transport and Binding Proteins	Cations+Fe-carrying compounds	46	0			0	0.3	0.424264		0.0652174	0	0		0				0.342		http://psort.hgc.jp/cgi-bin/okumura.pl?origin=Gram-negative+bacterium&title=FTL_0304&sequence=MSEYFLFSLLTVVAALMSYINTKFLKLPKAIGLTILSITFSALCASFLSPSNFLVVALSS%0D%0AFDFKKTVLDGMLSFLLFANALHFNMIDLKKELKAIFGLASIGLLLSALTTAILIYGFCLL%0D%0AVGFEISLGYCLVFGALISPTDPIAVISTLAGNKSIPKHIKTRVVGESLFNDATGIVLFVV%0D%0ALSNIVFFSSGGEFGQAINGHGIEYIWIIAKQIGSEAGGGILLGYIFARVALIFLKTNQDS%0D%0AETSIFVTLAVASMGYVIAHSLNVSGPIAMVVAGLFIGNNLS…	10 TMD														Y	Maier IAI 2007 (http://www.ncbi.nlm.nih.gov/pmc/articles/PMC2168294/)
FTL_0305	FTT1489	-	hypothetical protein	Hypothetical	Conserved	28	2.5	2.12132	844	0.892857	1.5	2.12132	958	0.535714	2.035	0.0494975	919	0.726786				0.113		http://psort.hgc.jp/cgi-bin/okumura.pl?origin=Gram-negative+bacterium&title=FTL_0305&sequence=MQKLDNIIIANYSIHSLALICWAKQNLSGNFCILSVDTGFAAANWNSYLEAVFDWLTKEN%0D%0AISYFHLKSENTFQELVLARKQFPSQQFSWCASFLKGITLLNKIDELDANGNATILLSHCS%0D%0ADMSSVSRLLKNLDEEERYDYRPLAYPLLNHSYDDILDLTKELPFKAAKYSLECQPCIHLT%0D%0AQQQFKILTKEDIEKVTDLEVKTNSFMFGDMPFDKLDDGFFTQKDLLEELSKACSWEYSCG%0D%0AL	1 TMD
FTL_0306	FTT1488	TrpS	Tryptophanyl-tRNA synthetase	Prot. Synthesis	tRNA aminoacylation	38	17.7	12.3037	287	4.65789	17.1567	4.69996	345	4.51491	19.725	4.63155	332	5.19079				0.187		http://psort.hgc.jp/cgi-bin/okumura.pl?origin=Gram-negative+bacterium&title=FTL_0306&sequence=MSQKIILTGVTPSGTPHLGNYIGAIKPAIEMIKNDQYKCMYFIADQHSLIKLWDKKLRQQ%0D%0AYIYEIAASWLALGLDPDKAYFYRQSDIPEIMELTWIISTTTAKGLLNRAHAYKALVDQNL%0D%0AQEENADPDKGITMGLFNYPVLMAADILIFDADLVPVGKDQIQHIEIARDIANRFNHIYQK%0D%0APVLKAPQALTSEDSQTILGLDGRKMSKSYDNTIAIFSTEKKLRKQVMKIITNSQMPEEKK%0D%0ADPNNCTIFAIYKSIASQTEIAALEEKYLAGGLGWGDAKQIL…	1 TMD	97.1698	1.41509	1.41509	0		1.32565	0.525748	0.473429		0.884539	0.573087	0.802496
FTL_0307	FTT1487	CoaE	Dephospho-CoA kinase	CoFactors	Pantothenate + coenzyme A	23	16.9	6.92965	303	7.34783	11.92	9.60308	466	5.18261	21.05	11.243	303	9.15217		0.076				http://psort.hgc.jp/cgi-bin/okumura.pl?origin=Gram-negative+bacterium&title=FTL_0307&sequence=MNFINTYPIGITGGIASGKSTATRILKEKLNLNVVCADTISREITKKPSVIKKIAEKFGD%0D%0AEIVMNKQINRAMLRAIITESKEAKKWLEDYLHPVINKEIKKQVKESDTVMTIVDIPLLGP%0D%0AYNFRHYDYLKKVIVIKADLETRIRRLMERDGKNRQQAVAFINLQISDKEREKIADFVIDN%0D%0ATELTDQELESKLITTINEITNLTN		100	0	0	0		0.464903	0.280641	0.114408		0.652207	0.0209187	0.00180394							-2.3
FTL_0308	FTT1486	-	conserved hypothetical protein	Hypothetical	Conserved	41	0			0	0.725	1.0253		0.176829	0	0		0		0.191				http://psort.hgc.jp/cgi-bin/okumura.pl?origin=Gram-negative+bacterium&title=FTL_0308&sequence=MQMALYYPQLGYYSRAKEKISSQGDFITATSQTSLFARTFARQFATIISQLGNDCSVIEF%0D%0AGAGNGKFAADCVDELESLAILPKRYIIVELSNDLRLRQQQYIKENLSHLYDRFIWLDKLP%0D%0AAEKIKAIVFANELLDAMPVDIFRSENNKLIQQGVIRKGDTFEFSDMPKNDVRFEYESTKI%0D%0ALNDGITFNDGYTSEINTWIRPWVKSLREVLSQGIVFLCDYGYHRSLYYSKDRYMGTLACY%0D%0AHQHHVNFEPFINIGEQDITAHVDFTTVVEAAIEEGFQLDGF…																		1
FTL_0309	FTT1485	AceE	pyruvate dehydrogenase, E1 component	Energy Metab.	pyruvate dehydrogenase	100	168.5	86.9741	11	16.85	130.945	24.8145	25	13.0945	188.1	12.0208	13	18.81		0.3				http://psort.hgc.jp/cgi-bin/okumura.pl?origin=Gram-negative+bacterium&title=FTL_0309&sequence=MSDFTKDIDVLETQEWLEAFEDVIKREGADRAKFLFEQLLAKGSELGIKSAYSTAKVKNY%0D%0AVNSIDVSEQPSYPGDIELEQKIEAINRWNSTVIVAAANKKDGSIGGHIGTGAGAMTLYEV%0D%0AGFNHFWKAPNDEHAGDLIFYQGHLSPIVYARSFLEGRITAEQLENFRKQAFNGQNAVSSY%0D%0APHPYLQPTYWQFPTVSMGLGPLQAIYQARFMKYLEARGLAKTSDRKVWAFCGDGEMDEPE%0D%0ASIGSITRAGREGLDNLIFVVNCNLQRLDGLVNGNGNIVEEL…		94.5257	0.465426	5.00886	0		0.751087	0.0305893	0.00746673		0.824037	0.130957	0.197783					1					+
FTL_0310	FTT1484	AceF	pyruvate dehydrogenase, E2 component	Energy Metab.	pyruvate dehydrogenase	57	62.5	21.9203	50	10.9649	70.794	18.1101	49	12.42	99.11	26.7428	36	17.3877				0.121		http://psort.hgc.jp/cgi-bin/okumura.pl?origin=Gram-negative+bacterium&title=FTL_0310&sequence=MSIEIVKVPDIGDYDNVDVIEVNVAVGDVIAEEDSLITLETDKASMEVPSPFAGKITKLT%0D%0AVKVGDKVSQGTAIMEVEVESAADQAATTQSQPQTTSSAPVAATTNQIVDVEVPDIGDYDS%0D%0AVDVIEVSVKVGDEIAEEDSLITLETDKASMEVPSPVAGKVVEVITKVGDKVSQGSLILKV%0D%0AKTQGSAPVEQTSSQPAPAKQEQAKQQAATPAAPTPASSSVNEYAVDNSNAHASPAVRKLA%0D%0ARILNIDLSKVKATGRKGRVTKEDCYNYIKHAVTQVQTGKVA…	1 TMD	94.4037	0	5.59632	0		0.902373	0.125399	0.385689		1.08516	0.0908769	0.316198					5
FTL_0311	FTT1483	LpdA	dihydrolipoamide dehydrogenase	Energy Metab.	pyruvate dehydrogenase	51	65.5	2.12132	47	12.8431	83.0447	25.3048	41	16.2833	102.435	31.7279	33	20.0853		0.001				http://psort.hgc.jp/cgi-bin/okumura.pl?origin=Gram-negative+bacterium&title=FTL_0311&sequence=MSDIKTQVVVLGSGPGGYSAAFRAADLGLEVVLVERYAEIGGVCLNVGCIPSKAMLHIAK%0D%0AVINEARHLESLGIIEMGGLKINRENLLKYKDGVIGKLTGGLKGMAQMRKVKIVQGYGKFT%0D%0ASDKELAVEAADGKVTKIAFYNCIIAAGSSVIKLPFVPEDDRIIDSTGALEMKEIPETMLV%0D%0AVGGGIIGLEMAQVYSELGTKITVVEFADQLMNGVDKDLVKAYQKVNSRYDVRLKTAVTAM%0D%0AEAKEDGIYVTMEGDHPAKDERFDRVLMAIGRKPNGKLIDAE…		88.9955	0	11.0045	0		1.13302	0.106762	0.220134		1.05244	0.517431	0.899168					1							1.6
FTL_0315	FTT0823	-	MutT protein	DNA Metab.	Replic.,Recomb., Repair	25	5.5	3.53553	633	2.2	10.17	3.01442	531	4.068	12.95	1.3435	486	5.18		0.266				http://psort.hgc.jp/cgi-bin/okumura.pl?origin=Gram-negative+bacterium&title=FTL_0315&sequence=MWYILFYLLGKDKLMHKDKIFEFIKKVQAISHTGIVYSKCPYALDNYHELLELSSKMLHE%0D%0AYIKSDVQPYDIYRDMYYPTPQPGVRVVIFKDDKLMMTEDADTPNEWTIPGGWCDIDLSPV%0D%0AETCIKEVKEETGYDIKVVKFLALMDRNKYTQSEIYNVYSLVFLAQIIGGENNPNFEVKKV%0D%0AGFFEIDKLPKLSHKLTKTELNIILEAYKQDIIYFE		100	0	0	0		2.54665	2.34032	0.448654		0.969104	0.720617	0.957166
FTL_0316	FTT0824	ArsC1	arsenate reductase	Cell Processes	Detoxification	14	6		615	4.28571	4.885	1.25158	740	3.48929	3.655	5.16895	832	2.61071		0.317				http://psort.hgc.jp/cgi-bin/okumura.pl?origin=Gram-negative+bacterium&title=FTL_0316&sequence=MIKVFGINNCTSVRNTLKFFEEKDKKVEYVNLRQEKPTWQEMQKIKQIGNFETIDLFNSN%0D%0AGKLFAEMGLKDRFDSLSEEEAFKLLVTDALLFKRPLVVDGNYARTGWNKKEYEEKWG		100	0	0	0
FTL_0317	FTT0825	-	hypothetical protein	Cell Envelope	Other	12	21	1.41421	238	17.5	21.1753	8.04541	283	17.6461	20.631	5.13501	310	17.1925			0.931		0.235	http://psort.hgc.jp/cgi-bin/okumura.pl?origin=Gram-negative+bacterium&title=FTL_0317&sequence=MTIKKLSTLVLTSFVCIMLLASCGPNKKERTLQDLEQQQQQLNQQAKDDQLQANNLTTDA%0D%0AANLDKESKADSSKSQYEKDQANVLNAEAQQNLSKAASLDAQIEKAKSDATE	Norgard says lipoprotein	0	23.8354	35.0523	41.1123		0.820626	0.179468	0.293079		0.837805	0.0304866	0.0172102
FTL_0318	FTT0826	-	hypothetical lipoprotein	Hypothetical	-	9	0			0	0.1	0.141421		0.111111	0	0		0				0.049		http://psort.hgc.jp/cgi-bin/okumura.pl?origin=Gram-negative+bacterium&title=FTL_0318&sequence=MTLNNKLTTMLLTLSTVLISSCGTTSQEDISILEQANNTYSQEKKVTSQGTEFISNDTYT%0D%0AFNKQENVTSSTSGGGISFGIS	Put LP
FTL_0319	FTT0827	YieG	Hypothetical protein yieG	Transport and Binding Proteins	Nucleotides, purines, pyrimidines	47	0.4			0.0851064	0.234	0.330926		0.0497872	0	0		0				0.684		http://psort.hgc.jp/cgi-bin/okumura.pl?origin=Gram-negative+bacterium&title=FTL_0319&sequence=MLDKIESFFNLKTYNTSIRKEFLAGLASFLAISYIIVVNPKILATTGMPSNALVTSTILI%0D%0ASAFGSITMGLFTRNPFVIAPGMGMNIFFAYTAVSVYHLPWQTVLGATFWSGIIFSLLVIL%0D%0ANIRTKIMLSLPKSIKQSLGAGIGLFIAYIGFMNSGFITSNEGLLTLNSLNVHTLLFIVCL%0D%0AIILIILFIKKIPAPIIIVITLGYILCLPLEYFSQQKIVSLPTHIVSLPDFSLIGQIDFIN%0D%0AGLKFAILPTIFTFCFLSLFDGTGTISSLYGSMGKEHNHHDR…	11 TMD
FTL_0325	FTT0831	OmpA-like	OmpA family protein	Cell Envelope	Other	47	17.8	3.9598	285	3.78723	25.39	1.64994	232	5.40213	20.312	4.11819	318	4.3217				0.7	0.79	http://psort.hgc.jp/cgi-bin/okumura.pl?origin=Gram-negative+bacterium&title=FTL_0325&sequence=MKKLLKLCLMTSLLTTLSACQTLDDKDKDSGPLTFPTLEPCTAELLQSNQSFICVKEQTG%0D%0APDLIETNIKFDADSYTLNTQAKEVLDKLFAYLKLTDTTNFTIKGYAGKVESKILTDQKIL%0D%0ATDYNIRLSKNRASSVEEYLVNKGLGSSDGITIKALGYQDPIAPNDSTSSRAINQRVEITL%0D%0AKSRLIEQIDNIENNLEHVRPAEYTKFFSNVYLLNDNQIDNISRIYNSREKRPILGINFKI%0D%0AFANKEYTAAKDNSNFIIISEPKPISSFNDDKKVYRLGSAKY…	LP	14.2522	43.494	28.4449	13.8089		1.90584	0.782915	0.243425		1.40037	0.371665	0.267109		Y	Mahawar 2012, JBC (http://www.jbc.org/content/287/30/25216.long)		1		-2.3
FTL_0326	FTT0832	FkpB	FKBP-type 16 kDa peptidyl-prolyl cis-transisomerase	Protein fate	Folding/Stabilization	17	10.5	3.53553	448	6.17647	11.4333	1.35769	487	6.72549	12.485	2.14253	498	7.34412		0.453				http://psort.hgc.jp/cgi-bin/okumura.pl?origin=Gram-negative+bacterium&title=FTL_0326&sequence=MKIASDSFVKMHFKFRLKDGSIAEDTENYNRPFVFQMGQGCFTEKVENELVGTTIGETKR%0D%0AVVLMPEEAFGEKHPASIYSVPKYRFPKDMHLEEGLIVSFSQKDGSKLPGLITEINEQDVT%0D%0AVDFNHPLSGQIIVFEAKILDVAEKEEDLGEDITS		97.4138	0	2.58621	0		0.88799	0.0921076	0.227611		0.766383	0.258944	0.330138										+
FTL_0327	FTT0833	IspH	IspH protein	CoFactors	Other	35	23	15.5563	215	6.57143	11.6867	6.63284	473	3.33905	26.79	18.6818	229	7.65429		0.162				http://psort.hgc.jp/cgi-bin/okumura.pl?origin=Gram-negative+bacterium&title=FTL_0327&sequence=MKILLANPRGFCAGVSRAVETVEKVLEVEKSPVYVRHEVVHNKVVVDSLKKKGVVFVKEV%0D%0ADEVPDDAVCIFSAHGVSLKVEEAAAKKNLVLYDATCPLVTKVHRGVRLASNNDAECILIG%0D%0AHKGHPEVQGTMGQYRSKKGAIYLIESEEDLNKLTIKDPDNLYYATQTTLSVDETHGIIQA%0D%0ALKDKYPNIKGPKKEDICYATQNRQTAIKAMLKHIDVLVVVGSQNSSNSNRLKELATLEGI%0D%0ADAYLVDNPKDVDKLWFDNKKVCGVSAGASAPEYLVQQIISQ…		100	0	0	0		0.628515	0.557015	0.445153		0.532934	0.347985	0.198096
FTL_0328	FTT0834	AroH	chorismate mutase	AAB (AA biosynthesys)	aro	14	7.5	3.53553	524	5.35714	13.2867	5.62908	432	9.49048	18.41	5.07703	362	13.15		0.266				http://psort.hgc.jp/cgi-bin/okumura.pl?origin=Gram-negative+bacterium&title=FTL_0328&sequence=MQRSIRGATTVDKDSKENVISATKELLQQIIKHNNVSPSDIVNIVFTATTDIKSEFPAFA%0D%0AARELGLVDVPLIDCQQMMRDGALEFCIRVMLTYNTDKTQTDIKHIYLRGAKALRPDLLRK		100	0	0	0		1.24986	0.0194623	0.00301996		0.903082	0.134696	0.415945
FTL_0329	FTT0835	PssA	CDP-alcohol phosphatidyltransferase	FA/Pi-lipid	Synthesis	30	7.8	1.69706	520	2.6	14.6927	2.33224	403	4.89756	10.159	0.507703	572	3.38633				0.503		http://psort.hgc.jp/cgi-bin/okumura.pl?origin=Gram-negative+bacterium&title=FTL_0329&sequence=MWLLENIDMKKSKYILPSLFTSASLLFAFLAIIAAFNGNFVSSAVYMLLAGFADAFDGRV%0D%0AARYTHTQTEFGAALDSLADVVSFGATPALVMYFWSLHNIGALGAAISFLYLLAVALRLAK%0D%0AFDTMPAGDNSEENIIERRLYFYGMPCPAGAVTISGLIWMGQRTFVGDYAFITVILTVFTA%0D%0ALYLAFMMVSDIKFRSFKDSDGKGNISKLYVICFILIILMLFTMPDKLLYLIMIGYALSGP%0D%0AISHYRYKAKIKNSDLNEESSVDGKKIIDIEK	4 TMD	20.8333	37.6523	25.1076	16.4068		1.55263	0.0585772	0.00557073		1.28594	0.179427	0.152954									Y	-
FTL_0331	FTT0837	TolQ	TolQ protein	Cell Pro, Transport and Binding Proteins	Pathogenesis, Other	26	2.7	0.989949	821	1.03846	7.58933	3.32005	618	2.91897	5.591	1.1441	740	2.15038				0.429		http://psort.hgc.jp/cgi-bin/okumura.pl?origin=Gram-negative+bacterium&title=FTL_0331&sequence=MDNSISLVELVLHANFIVQLIMLALVAMSVYSWAIMLEVNNRVKKYRNEQVQFDKLFWAG%0D%0AHHIQKLYDYYLQHKENIFGKSIIFCSGLREFNNLKDTCMLRGDTILEGMERTVSIAIAQE%0D%0AAKELDRKLPALATIGAVAPYIGLVGTVWGIMSSFNTLGGVEQATISVVAPHIAEALIATA%0D%0ALGLFVAIPAVIGHSKLSNQVDDILSSYESFQDDLCILLLKEAHRDEIQHQNQESL	2 TMD	27.027	36.8645	22.8969	13.2116		5.10887	5.64666	0.411622		0.840543	0.552658	0.722781
FTL_0332	FTT0838	TolR	TolR protein	Cell Pro, Transport and Binding Proteins	Toxin production/Resistance, Other	16	5.9	1.27279	617	3.6875	6.67867	2.32692	664	4.17417	7.086	1.57543	680	4.42875				0.508		http://psort.hgc.jp/cgi-bin/okumura.pl?origin=Gram-negative+bacterium&title=FTL_0332&sequence=MKKRNKRFFRKQRPMVQINVVPYIDVMLVLLVIFMITTPILTQGVKVDLPKAQSEKIPSN%0D%0ADSKPIVVTVNKQGEYFINQGVNDPKTALSSGALANAVVSLSQQNPGKPVYVRGDSSASYG%0D%0AEVVKAMALIQKAGIDKVGLVTEDGKS	1 TMD	72.1623	8.1251	15.8842	3.82848		0.984547				1.18034	0.0630103	0.0559617
FTL_0333	FTT0839	-	hypothetical membrane protein	Cell Pro, Transport and Binding Proteins	Pathogenesis, Other	35	1.9	1.27279	897	0.542857	4.08533	1.21632	784	1.16724	3.601	3.3927	834	1.02886				0.58		http://psort.hgc.jp/cgi-bin/okumura.pl?origin=Gram-negative+bacterium&title=FTL_0333&sequence=MANLNYHKFLRFCNKQIDENPFLVKAILIHIALIILLYILSFVSSLKFEKTQASLTEQVS%0D%0ANMPKKFEIIQATSISSSELNKQISAYENHQQELKQAKEDIKQAKLQALRKHQQQLKEKAE%0D%0AAEKKAKQQAILEAKKKAQQEAQRQAEQEKQAKLEAERKAKAEAEQKAQQELQRKKEQELK%0D%0AAKQQAEEKARQEKLAKARAEVEAAARKQIEQNQAQSAISSYIAAYQDRVGANWIKDSCRG%0D%0AIYDLPRAIIRDGKFIKLTGTSGNYRCDQSLIDAIKNTTPPT…	1 TMD	81.3067	3.7037	14.9896	0		0.442517	0.625814	0.334834		0.0638308	0.0902704	0.00461675
FTL_0334	FTT0840	TolB	TolB protein precursor	Cell Pro, Transport and Binding Proteins	Toxin production/Resistance, Other	48	7.9	5.51543	516	1.64583	18.492	3.95957	321	3.8525	16.203	5.37825	407	3.37562				0.378		http://psort.hgc.jp/cgi-bin/okumura.pl?origin=Gram-negative+bacterium&title=FTL_0334&sequence=MRKIIAGVFIFVFLISNLYADLVAEVTTGVIQKPLVTVVSDNVVDQFPQQVNSVMVADLN%0D%0AHNAKLQANDTIKYEIKQKQNIPWKSLKSDYVVLTKYTNNSYNNYTVEVQILKRNDTSYLQ%0D%0AAITYKNINVSLMRTLAHKISNYVYQKLTGNQGFFLTKLAYVKVSNLYARYGRLYELIISD%0D%0AYDGYNKHVVLRQTDNPIATPSWSNDGRYIVYSSYSGGSMGVYTLEIATGKVTRITNYKGI%0D%0ANSSPSFSPDGKEIALALSKGYSDQTNIYIMNLATKALKRIT…	1 TMD	7.14286	44.9264	31.4751	16.4556		1.72644	0.534628	0.194602		1.12762	0.16039	0.377375
FTL_0336	FTT0842	Pal	Peptidoglycan-associated lipoprotein	Cell Envelope	Peptidoglycan	23	21.7	6.08112	229	9.43478	27.818	12.0233	207	12.0948	17.932	0.752362	371	7.79652				0.168		http://psort.hgc.jp/cgi-bin/okumura.pl?origin=Gram-negative+bacterium&title=FTL_0336&sequence=MMKKRIMNLAVIGSMLMLASCSSTRPDNSDLIKDKYAGVDSSQALEMSSQIYGSDKLSSD%0D%0AQVEQMKKELMNINCRSVYFGFDSYNIIDDAKECLDKTADYLIAHPDQPIKLSGNTDPRGS%0D%0AEKYNFNLGQKRAEAVYNYLLGKNVNKDQICVVSYGKLKPAAEPTQFYDEFCKDGVNDACM%0D%0AYKASEKAFYLDRRTEIDFGAKCDESNS	1 TMD. PSORT missed LP	14.5473	34.8202	34.3739	16.2587		1.2508	0.198119	0.215296		1.1397	0.339355	0.619327
FTL_0343	FTT0847	-		DNA Metab.	Replic.,Recomb., Repair	59 / 57	0				0.333333	0.57735			0	0				0.237				http://psort.hgc.jp/cgi-bin/okumura.pl?origin=Gram-negative+bacterium&title=FTL0343&sequence=MRTLRLILGDQLSQSISSLRDCDKANDVVMMCEVMKEASYVKHHKKKLVYIFSAMRHFAL%0D%0AQLHKLGYKVCYTKLDDPKNTGSFYSEIQRVVEKLCIQKLIVTEPGEYRVLKDIQSWQKDF%0D%0ASIDVEIRIDDRFLATIGEFTNWAKGYKQLRMEYFYRYMRIKHDILLDNDGNPEGGQWNYD%0D%0ASQNRKTPSSDIKIPDSYKSVADDITKQVIELVGQTFVDNFGDIKPFNYAVTREQALEALD%0D%0ALFVKERLSDFGDYQDAMLEGQAWMYHSHISMYINSGLLLPME…
FTL_0345	FTT0849	-	bile acid symporter family protein	Transport and Binding Proteins	AA, peptides, amines	34	0.4			0.117647	0	0		0	0	0		0				0.535		http://psort.hgc.jp/cgi-bin/okumura.pl?origin=Gram-negative+bacterium&title=FTL_0345&sequence=MMKMNFIQKYFAIIVIAGVILAISIPSIFIPLKPYITYLLAAIMLIIGLHLQAKDFVKVA%0D%0AANLKGKLLVILFLKLTVTSIAAFIIGKLFGLSLTALIGLVIVGACPGGTASGVMALLARA%0D%0ANISLVVSLTFLTTLLAPIFMPLIIYFFFSKSIKLDWFGMFETMAIIVIVPIVLGILISKF%0D%0ATKLNDSTLKKISNIPILLIMLIVMVVTALNKDTMMLVPTDIILSVIILSIFANIFGYLIG%0D%0ARVLGLDIDSRLALLFEFSILDVGLGIVIALAFFGNQAAIAA…	7 TMD																	1
FTL_0354	FTT0855	-	thiol-disulfide oxidoreductase	Hypothetical	Conserved	14	0			0	0.333333	0.57735		0.238095	0	0		0		0.296				http://psort.hgc.jp/cgi-bin/okumura.pl?origin=Gram-negative+bacterium&title=FTL0354&sequence=MIKVFYDGKCGLCTKEINHYKKIAPKNIFSWIDITEIDQSVIAKENLDVISCLKALHVKD%0D%0ANNDKLHIGIDAFIIIWSQLNRWRKLATIVKLPLIYNFAKIIYSLFAKWRFNRLDHCKIK
FTL_0355	FTT0856	UbiA	4-hydroxybenzoate octaprenyltransferase	CoFactors	Menaquinone + ubiquinone	32.5	0			0	0.2	0.282843		0.0615385	0.221	0.312541		0.068				0.576		http://psort.hgc.jp/cgi-bin/okumura.pl?origin=Gram-negative+bacterium&title=FTL_0355&sequence=MNKQQLKAYFMLMRLHRPIPILLILWPTLTALVLASHGLPDISYLVIFTIGVVVMRTVGC%0D%0AIINDIADVDFDKHVARTNTRPLTSGQLSIKNAIWLCISLTLVAFICVLFLNLYTILLSFV%0D%0AALFLAILYPFCKRFFAIPQLILGLAFNFGIFMAFSAIQNQIPVEAWIFYIATICWTIAYD%0D%0ATIYALADREFDLEIGIKSSAVLFGNKVFRYILLFNFLSLLLLIILGIYCDFNSFFYLGVV%0D%0AICSLFFVRNYFLYKKLGITNCINAFSANHWIGLIIFIIAVI…	8 TMD
FTL_0356	FTT0857	UbiC	conserved hypothetical protein	CoFactors	Menaquinone + ubiquinone	20	6		611	3	5.41333	3.63765	713	2.70667	7.17	4.00222	677	3.585		0.35				http://psort.hgc.jp/cgi-bin/okumura.pl?origin=Gram-negative+bacterium&title=FTL_0356&sequence=MNVINKENLTKQQRYWLNDAKNLVTSLSKFYGEITIDKISQQFTNINSLEQSLLATQTAL%0D%0AVRQITLSSINQTLVFARTIIPDSTYKHFTQELDNLGTKPIGDNLLFDKAKFARDEFIIRE%0D%0ALTVKDFYNETNRDITDKIFSRSSIFEYKDNSELKFLITEYFLVLPEQY		100	0	0	0		1.32683				1.51106	0.750987	0.4374
FTL_0357	FTT0858	Rph	Ribonuclease PH	Transcription	RNA processing	25	11.5	6.36396	411	4.6	9.58667	5.56709	553	3.83467	15.355	7.13471	428	6.142		0.444				http://psort.hgc.jp/cgi-bin/okumura.pl?origin=Gram-negative+bacterium&title=FTL_0357&sequence=MRPSGRNNDQLRNLKVTHNFTKHAEGSVLIEFGDTKVICTASVVAGVPKFKKDSGEGWLT%0D%0AAEYGMLPRSTHTRMDREAARGKQSGRTQEIQRLIGRALRASVDLTAIGENTIKVDCDVIQ%0D%0AADGGTRTASITGASLAIADAIEYMKQNGILDEQANPLLSQVAAISVGIYNNEPVLDLDYD%0D%0AEDSNAETDMNVVMNSNGGIIEIQGTAEGKDFSEEEFAKMLGLAKKGIKEIFATVF		100	0	0	0		0.514751	0.159423	0.0499591		0.458121	0.0954111	0.0151498
FTL_0358	FTT0859	-	hypothetical protein	Hypothetical	Conserved	13	4.5	2.12132	699	3.46154	6.77333	4.3426	656	5.21026	5.635	3.72645	739	4.33462		0.397				http://psort.hgc.jp/cgi-bin/okumura.pl?origin=Gram-negative+bacterium&title=FTL_0358&sequence=MSEQQPRKKLSLGDRKKPSTTRVSSLSVNLKTKLQAKTEDNIQNFFKNTNKELRELYQQR%0D%0AKTLEEQIKQIEQRLLFAKSEPLQDFLFELKSKDFELLVKINSFINNL		93.1034	0	6.89655	0		0.905418				1.0249	1.32082	0.98115
FTL_0359	FTT0861	PilE4	Type IV pili fiber building block protein	Cell Envelope	Surface Structures	34	0.9	0.141421	972	0.264706	1.5	0.141421	961	0.441176	1	0.282843	980	0.294118				0.23		http://psort.hgc.jp/cgi-bin/okumura.pl?origin=Gram-negative+bacterium&title=FTL_0359&sequence=MIRKHSKLLQKIKGMTISELVITLTIISILAVFVTSTYSNYATRTKIANQVSLVTAHTRQ%0D%0AVYDLKKDGKDFYLNFDNSTVNDYGAVTKNIGESGANIIKGNDEVMIRPEAVDPDSVRWRC%0D%0AIVYGDGLSESSIPNHCILGSSIFFRILKDNNMLIMIGVKFIKIIHSSVIGLSLVVMKRLN%0D%0AFGITLTEYLIVVIAELYGDRNEIVELSHDLASHNFKDMSLNFDYYPRTGDDSSNFEVYLG%0D%0ADQLIYTHNNFSQEWQKISIDLSNVENAESSKLSIREAGRDE…	1 TMD	0	0	31.25	68.75		1.09847	#DIV/0!	#DIV/0!		0.543689	0.768893	0.489643
FTL_0360	FTT0862	HtpX	heat shock protein HtpX	Protein fate	Folding/Stabilization	41	1.1	0.141421	945	0.268293	1.71733	0.301498	944	0.418862	0.7	0.989949	1000	0.170732				0.643		http://psort.hgc.jp/cgi-bin/okumura.pl?origin=Gram-negative+bacterium&title=FTL_0360&sequence=MSAADNLEYGSVNWREVVRKNTYRTYFVIATFLIVFFLLGIFIDTIWRYSEFVNAHYSYY%0D%0ANSQPQISIGKVFLLLLTFQIPPYATMIISTVAVIWVFVTFSMYDKIMLSGTEYQEITADN%0D%0AQDPLARRVYNVVEEMKVAADMRYMPKVFLIDANYMNAFASGYSEKSAMVAITTKLANALN%0D%0ARDELQAAMAHELTHIRNQDIKLNLFTMVLSNMMLIIMDFLFYSALFSSNSNNNNNNRNNN%0D%0AAAAFFIIIMILRYVLQIFTIFMMLFLSRTREYMADAGAVEL…	4 TMD	0	100	0	0		1.11389	#DIV/0!	#DIV/0!		0.585818	0.828472	0.552833												3
FTL_0361	FTT0863	LemA	LemA-like protein	Unknown function	General	22	20.7	5.23259	242	9.40909	57.0267	50.4345	67	25.9212	82.229	71.3174	47	37.3768				0.8		http://psort.hgc.jp/cgi-bin/okumura.pl?origin=Gram-negative+bacterium&title=FTL_0361&sequence=MSIGIILLIIVVVIAVYVVMTYNKLIAEIETVKNSEKQIDVQLDRRAKVFDSLVNVVKKY%0D%0AMDYEQTTLKQVVALRNQANLAKENGDIQERINAENKISDLAKGINVQFENYPELKANQNV%0D%0AIQLQEEITSTENKLAFAKQALNDSIERYNAHKKSFFAGIVVSIFKKLNEDFVYWNISEEK%0D%0AKQQLEDSRVEL	1 TMD	88.0149	7.2744	4.53695	0.173792		1.66108	0.405674	0.147684		1.80225	0.422246	0.115087					4							2
FTL_0370	FTT0868	-	arsenical restistance operon repressor	Regulatory functions	DNA interactions	12	0			0	1	1.41421		0.833333	0	0		0		0.16				http://psort.hgc.jp/cgi-bin/okumura.pl?origin=Gram-negative+bacterium&title=FTL_0370&sequence=MVIYQHQLCLCHLAHIFKLANSTLSKHLDILRRNGFIHKRKQGRFHYFYFNSAYQQQLNW%0D%0ALFDILADDEIIQSDQKLVKQLIAQELEHLPEIHAKENIL
FTL_0371	FTT0869	-	hypothetical protein	Hypothetical	Conserved	25	5.6	0.565685	630	2.24	1.5	2.12132	957	0.6	3.39	2.27688	843	1.356				0.338		http://psort.hgc.jp/cgi-bin/okumura.pl?origin=Gram-negative+bacterium&title=FTL_0371&sequence=MFKRVILVLITFIFAISLNYSYGEYANKTYIQNVVKTFNLSTDKNIKILDIKGYQQTTDY%0D%0ATCGPSAVMSLLNYYGVLKDSQMNHQTELEIAKQMGTNDDYGTTMQQIAEWLGNHGFEVKY%0D%0AATDGDINLLYRSIDKAIPVLVDWIDWGGHWTLVSGYQKLGKSVDDDKDMLFMIDPAAHFN%0D%0ANVRSVYGLSAINPDRFQYMWQDSKGVKDIYIIAFPKK	1 TMD																	1
FTL_0372	FTT0871	GpsA	Glycerol-3-phosphate dehydrogenase [NAD(P)+]	Energy, FA/Pi-lipid	Aerobic, Anaerobic, FA/Pi-lipid synth	37	6.9	5.51543	566	1.86486	8.774	3.30073	582	2.37135	9.356	1.1936	598	2.52865			0.649		0.149	http://psort.hgc.jp/cgi-bin/okumura.pl?origin=Gram-negative+bacterium&title=FTL_0372&sequence=MQKNILVLGAGAWGTALALQLAYRGHNVRINSWKAEHNEQMLKDNNNHKYLPSIEKFPSR%0D%0ALKAIQDWQANIIEFDSILVATPSSGFKNTILELKECILPQQNIISATKGFCHDSYALLSE%0D%0AIAEDILPTTKFALLTGPSFAKELANQLPTAVVVASKDINYARYVQELFSNENFRCYTTTD%0D%0AIIGAQVGGAVKNVLAITAGIAAGMEFGVNAHAALITRGLAEIKKLGLKLGANSETFIGLS%0D%0ACLGDLLLTCSDNQSRNRRFGLYLGQGMTIQQALKEVNNVVE…		81.6091	12.5085	3.92157	1.96078		2.93201	0.513655	0.0335726		1.53413	0.0590136	0.00604827
FTL_0373	FTT0872	-	hypothetical protein	Unknown function	General	20	0			0	0.2	0.282843		0.1	0.3	0.424264		0.15				0.569		http://psort.hgc.jp/cgi-bin/okumura.pl?origin=Gram-negative+bacterium&title=FTL_0373&sequence=MEFLSSLNFLDILIMIVILILSLFAAVKGLFKNIVLLLLMVFAVVLSGILAQKIQQIYVG%0D%0ASLIEDPGTAYVVSFILVLLCAYLIIFGIMKVFLRNNKEKESLSNTLFAFFIALVRFSFIF%0D%0AAIACSTLNSIDAVKDNSLWQSSTLVQPLVKVGDYAFNTKVKMQQTNLKDYVPKQVAGG	2 TMD
FTL_0374	FTT0873	RadA	DNA repair protein	DNA Metab.	Replic.,Recomb., Repair	50	0			0	2.20667	1.32217	905	0.441333	2.41	1.14551	894	0.482				0.143		http://psort.hgc.jp/cgi-bin/okumura.pl?origin=Gram-negative+bacterium&title=FTL_0374&sequence=MAKQKTVFICQECGATSPRWQGQCHSCNQWNTFVEELKSDPKKVVKSRAGFAGSISKATS%0D%0ALSAIKGKEHSRVSTHIGEFDRVLGGGIVKGSVILVGGDPGIGKSSILLQIMSFLSLQKKV%0D%0ALYVSGEESLEQIALRAERLNLAKDNLLVMCETNIEQIASYMVEHKPEVVVIDSIQTMYNP%0D%0AEIQSMVGGVSQVRESSAYITQIAKQYEIAVFLVGHVTKSGEVAGPRVLEHIVDAVIFIES%0D%0AQDNGRYRMMRALKNRFGAVNEIGVFAMTDKGMKEVKNPSAI…	1 TMD	100	0	0	0		2.82448
FTL_0375	FTT0874	-	hypothetical protein	Hypothetical	Conserved	29	1.5	0.707107	912	0.517241	5.82	0.364966	696	2.0069	6.258	1.61503	711	2.15793		0.683				http://psort.hgc.jp/cgi-bin/okumura.pl?origin=Gram-negative+bacterium&title=FTL_0375&sequence=MSRLDLLKKATPQSKKPQNTTKKNPRGGMLTEKTQKSQQRIDDLNDDILAENDFENELED%0D%0ATPITEYQIDDDTNNEESQENINIIEIDIDQSEGLAIDPTLISEDDESSENESPKQKPLSD%0D%0ANHSVDDSDDYEANDIVEGNISVDYSEEDIKLELEYSFDQRDQLYNHYVKLIKDGGIEVSS%0D%0APKILYLHDIIRISVTLTELKEQVGCEARVVSVFPQSIPSSIEHNNDKYRYIVQFIGPNAP%0D%0AETERVLSKYLLGYKQK		96.2963	0	3.7037	0		1.78856				0.848512	0.185988	0.368473
FTL_0377	FTT0876	AroC	chorismate synthase			38	7.7	3.81838	521	2.02632	10.5933	3.83616	512	2.78772	11.535	5.74878	533	3.03553				0.219		http://psort.hgc.jp/cgi-bin/okumura.pl?origin=Gram-negative+bacterium&title=FTL_0377&sequence=MSGNTFGKIFTVTTCGESHGDSLAAIIDGCPSNIPLCEAYIQLELDRRKPGQSKFTTQRK%0D%0AEPDEVKIISGVFEGKTTGTPIGLIIKNQDQKSKDYSEIKDKFRPGHADYTYFKKYGIRDY%0D%0ARGGGRSSARETAMRVAAGAIAKKILKHYGIEIYGFCSQIGSLKIDFIDKDFINQNPFFIA%0D%0ANKNAVPACEDLIHSIRKQGDSIGAEVTVVATGLEAGLGRPVFDRLDASIAYAMMSINAVK%0D%0AAVSIGDGFDCVAQKGSQHRDEITQQQGFLSNHAGGILGGIS…	1 TMD	91.0289	0	7.63781	1.33333		1.21649	0.462149	0.575793		0.527255	0.294203	0.150984
FTL_0379	FTT0878	MsrB	peptide methionine sulfoxide reductase	Cell Pro, Protein fate	Adaptation to atypical conditions, Modification/Repair	20	2		873	1	5.14	1.02898	727	2.57	4.935	0.0919239	764	2.4675			0.3		0.83	http://psort.hgc.jp/cgi-bin/okumura.pl?origin=Gram-negative+bacterium&title=FTL_0379&sequence=MKKIILILAFIPIITLADTQNWQSFDKTQALAKLTRLQYYVTQKGGTERAFNNKYWNNHR%0D%0AQGIYVDVVSGEPLFSSTDKYDSGTGWPSFTKPIDNSFIKTKTDNSWFMTRTEVLSRYANS%0D%0AHLGHVFDDGPQPTGKRYCMNSAALKFIPKEDMQKDGYGKYLYLFTNKNLQ		92.6199	0	0	7.38007		2.3197	#DIV/0!	#DIV/0!		0.550359	0.778325	0.49977									Y			2.1
FTL_0380	FTT0879	SodC	superoxide dismuate (Cu-Zn) precusor	Cell Processes	Detoxification	20	2.7	0.989949	824	1.35	2.87667	1.61172	859	1.43833	2	0.282843	921	1				0.174		http://psort.hgc.jp/cgi-bin/okumura.pl?origin=Gram-negative+bacterium&title=FTL_0380&sequence=MTAFYKLCGMSMLSLVLADCTFLSANKPYDRDHDGELIVHMKDVNTHKEVGTITISPYIH%0D%0ADGNQEGMLITPHLYNLPANTTHGMHIHINPSCEDNGIAAGGHWDPDNTQKHLGPYNDNGH%0D%0AKGDLPVLVVNADGTATEPVVAPKLNSLEELAGHSLMLHAGGDNYSDKPQPLGGGGARMWC%0D%0AGVIAD	1 TMD	0	75.6472	24.3528	0		1.42509	0.0261419	0.00188563		2.36749	0.556659	0.0737974		Y	Melillo JB 2009 (http://www.ncbi.nlm.nih.gov/pubmed/19684141)					1.52				2
FTL_0382	FTT0881c	-	amino acid permease	Transport and Binding Proteins	AA, peptides, amines	51	2.7	0.424264	826	0.529412	0	0		0	0	0		0				0.535		http://psort.hgc.jp/cgi-bin/okumura.pl?origin=Gram-negative+bacterium&title=FTL_0382&sequence=MALAKTLKPRHIELIALGGIIGSCFFLGTGYVLAEVGPAAILAYILAGIIVYAVTLCLAE%0D%0ALTANSPNSGSFIYYTAKYVSPAIACGMGWSYWLNWIIYIPSECIAGGIIMHTFLPAVPTY%0D%0AMWATLFGLFITIINLTKVKIFGEIEFWLALVKIIALGLFSVIAILIFFDIIQNNTGGVLG%0D%0AGTYIVSDGGFFPKGKLILITTMVILLVNFQGSEIIGLAASESNNAEKQMPRIAKHVAIRI%0D%0AVGLYVIPVFLLATIFPWQKMSLSDSVFATALQYYHLDKFAA…	9 TMD														Y	Su et al., 2007 IAI (http://iai.asm.org/content/75/6/3089.full)
FTL_0383	NA	ManA	Mannose-6-phosphate isomerase, fragment	Energy Metab.	sugars	14	10	7.07107	453	7.14286	11.0333	5.57704	500	7.88095	20.955	0.0636396	304	14.9679		0.483				http://psort.hgc.jp/cgi-bin/okumura.pl?origin=Gram-negative+bacterium&title=FTL_0383&sequence=MSEINQLGKVYERPWGTYQTINFTDKSQTKIITVKPQGQLSLQKHFKRAEHWVVVTGRPT%0D%0AITVDDNVREYNVGEHIFIPKEAVHRLENFTDSDIQIIEVQVGDYLGEDDIVRLEDIYKRS		100	0	0	0		1.12172	0.118646	0.283907		0.552425	0.082791	0.0166813
FTL_0387	FTT0884c	AspC1	aspartate transaminase	AAB (AA biosynthesys), Energy Metab.	Asp, Amino Acids + Amines	44	57.3	14.5664	60	13.0227	55.6567	9.41051	70	12.6492	60.39	17.8332	75	13.725		0.254				http://psort.hgc.jp/cgi-bin/okumura.pl?origin=Gram-negative+bacterium&title=FTL_0387&sequence=MQLSRRVKAMQASPVRKLVPYSIQAEKQGKKVYYLNIGQPDIKTPNEFMDAIRAYDKETI%0D%0AAYSIASGEPSLIKAISKYYKRFDMDFAEDEILITNGGSEALIFAAIATCNAGDEILVPEP%0D%0AFYTNYNGFTTAVDVSIRPITTKAEEGFHLPSKEEILACVTDKTRAIMISNPGNPTGVVYT%0D%0AKQELETLAEVAKEKDLFIISDEVYREFTYDGLVCTSFGNIKGVEDRVIIVDSVSKRYSAC%0D%0AGARIGSLCSKNKEFIKEATKLCQARLCVPTLEQIGAAALYE…		99.0712	0.311554	0.617284	0		0.920363	0.302086	0.745085		0.718842	0.0448035	0.01246		Y	Su et al., 2007 IAI (http://iai.asm.org/content/75/6/3089.full)							-		1
FTL_0388	FTT0885	-	cation transporter	Transport and Binding Proteins	Cations+Fe-carrying compounds	34	0.2			0.0588235	2.458	2.71612	889	0.722941	0.955	1.35057	986	0.280882				0.576		http://psort.hgc.jp/cgi-bin/okumura.pl?origin=Gram-negative+bacterium&title=FTL_0388&sequence=MKFDQQLEKKTLKTNLIVASIYALFSIIIVYFAQSLTVLLDTGYSVISILIYAVSIYVLR%0D%0AKINQPANKYYHYGYYRLEPIFIMLESWFVLLIAFSVILIALFNIFTHTIKPNYGIALLSE%0D%0AIVGTVVCVVMFLFVNKRAKKTGSKILFSDALMWKADALLGVGVIFNISIGFALEELGYAR%0D%0ALALYVDPVVAILIGCYIMINPIKLGKEAYSHLLDAAPNIEFRNQIRQITKQVAENYFLLI%0D%0ADNIKITQSGRFMFIDVYLDLPEVIETKKILMFKSKLQQQLQ…	6 TMD
FTL_0389	FTT0886	RecN	DNA repair protein	DNA Metab.	Replic.,Recomb., Repair	62	15.5	6.36396	330	2.5	10.12	0.207846	532	1.63226	10.09	1.25865	575	1.62742		0.241				http://psort.hgc.jp/cgi-bin/okumura.pl?origin=Gram-negative+bacterium&title=FTL_0389&sequence=MLLHLSIKNFAIIKSTEIDFREGMTVLTGETGAGKSILLDALSFVLGARLEKTFLQDDKL%0D%0ATEVSATFSIKDNHKAKRLLDELFIDYENDECTFRRVVNKSKQSRLFINGSVAKAADVKKV%0D%0ASDKLINIYSQNSHQDLLDPKSQLSLLDSFANNDELLKKVTDSFYQLQKINSEIAQLQEYI%0D%0ADTQNSQRELLEYKLDELVALELGENEFEQLAQRQKCLSSVDDIGYSLNHITSLIYDDEIN%0D%0AIIAMLSELEKEVAKLDEGAFRNLQELISQTKVYAQESYAEA…		98.3108	1.68919	0	0		0.610815	0.170046	0.0836502		1.42561	0.765334	0.51399
FTL_0390	FTT0888	PilE3	Type IV pili fiber building block protein			40 / 22 (S4 [198 AA] similar N term as LVS [361 AA]																		http://psort.hgc.jp/cgi-bin/okumura.pl?origin=Gram-negative+bacterium&title=FTL390&sequence=MVIKKDVQSYFIVHGVSTQEQLENYDVTDHADVGSDTTSVMSNIVGHNGRIVGVSTIKGT%0D%0ATYQIALTPRIEGGTFNWTCSISIVEQDASFDNSYNGQVFFGFIDNNSSSYAAPSSSMLPR%0D%0AGCNATDSNQNTDFEAYRSERQTLDTELINSHNQALNAWQQRTAIAAAQDQDYSDLKNNMD%0D%0AAAEIRADTAFSDYNKYQDIANYQSTIDHYQGLINNATSDDDIAQYESAIQHYRGLIDSVQ%0D%0ASSLSSQAGNDYSNAQEAATFFNQQRDIYNQNRESANTRYTELQ…	http://psort.hgc.jp/cgi-bin/okumura.pl?origin=Gram-negative+bacterium&title=FTT888&sequence=MITVKSKKGFSLTELLVVIAIIGILSILVIPAYSNYVTRTRLTEALTVLDGYKKDVQSYF%0D%0AIAHGVSTQEQLENYDVTDHADVGSDTTSVMSNIVGHNGRIVGVSTIKGTTYQIALTPRIE%0D%0AGGTFNWTCSISIVEQDASFDNSYNGQVFFGFIDNNSGSYAAPSSSMLPRGCNATDSNQNT%0D%0ADFEAYRSERQTLDNRAYE
FTL_0393	FTT0891	LpxE	conserved hypothetical membrane protein	Cell Envelope	LPS / surface polysaccharides	27.5	0			0	0.604	0.854185		0.219636	0.332	0.469519		0.120727				0.314		http://psort.hgc.jp/cgi-bin/okumura.pl?origin=Gram-negative+bacterium&title=FTL_0393&sequence=MLKQTLQANFQGFKDIFKKPKLHNHKLPRYLQLKYTFIPLLILVIFAYYNLDTPVENYIK%0D%0AHSMPNIVGVIFGKITDVGKAEYILIICGVIVLARLFTDSQKLSANARVMFDKVSAYAGFI%0D%0ALATVAISGILGQILKMIIGRARPKFFLEYGSHYFQHFHAPGYDFASMPSGHSITVGAMFI%0D%0AAFFYIFPKLRYFWYLLIVVFAGSRIMVSSHYPSDVIFGVAFGCYCTAYIYYWMRNREII	5 TMD
FTL_0394	FTT0892	FolD	methylenetetrahydrofolate dehydrogenase/methenyltetrahydrofolate cyclohydrolase bifunctional protein	CoFactors	Folic Acid	30	17.5	7.77817	292	5.83333	16.2467	6.51479	370	5.41556	25.69	8.92369	243	8.56333		0.462				http://psort.hgc.jp/cgi-bin/okumura.pl?origin=Gram-negative+bacterium&title=FTL_0394&sequence=MILIDGKSLSKDLKERLATQVQEYKHHTAITPKLVAIIVGNDPASKTYVASKEKACAQVG%0D%0AIDSQVITLPEHTTESELLELIDQLNNDSSVHAILVQLPLPAHINKNNVIYSIKPEKDVDG%0D%0AFHPTNVGRLQLRDKKCLESCTPKGIMTMLREYGIKTEGAYVVVVGASNVVGKPVSQLLLN%0D%0AAKATVTTCHRFTTDLKSHTTKADILIVAVGKPNFITADMVKEGAVVIDVGINHVDGKIVG%0D%0ADVDFAAVKDKVAAITPVPGGVGPMTITELLYNTFQCAQELNR		100	0	0	0		1.07512	0.413222	0.821132		0.68096	0.0590686	0.0167109										-
FTL_0395	FTT0893	PurM	Phosphoribosylaminoimidazol (AIR) synthetase	Purines, pyrimidines, nucleosides, nucleotides	Purine ribonucleotide synthesis	38	13	11.3137	378	3.42105	13.34	1.4152	431	3.51053	20.545	6.01748	312	5.40658		0.328				http://psort.hgc.jp/cgi-bin/okumura.pl?origin=Gram-negative+bacterium&title=FTL_0395&sequence=MAGLKYEDAGVNIEAGNQAVERMKQHVKKTFTQDVLTGLGSFGSLYSLKNIINNYDDPVL%0D%0AVQSIDGVGTKTKVAVMCGKFENLGYDLFSAATNDIVVMGAKPITFLDYVAHDKLDPAIME%0D%0AELVKGMSKACAECGVSLVGGETAEMPGVYQAGEIDMVGVITGIVGRKRIINGENIKEGDI%0D%0AVFGLSSSGLHTNGYSFARKLFFDVAGNKHTDTYPELEGKTIGDVLLEPHINYTNIIHDFL%0D%0ADNGVDIKGMAHITGGGFIENIPRVLPQGLGAQIDKDSFATP…		95.4545	3.0303	1.51515	0		1.13814	0.581834	0.769006		0.512587	0.264796	0.121298		Y	Pechous et al., 2006 IAI ; Tempel et al., 2006 IAI (http://iai.asm.org/content/74/9/5095.full.pdf+html)		1
FTL_0396	FTT0894	PurCD	Fusion protein PurC/PurD	Purines, pyrimidines, nucleosides, nucleotides	Purine ribonucleotide synthesis	87	42.9	21.0718	94	4.93103	56.2353	11.5945	69	6.46383	74.32	4.63862	58	8.54253		0.395				http://psort.hgc.jp/cgi-bin/okumura.pl?origin=Gram-negative+bacterium&title=FTL_0396&sequence=MFDKQIIANNIKNVLKSTNLDIKNKYIGKVRDMYFTDDKSILISTDRQSAFDRSLGFIPF%0D%0AKGQILAQSSVWWFKETAHIVKNHFIDSPDPNVVIARKAKVLPIEFVVRGYITGSTSTSLW%0D%0ATHYKNGSRDYCGNILPEGLKKNQKLPQNILTPTTKEQDHDRPISAEDIVKEGWLTQQQWD%0D%0AFASQKALELFEFGQKKALEHGLFLADTKYEFGIDEQTGEIILIDEIHTPDSSRFWLKDSY%0D%0AATRFENGEEPENIDKEFFRLWFAKNCDPYNDEVLPQAPQEL…		94.3761	4.69514	0.619195	0.309598		1.05413	0.0575135	0.314621		0.842161	0.0787877	0.105274		Y	Pechous et al., 2006 IAI Tempel et al., 2006 IAI (http://iai.asm.org/content/74/9/5095.full.pdf+html)
FTL_0397	FTT0895		phosphoribosylglycinamide formyltransferase	Purines, pyrimidines, nucleosides, nucleotides	Purine ribonucleotide synthesis	21	0			0	4.02	0.970155	787	1.91429	6.25	2.47487	713	2.97619				0.27		http://psort.hgc.jp/cgi-bin/okumura.pl?origin=Gram-negative+bacterium&title=FTL_0397&sequence=MSKLNLVILGSTRGTNMQAIIDAIANKQLNAQISLVISNKSDAYILQIAADYNIPTKYIA%0D%0AAKGLTREQYDELVVAEIQKYNPDLILLIGFMRILSSVFIKAFEGKILNIHPSLLPKHRGL%0D%0AMDLAVHQSVIDAGDSISGCTIHQVSEEVDGGDIVLQLKCDVVKEDTADSLKEKVQALESK%0D%0AAWIEVIKNWDK	1 TMD	100	0	0	0
FTL_0398	FTT0896	PurE	phosphoribosylaminoimidazole carboxylase,catalyic subunit	Purines, pyrimidines, nucleosides, nucleotides	Purine ribonucleotide synthesis	17	10.5	6.36396	441	6.17647	16.1433	6.18075	375	9.49608	23.51	7.76403	271	13.8294				0.106		http://psort.hgc.jp/cgi-bin/okumura.pl?origin=Gram-negative+bacterium&title=FTL_0398&sequence=MSVQVGVIMGSKSDWSTMKECCDILDNLGIGYECEVVSAHRTPDKMFDYAKTAKERGLKV%0D%0AIIAGAGGAAHLPGMVAAKTALPVLGVPVKSSTLNGQDSLLSIVQMPAGIPVATFAIGMAG%0D%0AAKNAALFAASILQHTDINIAKALAEFRAEQTRFVLENPDPREH	1 TMD	100	0	0	0		1.59994	0.295798	0.103092		0.737945	0.0879188	0.0519339
FTL_0399	FTT0897	PurK	phosphoribosylaminoimidazole carboxylase, ATPase subunit	Purines, pyrimidines, nucleosides, nucleotides	Purine ribonucleotide synthesis	40	13.5	6.36396	369	3.375	15.7233	4.5166	383	3.93083	21.755	1.7607	294	5.43875		0.101				http://psort.hgc.jp/cgi-bin/okumura.pl?origin=Gram-negative+bacterium&title=FTL_0399&sequence=MKIGIIGAGQLARMLSLAGTPLGLEFHCLGKNGDCAEEVVKTVTDIELTKVNDVVAWAKQ%0D%0AFDVITFENENISHELIKAINHEVSVYPSAKAIAISQDRLLEKSFMQDHGIATAKFVNIDS%0D%0ALAKLQSAVDDHGLPAILKTRRFGYDGKGQFVIRSQEDITKAWDVLKDAPDGLIYEAFVDF%0D%0ADYEVSQICTADLKGNIAFYPLARNTHKQGIIVESEAPFENVVLAEKAQQIAKILVKEFAY%0D%0AVGTLAIEFFVKGDELIVNEIAPRVHNSGHWSIDGAVTSQFE…		100	0	0	0		1.43052	0.365758	0.237896		0.5824	0.20989	0.106508
FTL_0401	FTT1293					14 / 23 (LVS[111AA] is N term of S4 [204AA]) both cyto														0.193				http://psort.hgc.jp/cgi-bin/okumura.pl?origin=Gram-negative+bacterium&title=FTL401&sequence=MKSLIELYSYGNNLSELKELANILDNDGIIAIPTDSGYALACRMKSKKGIDKIIKIRNFD%0D%0ASSHNFTLCCKDLSEIFEYAKVDNNAYRLLKRYTPGPYTFILNATKKVSSLLGSVHKKLKL%0D%0AY
FTL_0402	FTT1294	IspZ	intracellular septation protein A family protein	Cell Processes	Cell Division	20.5	0.2			0.097561	0	0		0	0	0		0				0.395		http://psort.hgc.jp/cgi-bin/okumura.pl?origin=Gram-negative+bacterium&title=FTL_0402&sequence=MNKMINDLLPAIVFFGIYKIYDIFFAAAALIIVTIAQVIWEYIAHRKVAKTQIFIAILVA%0D%0AIFGGATLYFHNEEFIKWKVSIINWLMGIGLIITTYTMKETPMQKILKDTIDLKEHKWKEI%0D%0ANNMWGAYFTVLGTLNLFVAYFFSTDIWMDFKLFGLLGITFVFLIIQSIYLSKHIKR	3 TMD
FTL_0403	NA	-	hypothetical protein	Hypothetical	-	9	1.4	0.848528	928	1.55556	1.03	0.608112	996	1.14444	0.732	0.0961665	999	0.813333				0.665		http://psort.hgc.jp/cgi-bin/okumura.pl?origin=Gram-negative+bacterium&title=FTL_0403&sequence=MSEEILNIDKTPLTKNKACSYKNILGCICLVIILAIFCISELAILLGIFMLFAIFYIIIT%0D%0AGICAIYILLVGIKKISTIIKLLY	3 TMD	0	73.9726	26.0274	0		0.424418	0.600218	0.307861		0.236637	0.334655	0.0841439
FTL_0404	FTT1295	Glk	glucose kinase	Energy Metab.	Glycolysis/gluconeogenesis	38	16.5	9.19239	311	4.34211	19.8433	10.0519	297	5.22193	18.93	11.4127	352	4.98158				0.196		http://psort.hgc.jp/cgi-bin/okumura.pl?origin=Gram-negative+bacterium&title=FTL_0404&sequence=MYILSGDIGGTNTRLEVSLLENGATQSIAIRKYKGANFNCLSDIIDKFLSEVDLVGQIDS%0D%0AVCLAVAGFVSNGEVEVTNLPWMVSEQYISEGLGIDKTKVKVINDFEAIGYGIESLDREKD%0D%0AIITIQEGKKDDDNLCAVVGAGTGLGMCLVSYDKDDKPRVYKTEGGHVDFSPVDDEQVELF%0D%0AKFMRKTFHRISPERFCSGYGIYNIYKYVVRHPLYDQPECMELRRALFSVSDSDKAAVIVK%0D%0AYAIEHREPSALRTIDIFLSIYGSVAGNLALTSLPFRGLYIA…	2 TMD	98.1064	0	1.89361	0		1.22515	0.149547	0.167011		1.06362	0.329532	0.810429										-		1
FTL_0405	FTT1296	UbiE	menaquinone biosynthesis methyltransferase	CoFactors	Menaquinone + ubiquinone	28	11.2	0.282843	421	4	12.0587	3.74026	465	4.30667	11.08	0.113137	543	3.95714		0.303				http://psort.hgc.jp/cgi-bin/okumura.pl?origin=Gram-negative+bacterium&title=FTL_0405&sequence=MSKENKTTDFGFTQVPWEEKQKKVAGVFHSVAAKYDLMNDLMSFGIHRIWKKQTIAKSGV%0D%0ARKGDNVLDLAGGTGDLAYKFCQMVGQQGKVILSDINSSMLEVGKEKLTNKGCVGNIEYVQ%0D%0AANAECLPFPDNYFDCITISFGLRNVTDKDKALASMCRVLKPGGRLLVLEFSKPIIPLLSK%0D%0AVYDEYSFKALPFLGKIITQDAESYKYLAESICKHPDQQTLKQMMYDAGFDNVEYQNMTGG%0D%0AIVALHIGYKY		87.2562	9.68254	3.06122	0		1.05639	0.184694	0.708009		0.961633	0.346473	0.889937										-	2.7
FTL_0406	FTT1297	-	hypothetical protein	Hypothetical	Conserved	22	6	1.41421	610	2.72727	8.13	2.19789	600	3.69545	7.195	1.68999	672	3.27045		0.098				http://psort.hgc.jp/cgi-bin/okumura.pl?origin=Gram-negative+bacterium&title=FTL_0406&sequence=MLKLVNTALSLLPKFDPQVSALLLPINGKALSVNITDIDLIITLEVEDSKIYASNELTKN%0D%0AILKGKLAYILELIFNKNLQELIIAEKLDYQGSLKDLNAFNKFLNAIDIDLVYRISELTSP%0D%0AEFAGIVAKPFQKAKQYLKTSRQETIVDIKDFLTEEKKTLISQNEINIFYRQVQELKQATD%0D%0AIIEAKLKLLEGLNND		100	0	0	0		0.993021	0.582931	0.988028		0.981537	0.254948	0.927772
FTL_0407	FTT1298	UbiB	2-polyprenylphenol 6-hydroxylase	CoFactors	Menaquinone + ubiquinone	64	10.8	3.9598	432	1.6875	11.502	5.27067	483	1.79719	10.679	9.72838	557	1.66859				0.215		http://psort.hgc.jp/cgi-bin/okumura.pl?origin=Gram-negative+bacterium&title=FTL_0407&sequence=MIKKFLRLIYIFYVINKYCLLNEPIRATKIKTLRALLLLNPFYYSRRVRRLEHGVRIREA%0D%0ALEKLGPIFIKFGQALSVRADLLPPDVIKEVSKLQDNVPPFDNKIAAEQIEKAAKKPINEI%0D%0AFKSFESSPLASASVAQVHAAILQNDDKVVVKVLRPGIEKILKLDTSLMLFFATLLSKLKE%0D%0AIRRFKPVEIVKEINQSFFDELDLVREASNASQIRRNFEDSAIHYVPKIYWEYTSSTVMVM%0D%0AERVGGVRVSDIETLDALGVDRRLLAQRGVEIFYSQVFDDCF…	2 TMD	32.9941	12.547	39.3106	15.1484		1.18975	0.0707121	0.0629494		0.427474	0.604539	0.312378					1
FTL_0408	FTT1299	HitA	histidine triad (HIT) family protein	Regulatory functions	Other	13	5.5	4.94975	635	4.23077	9.65	5.12518	552	7.42308	12.1	2.68701	510	9.30769		0.281				http://psort.hgc.jp/cgi-bin/okumura.pl?origin=Gram-negative+bacterium&title=FTL_0408&sequence=MSDCIFCKIITGEIPSKKVYEDENIFAFHDINPAADVHILVIPKKHIASLNDLTEQDQEL%0D%0AMGKFILSIPKVAKLMGLKGFKTIFNTGKEGGQMVFHLHAHILGGKIRSKLPE		100	0	0	0		1.83082	0.128379	0.0117288		1.45691	0.173737	0.0652921
FTL_0410	FTT1302	-	hypothetical protein	Hypothetical	Conserved	32	2	0	876	0.625	3.91667	0.144338	791	1.22396	3.835	2.49609	817	1.19844				0.158		http://psort.hgc.jp/cgi-bin/okumura.pl?origin=Gram-negative+bacterium&title=FTL_0410&sequence=MIFVIIFIPNYIKTDSYMFNYNLFLNRLSKRKLYPKSFIKNEIAQRLLKRLEFIKLDPKD%0D%0AILVTGYSDSDYLERLQKRFPNADIHTSQNLKQHFDIIFSNSIIHITDNLSQELDDYYQLL%0D%0ANDNGILLFSTFGDKSFATLKEAFTSVSNYKHTNTMIDLLTWGNTLQASQYKTPAIESDLI%0D%0ATFTYENINTLFEDIRYLNEPLADTNMQFGLTGKNMWLRFVEKFKQNLQLEIEALYGYAVR%0D%0AKAQDNTLKSRANPNRITLEELKKQIADFKKNSQNN	UC SP	87.5	7.5	5	0		1.87734	0.0844911	0.00460515		0.685609	0.286544	0.260919
FTL_0411	FTT1303	-	hypothetical protein	Hypothetical	Conserved	33	6.9	8.34386	565	2.09091	13.434	4.30626	427	4.07091	16.674	4.13799	396	5.05273			0.93		0.217	http://psort.hgc.jp/cgi-bin/okumura.pl?origin=Gram-negative+bacterium&title=FTL_0411&sequence=MKKKVLTSFIIISLCYCSAIADTITAKAQQAVKIDVKDNPLRQYAAKSSIKSDSALVSEN%0D%0AEVVSGSTIKQDQAPKANDYGDALSSLVDTSDDGYEKLLAKAEEILEDNSPSETKKKIDVF%0D%0ANHELEAKAEKEKQKIKESATTVLDEAHNIIKENHNINQDYKKSQNYYKSKSAKDYIDENV%0D%0AKKYNSEYKIKNYKNLLDNISTPEEIDKSFEQIDDDDEDSQGFKYKLSDGYPIEQITTVGL%0D%0ALSGEQKRFDKCLIMKTYGGGTWRTYCQPLKKPTQCSDYDWQ…		90.6304	0	9.36957	0		2.05484	0.100707	0.00452646		0.989854	0.456998	0.977805					2
FTL_0412	FTT1304	MurB	UDP-N-acetylenolpyruvoylglucosamine reductase	Cell Envelope	Peptidoglycan	32	2.7	2.40416	820	0.84375	6.14	1.62444	682	1.91875	5.734	1.79039	732	1.79187		0.294				http://psort.hgc.jp/cgi-bin/okumura.pl?origin=Gram-negative+bacterium&title=FTL_0412&sequence=MSEYISLEQYNTYRIKSFAKYVYFPTNNQELLNIVNNHNKLFFLGNGSNVIFSKEYYDDV%0D%0AAFVIFTKKFNSFNIIDNYASVQAGVLLQDLAFATYNASLSGIETFYDVPASVGGALIMNA%0D%0AGAYGDEIYTCVKSVTILDLNTKQIKKYLKKDIEYGYRYSMFKYMKDICILSAEFEFEYKS%0D%0AKQEIKAKLDDIYSLRLSNLPQKPTAGSVFKRPQANMPVGIMVEQLGLKGKQIGDAQISPK%0D%0AHGGIIVNNGNATGQNILDLIEFIKQQILEHYNIELHEEQIVI		93.5424	6.45756	0	0		1.01767	#DIV/0!	#DIV/0!		0.52853	0.747455	0.466498
FTL_0413	FTT1305	MurA	UDP-N-acetylglucosamine 1-carboxyvinyltransferase	Cell Envelope	Peptidoglycan	48	13	7.07107	381	2.70833	10.3833	0.53929	522	2.16319	10.155	3.04763	573	2.11563		0.158				http://psort.hgc.jp/cgi-bin/okumura.pl?origin=Gram-negative+bacterium&title=FTL_0413&sequence=MKAVRVKKLSKLADEITINISGAKNALLHLIFASLIPDTKTKFTNVPITLLDYKGAKEIL%0D%0AENVGAKVIEKDEEVTIDTAAISNETLELCGEMTSKTRCSLMLLGSLLKKKGRVKIGFPGG%0D%0ACSFSEKRPFDIHLNGLEALGAEVKLADDHIEVIYKEEKNAEFKMPFPSVGATMNLLMYAV%0D%0ATGNSEVVLENVALEPEVVTLIDYLNQCGANIDFDADSRKIKILGVMRLNGCEFEIIFDRI%0D%0AQAMTYAAMAYLYKTNVTITNINTQDTYSIKKPLEKLTNAGA…		100	0	0	0		0.865511	0.0601197	0.0870644		0.336815	0.476329	0.18779												0.5
FTL_0414	FTT1306	EngA	GTP-binding protein	Unknown function	General	52	23.8	6.78823	203	4.57692	15.6887	2.11868	385	3.01705	22.38	0.537401	285	4.30385		0.195				http://psort.hgc.jp/cgi-bin/okumura.pl?origin=Gram-negative+bacterium&title=FTL_0414&sequence=MSFLVAIVGRANVGKSTLFNVLTNSHDALVFDFEGVTRDRQYGQAKYDDLDYLVVDTGGI%0D%0ASDKDVGFDEFMAKQSQIAIDEANLVFFVVDGRSGLTTGDEYVASLLRQKDKKVVVVVNKV%0D%0ADGTDEEAAMAEFYSFGFDKVFAISAAHRRNTQKLVDKFLKKPLNEYYQDYTQTQEHKEQQ%0D%0ARHGIHFSLIGRPNVGKSTLTNRMLGEDRVVVFDMPGTTIDSVSIPFERHGQKYTIVDTAG%0D%0AVRKRGKVKQTLEKFSVIKTLQAIQDSNVVVAVVDARQGISD…		98.6273	0	1.37274	0		0.826277	0.154325	0.252389		0.748879	0.603002	0.615554										-
FTL_0419	FTT0899	PrlC	Oligopeptidase A	Protein fate	Degradation	77	26.5	2.12132	181	3.44156	41.0967	12.2819	121	5.33723	35.345	2.90621	164	4.59026		0.38				http://psort.hgc.jp/cgi-bin/okumura.pl?origin=Gram-negative+bacterium&title=FTL_0419&sequence=MNSIIEDSKLPKLAEFKVDEVKPAIDKLFSLAQSNLENALQTQNPNWQTLLKLEEDDEKI%0D%0ASQAFSTISHMNAVCNSKELRESYEYTIAKLTDYYTKLGQNKDLYDLYKQIQKDNLTNEQA%0D%0AQAVRKAIIGFEQSGVNLDEAKRKRLQQISQELAQLSTKFENNVLDATMDWLYTTDDEKEL%0D%0AKGLSQHTIESAKAKANQKNIAEKYALGIDIPTYLAVMQQADNRKLREKFYKAYCTKASKE%0D%0AADNKNFDNDENIEKILKLRIEKSQILGFDNYAENSLFTKMA…		96.3013	3.69867	0	0		1.46348	0.454594	0.286085		1.69364	0.0183906	0.000351289										+		2
FTL_0420	FTT0900	-	conserved hypothetical membrane protein	Cell Envelope	Other	14	7	4.24264	543	5	12.6767	5.71539	452	9.05476	18.12	2.94156	364	12.9429		0.288				http://psort.hgc.jp/cgi-bin/okumura.pl?origin=Gram-negative+bacterium&title=FTL_0420&sequence=MMTLQEEKIQAPVFFKEYVKGRFILNIGEYNHPLILSATQVLEYQDKIDDIQSIKKSHLD%0D%0ALILATNPEIILIGTGEKQLLPPLEIINQIAKAGKSVDFMASDTACKTYNLLVNENRNVSC%0D%0AIII		97.619	2.38095	0	0		1.71198	0.144474	0.0199733		0.938174	0.0140973	0.025024
FTL_0421	FTT0901	Tul4A	conserved hypothetical lipoprotein	Cell Envelope	Other	16	32.3	2.40416	137	20.1875	30.1567	6.8891	192	18.8479	29.564	5.99061	203	18.4775			0.921		0.126	http://psort.hgc.jp/cgi-bin/okumura.pl?origin=Gram-negative+bacterium&title=FTL_0421&sequence=MKKIIKLSLLSLSIAGLASCSTLGLGGSDDAKASAKDTAAAQTATTEQAAAVSKPTAKVS%0D%0ALNKLGQDKIKATVYTAYNNNPQGSVRLQWQAPEGSKCHDTSFPITKYAEKNDKTWATVTV%0D%0AKQGNNFCSGKWTANVVYDKEVIASDSINI	is LP	29.9629	36.6773	26.3064	7.05336		1.29482	0.297046	0.295556		1.18943	0.252153	0.399351		Y	Su et al., 2007 IAI (http://iai.asm.org/content/75/6/3089.full)		4					-
FTL_0423	FTT0903	-	hypothetical protein	Hypothetical	Conserved	19	9.5	2.12132	468	5	11.5033	3.22677	482	6.05439	10.038	5.14491	577	5.28316			0.94		0.33	http://psort.hgc.jp/cgi-bin/okumura.pl?origin=Gram-negative+bacterium&title=FTL_0423&sequence=MKKNISTYLLIIVTIISFMLASCASKSEKLNELEQSQQQLQKEMTTIEKKADEAKQRADK%0D%0AYEKLTGKYKNLLDQKQQELNQLQAAYAKISNKDEAAAIAAKKDIQEKLIKAAQDSVHLQK%0D%0ARLKRYTKKADVYKQKSQQLDEQAKQTQQSVDKTIQEIQQIKKEIDIK	Likely LP	21.043	5.11698	47.5144	26.3255		0.864839	0.361622	0.649892		1.04204	0.263098	0.842213
FTL_0424	FTT0904	Tul4B	conserved hypothetical lipoprotein	Unclassified		17	5.9	1.27279	619	3.47059	5.47133	2.14915	710	3.21843	6.384	1.10874	707	3.75529				0.7	0.79	http://psort.hgc.jp/cgi-bin/okumura.pl?origin=Gram-negative+bacterium&title=FTL_0424&sequence=MKKILIFTLMTATLAGCSKYNAFIDKLYDSDNSIKVNPDDNLDNPDQDGEVVSEDKPTAT%0D%0ALKLKYKATTHEIDARIITNWNGAPQGTIYLTWVAPKDTNCYSTSFPITKFNETQDYTVDS%0D%0AQSVLSDDKVCNGTWTALIVNKSDNSELAKASLEIK	LP	0	51.5552	30.4859	17.9589		0.708882	0.0359302	0.00753049		1.00895	0.00379679	0.0793965
FTL_0426	FTT0906	TopA	DNA topoisomerase I	DNA Metab.	Replic.,Recomb., Repair	87	56.3	10.3238	64	6.47126	33.712	10.1719	165	3.87494	32.46	0.480833	178	3.73103		0.435				http://psort.hgc.jp/cgi-bin/okumura.pl?origin=Gram-negative+bacterium&title=FTL_0426&sequence=MAKNLVIVESPAKTKTIKKYLGNEFEILASFGHVREIPSKDTSIDVNDNFKIKFTTSEKS%0D%0AKKHLDAIKKAAKDAQNIYLATDPDREGEAISWHVQEVLKSARLLKDKNIYRVTFNEITKS%0D%0AAVTNAIANPKELSMDLVDAQKARQALDFLVGFNISPLLWRKITSGLSAGRVQSPALRMIV%0D%0AEREIERENFIKQDYWSLTADTFKQKQIFANLLEFNNNKVEQFTFTTAEDAENAKAHILKD%0D%0AANGFLIVDGITEKKTRRNPYPPFITSTLQQEASKKLGFTAK…		97.0656	0	2.93442	0		0.4324	0.108792	0.0178775		1.2282	0.249978	0.325793										-		1
FTL_0427	FTT0907	ParA	chromosome partition protein A	Cell Processes	Cell Division	24	9.8	0.282843	459	4.08333	8.02467	3.37055	604	3.34361	7.67	1.03238	653	3.19583		0.259				http://psort.hgc.jp/cgi-bin/okumura.pl?origin=Gram-negative+bacterium&title=FTL_0427&sequence=MKQKNAKVVSLLQQKGGSGKTTTAINIACGLKELGYRVAIIDMDKDKPDAYMWMTKNNQE%0D%0ASNFVYSLDEKNVREKVIELKQGLDFIVIDTPPNFQTAALKSALLSDLVVIPCSPSGMDLS%0D%0AGLIEAKDLALTAEKPYKFFANRVQMQSNMAKSLLEFFEEDGNFFEAYVSQSVKFIEAEAE%0D%0AGVYVGDYAKQSKVHIQVKKLTREIVEFFGEHNG		80.9069	6.13009	5.55556	7.40741		0.512919	0.0591168	0.00728491		0.761127	0.356725	0.443597										-
FTL_0428	FTT0908	ParB	chromosome partition protein B	Cell Processes	Cell Division	35	9.5	2.12132	467	2.71429	7.24	2.64817	628	2.06857	11.195	6.22961	540	3.19857		0.471				http://psort.hgc.jp/cgi-bin/okumura.pl?origin=Gram-negative+bacterium&title=FTL_0428&sequence=MAKKVSLMNRKINHKIHDTVAQEKKDILRAMQLQELNEQASKVGQLFELPLTIIKPDANQ%0D%0APRKTFKNIDSLADSIKENGVIQPIIVTAKKANGIHYIIAGERRYLASKQAGLTTIPCIVR%0D%0AQEESDANIVLLQLLENDQRENVSPFEEADALRDLIENKNVKKSDIAKILGRDNSWISMRL%0D%0AKIADANADIRELSNRGIIDDVRTLYELKKFAEEIPQGAQEFVKKALENKISGSYRSAITR%0D%0AYRDNWKRKAEILDSTKIDVITIKDIAKDGNLLKIKGSRCGT…		92.8571	0	7.14286	0		0.859225	0.42255	0.683924		0.998228	0.198188	0.991061		Y	Su et al., 2007 IAI (http://iai.asm.org/content/75/6/3089.full)							-
FTL_0429	FTT0909		glutamine amidotransferase			27				0				0				0		0.446				http://psort.hgc.jp/cgi-bin/okumura.pl?origin=Gram-negative+bacterium&title=FTT909&sequence=MKIAILQTDHIPEHRRGVAGGNYPEMFANLFFKLSVVVDFDIFDVTMQEYPQDYDIYDGF%0D%0AIITGSKATAFDNLAWIIKLKTEIVKLHDNHKKIIGICFGHQILAQALGGRVERGPKGFAV%0D%0AGVRNVEILTRKPWMEPFHSYLSLLFYHQDMVVKLPQGAELISTSDYCKVQMFCINNHILG%0D%0AIQAHPEMLKVHKHALIKEYQDDIKNEFHHALESLRIRDNSLIIAHWMANFFEYKD
FTL_0430	FTT0910	-	hypothetical protein	FA/Pi-lipid	Degradation	33	5.2	3.11127	648	1.57576	7.25933	2.65122	625	2.1998	14.533	1.03662	446	4.40394		0.041				http://psort.hgc.jp/cgi-bin/okumura.pl?origin=Gram-negative+bacterium&title=FTL_0430&sequence=MRQINRLVVFGDSLLDNGNIMKTLDIPGKPYHDGRFSNGLVSTEVLAQMLAKDQKLSEIK%0D%0AHKNYAIGGALTHGTNPSSLLRFHSFSVSEQIIRFENEEGRFADDDLVVINGGANNFMFMV%0D%0AYNEIPYINLVPKFRVARDLNKIVRKTIKMGAKNIILWNIPDVTKAPAYKDYLSNWVGKFF%0D%0AKSYMQINVNLQNGLLRNRVSELQAIFPHINLKLFDFYSLLNDCVENPAKYGFENVTDACI%0D%0ADSYGGADSLGNIQYDIEIMGDPEKYLCWDYCHPTAKANRLV…		63.4137	31.7229	4.86343	0		1.15534	#DIV/0!	#DIV/0!		0.181858	0.257186	0.046025		Y	Su et al., 2007 IAI (http://iai.asm.org/content/75/6/3089.full)							-
FTL_0433	FTT0912	RlmE	ribosomal large subunit methyltransferase J	Prot. Synthesis	tRNA+rRNA mod	23	2	0	877	0.869565	2.33333	1.1547	898	1.01449	3.745	0.360624	821	1.62826		0.322				http://psort.hgc.jp/cgi-bin/okumura.pl?origin=Gram-negative+bacterium&title=FTL_0433&sequence=MSKGSSTKKWLHEHTSDYYVIQANKLGYRSRASFKILEIQDKYQLFKPNMFVVDLGASPG%0D%0AGWSEQVIKYIGKNGKLIALDLLEMAPIAGVEFIQGDFSSDETYQKLNTLVNNQKIDCVIS%0D%0ADMAPNLSGNKTSDQAKSIYLLELALDFANTNLNKNGSFVAKVFQGQGSDEYLKLVRESFN%0D%0AKVIQFKPKSSRAKSREFYVIATEFKG		100	0	0	0		0.834348	0.11034	0.16773		1.0162	0.457049	0.964582
FTL_0434	FTT0913	-	hypothetical protein	Hypothetical	Conserved	18	6.8	1.69706	567	3.77778	13.6147	4.52485	424	7.5637	11.936	5.56634	515	6.63111			0.624		0.17	http://psort.hgc.jp/cgi-bin/okumura.pl?origin=Gram-negative+bacterium&title=FTL_0434&sequence=MSKKIFTLCLASLVLASCTVKSDIEDNITHYEKLTRYSMIKQLDFSKHTNDIDGARFLVA%0D%0ANYPDQVIRFNGTDFDNKYDKLVSYLKTNGYTIMVNEKLPLTATIIAEINKPLPDVKYIGI%0D%0AIMQQDSRMDQTIYNISYGGNEFKARQFYTDYKKTL		60.0344	14.5038	14.5065	10.9553		3.25666	2.7356	0.363652		0.590508	0.137555	0.0520535
FTL_0436	FTT0915	IleS	Ile-tRNA synthetase	Prot. Synthesis	tRNA aminoacylation	107	73	35.3553	38	6.82243	102.487	53.1569	29	9.57819	110	33.0926	28	10.2804		0.427				http://psort.hgc.jp/cgi-bin/okumura.pl?origin=Gram-negative+bacterium&title=FTL_0436&sequence=MSDYKDTLNLPKTSFSMKGNLANKEPMILNKWEKQGIYKKIREHFAGREKFVLHDGPPYA%0D%0ANGSIHVGHAVNKILKDIIIKSKTLSGYDAPFTPTWDCHGLPIELQVEKKHGKAGQSISED%0D%0ADFRKECRKYAKKQVEIQKKDFKRLGVLGDWEQPYLTMNFDYEANMIRTLAKIIENGHLSK%0D%0AGFKPVHWCTDCGSALAEAEVEYADKVSPAIDVKFKIKDKDKLAQAFGLDSLNHDAFAIIW%0D%0ATTTPWTLPANQAIAVNNQLNYSLIKIEDFYIILAENLVEQT…		90.2769	5.59084	2.3416	1.79063		0.995425	0.221481	0.97935		0.996037	0.249274	0.984103										+
FTL_0437	FTT0916	RibF	riboflavin biosynthesis protein	CoFactors	Riboflavin, FMN, FAD	35	8.5	3.53553	498	2.42857	9.43667	3.15437	558	2.69619	13.93	0.46669	460	3.98		0.178				http://psort.hgc.jp/cgi-bin/okumura.pl?origin=Gram-negative+bacterium&title=FTL_0437&sequence=MKIITNLNKTKDPLPKAIAIGSFDGVHLGHQAIIKKLLTIAKENNLVPYILFFEPLPKEF%0D%0AFLKDKAPFRIYDFRNKVINIHKLGIKHIICQKFNTKFANITANEFIEEFLVKKLNTKHII%0D%0AVGDDFKFGKNRGGDYALLNQYSQTHDFNVDKVSTLNLDNHRISSSDIRQALTNHDLIEAN%0D%0AKLLGESLKINSRVIHGQKNGRKIGFNTANQKLPKNSALKGVYLTRVFIDDVIFYGVANAG%0D%0ANRPTIDGKNNLLETHIFNFNQEIYGKHITTEIVSFIRTEMK…		95.082	0	4.91803	0		0.981137	0.27152	0.930696		0.707793	0.0463285	0.0123365
FTL_0438	FTT0917	MaeA	NAD-dependent malic enzyme	Energy Metab.	other	67	70.9	5.51543	42	10.5821	48.7753	3.14067	90	7.2799	54.611	1.99546	91	8.1509		0.121				http://psort.hgc.jp/cgi-bin/okumura.pl?origin=Gram-negative+bacterium&title=FTL_0438&sequence=MERREKRIRKLRNKSGKVFAIETNLTGRQLLNNRVLNKDVAFSQEERVAFALIGYLPEKV%0D%0AESLEEQAIRVRRQLDLKPNSLEKYVFLNRLHDLNTTLFYHFVRENLEEIMPIIYTPTVGE%0D%0AAVQKYSSSFRKQSGLFISISHKKHIARILERYEYNSIDLVLVTDGEAVLGIGDQGIGGMN%0D%0AISIGKIMVYVAASGIDPARVLPVQLDMGTNNDALLNAPGYLGVRLPRVSGETYDEFIEEF%0D%0AVTQVKARFPNVFLHWEDLGRDNATRILEKYKDKLCTFNDDI…		95.0322	0	3.1159	1.85185		1.11899	0.552614	0.789504		1.2272	0.199589	0.248718		Y Fn	Tempel et al., 2006 IAI (http://iai.asm.org/content/74/9/5095.full.pdf+html)							+
FTL_0439	FTT0918	YapH	hypothetical protein	Cell Envelope	Other	58	13	1.41421	382	2.24138	10.5387	3.59267	516	1.81701	6.467	1.03662	704	1.115			0.189		0.927	http://psort.hgc.jp/cgi-bin/okumura.pl?origin=Gram-negative+bacterium&title=FTL_0439&sequence=MVRKFKKTCLIVSSLLACSGLAYSEDSPQVVSQGGPLGATSIGDQNLGQPDPNASGASST%0D%0ATQTTGSNLNDRELLLKLQQQVQQLQGQLQQLKAQGNGGGLQNTSNGSSQFTTYSSKVDGN%0D%0AKNPRTLGGNGESKDLSQALIGGQTSSDIMGNVNASNSIINLASEPLGGVFNQKGGIDVGG%0D%0AAPAITTQGQVTYLGSYSGNNSIPIGQISSNLFASTLLGQREKFDDYSVFFGGFIEADAQA%0D%0AWFGSAVTKAQSAGQLYSNGQNIYLTSANLYFLSNLGHYVTA…	OMP	0	4.09836	33.8243	62.0774		0.642486	0.247245	0.177523		1.58147	0.704631	0.36352		Y	Su et al., 2007 IAI (http://iai.asm.org/content/75/6/3089.full) and Maier							-	0.37
FTL_0444	FTT1290	MetG	Met-tRNA synthetase	Prot. Synthesis	tRNA aminoacylation	77	49.7	13.7179	78	6.45455	42.89	11.9353	111	5.57013	56.294	4.94126	82	7.31091				0.111		http://psort.hgc.jp/cgi-bin/okumura.pl?origin=Gram-negative+bacterium&title=FTL_0444&sequence=MRKILVTNALPYANGDLHLGHMLGYIQSDIWVRFQKLQGNQCIFVCGSDTHGTPIMLKAK%0D%0ASLGITPEELVTKYSNRHLQDFTDFEINFDNYHSTHNSLNKEIVEDIYNKLNNKNLISKKA%0D%0AIAQAYDPEAKMFLPDRFVKGTCPKCKAEDQYGDSCEVCGATYDPTELINPRSVISGQSPI%0D%0AQKNSEHFFFDLPALEKNIKDWIESNTLLQPEVANKLAEWFEQGLQSWDISRDAPYFGFAI%0D%0APGTNEQKFFYVWLDAPMGYIASFKDYCNKNNINFGDFWGDS…	1 TMD	88.391	9.03887	2.57009	0		0.702616	0.124524	0.0775999		0.976115	0.0289348	0.363403
FTL_0445	FTT1289	-	conserved hypothetical protein	Unknown function	Enzymes of unknown specificity	20	0			0	0	0		0	1.83	2.58801	929	0.915		0.245				http://psort.hgc.jp/cgi-bin/okumura.pl?origin=Gram-negative+bacterium&title=FTL_0445&sequence=MKKILVFSTSNSKNSINQKFVKYVANLIPNIKTTLLDINDFEMPIYSIDRENTYGIHPLA%0D%0AHDFKKNVKGHDALIISLAEHNGAYTAAFKNIFDWISRINDGSIWYDKPILLLSTSPGPRG%0D%0AAKTVLNTAKVTFGLMSKGEVTPFSLPEFNKNFDTNTGITDTLLKNELDKCITNFTNSI																							+
FTL_0447	FTT1342					41				0				0				0				0.391		http://psort.hgc.jp/cgi-bin/okumura.pl?origin=Gram-negative+bacterium&title=FTL447&sequence=MINIYKIILVLSIVAIFYSDIFGYGDIPPQKPTLIKTSAFITDIQSLDEMNEQLQIDVIF%0D%0ARFSWNDQRLEFDKNEEKTPYKLYQGDFQYDEVFEGWKPQISIINEIGTPQIKARQIKIYP%0D%0ANGDIIYTEQRTLHLETPMRLEKFPFDKQTLKTYIIPFGYNSKEVQLIVEPNHKITVKDYV%0D%0AKDHPNINVAEWHLSNFDLKNIEPIKYYYGKPQRISMLEFSISLERKPTNILLKVLIPLTL%0D%0ALVLAMWAIFWMDTKALSDRLNITFIGILSVIAYQFLIEGEILD…
FTL_0448	FTT1341	-	Membrane protein	Cell Envelope	Other	24	1.2	1.13137	942	0.5	0.8	1.0583		0.333333	0	0		0				0.31		http://psort.hgc.jp/cgi-bin/okumura.pl?origin=Gram-negative+bacterium&title=FTL_0448&sequence=MDFNHILMVALMAAIPLIFAITIHEAAHAFVAKIRGDDSAYRLGRVTLNPVSHIDPIGTI%0D%0AVFPGLMLISSISFGFPFIFGWAKPVPIDYTKLKRPKIDTISVAIAGPLANLAMAFIWAIV%0D%0AAKYITLHPYIQGMAFYGIMINVVLMILNLLPIPPLDGSRIISSLLPINLAYKYNSIEKYG%0D%0AFLIILALVIIPFNGSNLLFFIMQPFITTIINLIQFIIF	5 TMD
FTL_0449	FTT0383	FevR	hypothetical protein	Regulatory functions	Other	13	1	1.41421	951	0.769231	6.78	2.70355	655	5.21538	3.792	4.23133	819	2.91692		0.3				http://psort.hgc.jp/cgi-bin/okumura.pl?origin=Gram-negative+bacterium&title=FTL_0449&sequence=MANQYSGNFEQIVKNRFKCSAREILLKCQREGLSYQDAEKVLGFKHVTIRKWAKRFDIKL%0D%0APPRFRSHDEHLEQKREIAYVNQCKLNKINKRNVFSRCWINMNLYSVIKAKS		82.9113	0	7.44681	9.64192		5.02697	0.315128	0.00304788		2.5553	1.80078	0.34636		Y	McCaffrey et al., 2010 JLB (http://www.ncbi.nlm.nih.gov/pubmed/20610796)				-10.7	-2.38				2.4
FTL_0450	FTT0384	Psd	phosphatidylserine decarboxylase proenzyme	FA/Pi-lipid	Synthesis	32	8.3	4.6669	506	2.59375	6.688	4.01248	661	2.09	9.124	6.04718	612	2.85125				0.414		http://psort.hgc.jp/cgi-bin/okumura.pl?origin=Gram-negative+bacterium&title=FTL_0450&sequence=MRDNLFIYLQYLLPHTLTSRLVSKLADSENKIIKNHLIKLAIKKFNINLVEAKETDISKY%0D%0AKSFNDFFIRELKDDLRPISNDKNVISSPADGVLSQFGTITDNSLIQAKGKLFSLESLIAS%0D%0ASSTTSFTKFATIYLSPKDYHRVHMPIDGKLTKMVYIPGKLFSVNKITTSKVDNLFAKNER%0D%0ALICYFDTIIGEIAVIFVGALLVAGIETVWHGKIAPNYYKDIQTWDYNSAKFNIKFNKGDI%0D%0ALGWFNFGSTVIILTSGNNVSFKFEENKNNIKIQVNQDLALI…	1 TMD	65.3869	17.8614	16.7517	0		1.01945	0.353387	0.945054		0.698929	0.123137	0.0744226							2.1			-
FTL_0451	FTT0385	-	hypothetical protein	Hypothetical	Conserved	36	12.1	1.55563	397	3.36111	11.3847	6.59884	488	3.16241	9.201	2.82984	609	2.55583				0.183		http://psort.hgc.jp/cgi-bin/okumura.pl?origin=Gram-negative+bacterium&title=FTL_0451&sequence=MRNTIKIVILLSLGMLLQNCATSDVENDFSYENLTDTISGSPFRNRKYDYARVKVSEEPA%0D%0ALKIPTGLNGEKIKPALKLPDDDNNYAISQVNEAQKQMLPPNYADKFDMEKIISDQISKVS%0D%0AISVVYDDTGSLKLVFREPLSITINLLDNYFKEHPDSYVITTEKDKILSGHLITVKDTKKD%0D%0ALIFVILARKVDELSSLVKVNVVFTSDGKTLAPNHIDEGVRILSDIRKDLNNTELKNDNNI%0D%0AEIAKQAEANLAASEANPKNGKSSLGGLLGSKKSSFGFGSYD…	1 TMD	13.734	44.8491	28.0521	13.3648		0.703021	0.355743	0.359146		0.799881	0.201735	0.295742												1
FTL_0452	FTT0386	NadM	Nicotinamide-nucleotide adenylyltransferase	CoFactors	Pyridine nucleosides	40	6.5	4.94975	586	1.625	4.02	2.03007	788	1.005	4.215	1.71827	797	1.05375				0.16		http://psort.hgc.jp/cgi-bin/okumura.pl?origin=Gram-negative+bacterium&title=FTL_0452&sequence=MYDISVFIGRFQPFHKGHLHNIIIALQNSKKVIINIGSCFNAPNIKNPFSFEQRKQMIES%0D%0ADLQVAGIDLDTVVIEPLADYFYQEQKWQDELRKNVYKHAKNNNSIAIVGHIKDSSSYYIR%0D%0ASFPEWDYIGVDNYKNFNATEFRQKFYNGIISKQYMCSNDPKLGTYNFLTKFMDTQVYQDL%0D%0AVAENNYVIEYKRLWLKAPFKPNFVTVDALVIVNDHILMVQRKAHPGKDLWALPGGFLECD%0D%0AETIAQAIIRELFEETNINLTHEQLAIAKRCEKVFDYPDRSV…	1 TMD	100	0	0	0		0.543036	0.767969	0.488649		0.232131	0.328283	0.0805071
FTL_0453	FTT0387	GlmU	UDP-N-acetylglucosamine pyrophosphorylase/glucosamine-1-phosphate N-acetyltransferase	Cell Envelope	Peptidoglycan	50	41.7	5.23259	96	8.34	30.1467	3.1293	193	6.02933	35.755	5.02753	161	7.151				0.066		http://psort.hgc.jp/cgi-bin/okumura.pl?origin=Gram-negative+bacterium&title=FTL_0453&sequence=MGLSVVILAAGKGSRMNSNKPKVLQTLAAKTLIEHVVSSVEKLNPDNIVVVTGHLKEQVE%0D%0ADALQGRNITFVYQQQQLGTGHAVLQALPYLKEQKVLILYGDVPLISTEVLENLVDTTNDD%0D%0ADLGVLTAFVENPQGLGRIVRDKFGAVTEIVEEKDANDIQRQIKEINTGIYCVHKNLLQKW%0D%0ALPEIKANNVQKEYYLTDIITFAKADHVSINVTHPINEFEILGVNDRTQLASLERVWQRNV%0D%0AAEKIMAKGVSIADPNRFDVRGNLDVGKDCWIDINVIIKGNV…	UC SP	98.5075	0	1.49254	0		0.800828	0.0897988	0.0883721		0.829544	0.416776	0.62145
FTL_0454	FTT0388	GlmS	Glucosamine--fructose-6-phosphate aminotransferase	Central Intermediary Metabolism	Amino Sugars	67	46.9	9.75807	84	7	42.0353	8.6783	114	6.27393	54.83	9.37624	90	8.18358				0.344		http://psort.hgc.jp/cgi-bin/okumura.pl?origin=Gram-negative+bacterium&title=FTL_0454&sequence=MCGIVGANSTRNVTNILIEGLKKLEYRGYDSAGLAIIDDKNNIDICKEVGKVIELEKSVH%0D%0ANLANFKGDIGIAHTRWATHGKPSKNNSHPHASESFCIVHNGVIENFAELKKVLINDGYKF%0D%0AKSDTDTEVIAHLLQKEWRDNFSIVDNIKYIMAMLKGAYAVAIISQKFSDKIVAVRSGSPL%0D%0AVIGVGIDENFISSDALSLLPVTNKFSYLDEGDIAIISKDNVEVFDNNGAAKNLEVEEYNY%0D%0ASSSSASKDGYKHYMLKEIYEQPEAVSNTILASLADGEISLD…	2 TMD	86.001	6.52235	4.90654	2.57009		1.09666	0.369379	0.746851		0.897859	0.204506	0.553179										+
FTL_0455	FTT0389	-	Acetyltransferase	Central Intermediary Metabolism	Other	20	5	4.24264	670	2.5	1.55333	1.32005	955	0.776667	4.515	0.72832	781	2.2575		0.284				http://psort.hgc.jp/cgi-bin/okumura.pl?origin=Gram-negative+bacterium&title=FTL_0455&sequence=MNFNKSLYYCDISLQIMTQNDFDRLYSVAKDPEIWTQHNDKSRSELDGFRKYFDGGLNNP%0D%0AQNCYLIFYKKDLVGSTRYYEYDSNAKSIKIGYTFYAKKYWGTDLNGKVKKLMVDYAFKFV%0D%0ADDVFFDVWDKNFRSQKAVAKLGAKFYCHNIAQQKFIFRLTNKDWQSSNNLD		50	0	0	50		0.134855																		1
FTL_0456	FTT0390	RpsU	30S ribosomal protein S21	Prot. Synthesis	Ribosome proteins - syn and mod	12	0			0	1.725	2.43952	942	1.4375	2.18	3.08299	911	1.81667		0.439				http://psort.hgc.jp/cgi-bin/okumura.pl?origin=Gram-negative+bacterium&title=FTL_0456&sequence=MLSIRVDEHKPFDISLRNFKRACEKAGIKQELRDRQHYVKPTEKRKIAKRQAVKRARISQ%0D%0ARRAFI															Y	Su et al., 2007 IAI (http://iai.asm.org/content/75/6/3089.full)
FTL_0457	FTT0391	CspC	cold shock protein	Hypothetical	Domain	7	3		783	4.28571	5.33333	6.1101	718	7.61905	11.065	1.50614	544	15.8071		0.358				http://psort.hgc.jp/cgi-bin/okumura.pl?origin=Gram-negative+bacterium&title=FTL_0457&sequence=MNNKSQGTVKFFNEQKGFGFITPENGGKDVFVHISKLNGETLAEGQQVTFETQEGRKGPE%0D%0AAINIEVL																							+
FTL_0458	FTT0392	-	conserved hypothetical protein	Hypothetical	Conserved	13	0			0	2.155	0.219203	909	1.65769	4.9	2.68701	766	3.76923		0.2				http://psort.hgc.jp/cgi-bin/okumura.pl?origin=Gram-negative+bacterium&title=FTL_0458&sequence=MQIKQAQQTITELFKDIIHPRLASFIALSEEVGELANEIMKKEIYEETNDNQKIKAELTD%0D%0AVFVSLLELANVYNIDLETEFIEKIQTLEPRVQQWNKAKALLKAKRTKLD		100	0	0	0
FTL_0459	FTT0393	Map	methionine aminopeptidase	Protein fate	Modification/Repair	28	8.7	3.81838	486	3.10714	10.87	1.63117	505	3.88214	15.795	1.70413	415	5.64107		0.241				http://psort.hgc.jp/cgi-bin/okumura.pl?origin=Gram-negative+bacterium&title=FTL_0459&sequence=MSQIIIKTSQEIEKMRVAGRLAAEVLEMITPFVKEGVTTAELDKICHEYIVKEQDAYPAP%0D%0ALNYHGFPKSICTSINHVVCHGIPADKKLKNGDILNIDITVKKDGYHGDTSKMFMIGEPSV%0D%0AMAKKLVEVTHECLWKGIEVVKPGNHFGDIGAAIEKHAKKFGYSIVDAFCGHGIGANFHEP%0D%0APHVMHHGKAGIGAMFEEGMIFTIEPMINIGKRAVSVLKDGWTAVTKDRSLSAQWEHTILV%0D%0ATKDGYEVLTLREEEKN		98.4927	1.50732	0	0		0.85222	0.277048	0.52936		0.847551	0.0359462	0.026691
FTL_0460	FTT0394	-	hypothetical protein	Hypothetical	Conserved	33	2.5	0.707107	835	0.757576	6.11	5.47871	686	1.85152	5.934	2.73509	727	1.79818		0.438				http://psort.hgc.jp/cgi-bin/okumura.pl?origin=Gram-negative+bacterium&title=FTL_0460&sequence=MPKQVTQKLVNQKCDLLRSQNEEITVSKVRKLIGEGVSIIDLVEKVTLYKEDKKQALEVA%0D%0AEQEILEPNQPVRDELLEIIRASLKQFDVDRDDIAFSLRSDIMQYIQQQISNNISKLKHKQ%0D%0AAELSNKNDSLEISNISLDRRYKELLEKYNQIKEEAYSLKQNYNSKSMKFLEKETTEKMLL%0D%0AAWEDFKGIKEQLVSLKMYSKVAAYDKSGVIVIKFPATDFLTQECRAGVSRYLKAKTVFDY%0D%0ASIQAWILSGFKDILKTLDFLQRNKFVFSKELETIAYLRRQKS		100	0	0	0		1.50983	1.18701	0.605358		0.978318	1.38355	0.984331
FTL_0461	FTT0395		hypothetical protein	hypothetical protein		26 / 27														0.093				http://psort.hgc.jp/cgi-bin/okumura.pl?origin=Gram-negative+bacterium&title=FTL0461&sequence=MIKNASDRLILISPYLKLNDRIKELLEDKNRLKIDVRIVYGKSELQPAEISWLNELTFVR%0D%0ATSFCKNLHAKCYMNETSCIITSLNLYEFSQINNNEMGVYISRDDDSEMYRETYDEAQRII%0D%0ARISEEVRISLQKIDKSKQDNVVDKGANQVESEAVKLTSSKLASKYKIKTADLMEKLVLLE%0D%0AFVIKDKNGEYHLTEKGILVGGEAKKGRYGDYIMWPESLVIE
FTL_0462	FTT0396	ParC	DNA topoisomerase IV subunit A	DNA Metab.	Replic.,Recomb., Repair	84	10.5	3.53553	439	1.25	27.2393	9.06438	212	3.24278	24.228	7.39351	261	2.88429				0.153		http://psort.hgc.jp/cgi-bin/okumura.pl?origin=Gram-negative+bacterium&title=FTL_0462&sequence=MDLFSSLESTRSVAEFSEQAYLNYSMYVILDRALPHISDGLKPVQRRIIYAMSEIGLSHL%0D%0ASKYKKSARTVGDVLGKYHPHGDSACYEAMVLMAQDFSYRYPFIDGQGNWGSIDDPKSFAA%0D%0AMRYTESRLSKYAVLLLDELKKGTVDWAKNFDGTMDEPKLLPAQVPNILLNGAMGIAVGMS%0D%0ATYIPPHNITEIINACLQLLSKPNSTIEEILEIVEAPDYPGGANIISSKEEIADVYKSGNG%0D%0ASIRQQAVYEYDNHGNVVITKLPHQVSSAAVMEQIANELKQQ…	1 TMD	86.9569	0	12.2125	0.830611		1.68017	0.339673	0.105357		1.95245	0.589257	0.149594
FTL_0463	FTT0397	Mtn	5'-methylthioadenosine\S-adenosylhomocysteine nucleosidase	Central Intermediary Metabolism,Purines, pyrimidines, nucleosides, nucleotides	Other, salvage of nucleotides/sides	25	8	0	509	3.2	15.6867	8.39801	386	6.27467	15.135	9.70858	434	6.054				0.13		http://psort.hgc.jp/cgi-bin/okumura.pl?origin=Gram-negative+bacterium&title=FTL_0463&sequence=MRKIAILGAMEIEILPILAKLDNYETIEYANNKYYLANYQDKELVIAYSKIGKVFSSLTA%0D%0ATIMIERFGVEALLFSGVAGGLQDLKVGDMIAATATVQHDVDITAFGYPYGKIPISEVEIK%0D%0ATSAKLLKQAQNVANELGLNLHTGVIATGDQFVHCAERKDFVIKEFDAKAIEMEGASVNLI%0D%0ACNEMGVPSLILRSISDTADGDAPENFDEFAKIAAKRSANFIMQILSNI	1 TMD	94.3548	0	2.41935	3.22581		1.84281	0.730821	0.244481		1.09358	0.512082	0.820224
FTL_0465	FTT0399	KdhA	BNR/Asp-box repeat protein	Unknown function	General	43	4.6	3.67696	686	1.06977	4.67867	2.076	751	1.08806	3.045	3.74059	860	0.70814				0.624		http://psort.hgc.jp/cgi-bin/okumura.pl?origin=Gram-negative+bacterium&title=FTL_0465&sequence=MKHKLKLVLLFAFIYLILLLVFYYYRIQHNYSFSISTPRNDSITKNLDIKTIANLKYFKY%0D%0ANHASSMTTIDNKLFITWYSSDQETATNTKIVVAVAEKVAGKWHFNEIKPVMNRQEFQSIF%0D%0AKKYIHHLGNPIIYSQAKRLWLVFTSSSGGWVTSSLNIMYSDDLGKTWSQPKTILSSNILN%0D%0AFSTLTRGAAIELDNNRFAIPVYKEFNNLNGRWFVFNKDGELIFVSEMTNDGVNLQPTVVP%0D%0ALSKTHALALYRQMHSPIKRIYTNETSDSGLSWSKVKPTQLD…	1 TMD	33.3333	6.49158	45.3089	14.8662		0.857012	0.616214	0.773963		0.272188	0.384932	0.116021
FTL_0466	FTT0400	Slt	soluble lytic murein transglycosylase	Cell Envelope	Peptidoglycan	77	13.6	3.67696	368	1.76623	21.944	4.28278	274	2.84987	30.917	8.03698	191	4.01519				0.117		http://psort.hgc.jp/cgi-bin/okumura.pl?origin=Gram-negative+bacterium&title=FTL_0466&sequence=MINKKFITSCLLILSSTIGYSLTTQQVEYSQKAIDALAKKDYKSYYYYKSKLKDTSIYPY%0D%0ALQYKEISTDPDIFQQTTIDEYFKQDNNSYWQNRLSDDLAQYYAQKQEWKLFDKYYKGDLS%0D%0AISGKCWSMQAEYESGDKNKALNEYGQLWQNRVYMPAACNPMQKYWDNSDYKPSSYLTTKA%0D%0AYTLAFANKFDNSLWLLNTYVKDNKDYLNYITAWKQATKDPRKLDSFINRFHNYNHFNKVF%0D%0AVDISRDLIRKDVESYAKVWDNLKNKRYLSTKVKQQTISAIA…	1 TMD	34.6086	0	17.4697	47.9217		1.82172	0.0534086	0.0021056		1.27971	0.31438	0.335296		Y	Ahlund IAI 2012 (http://www.ncbi.nlm.nih.gov/pmc/articles/PMC2897386/)							+
FTL_0472	FTT0402	DnaE	DNA polymerase III alpha subunit	DNA Metab.	Replic.,Recomb., Repair	130	19	4.24264	271	1.46154	35.6953	18.9991	146	2.74579	44.32	14.3118	117	3.40923				0.17		http://psort.hgc.jp/cgi-bin/okumura.pl?origin=Gram-negative+bacterium&title=FTL_0472&sequence=MISHLRVHTGYSVVDSTVRLGDLFARAKDKNIVAVALTDVCNLFAAVKFYKQALASGIKP%0D%0AIFGVELKVDTEFGICDLVLLAENNQGYQNIVKLVSKAYQEADRFGSIPLIPKFWLSEVKL%0D%0AESVICLNGGQQGELGKAILAKDYIKADEIIKQNIEIFGTNNYIIEIHKLEYENEGLYNEK%0D%0AALEYASKYNLIAVATNLTVFMEADDYDIHEIRACINEKTTILDESRKSKFTKEQYLKSAD%0D%0AEMYETFSALPVLVDNTLAIAKRCNVTFELGKPCLPTVNIPA…	1 TMD	92.216	2.0318	4.86726	0.884956		1.18251	0.249892	0.410204		0.778336	0.117349	0.116208
FTL_0473	FTT0403	Def2	peptide deformylase	Protein fate	Modification/Repair	24	5	2.82843	665	2.08333	10.22	3.29017	528	4.25833	5.41	0.834386	748	2.25417		0.498				http://psort.hgc.jp/cgi-bin/okumura.pl?origin=Gram-negative+bacterium&title=FTL_0473&sequence=MMVVNIKMQQMKSQFIQYNDSNNKVLYQKCKPVADIQNAEIQNIITEMHEKMQGNGIGLA%0D%0AANQIGYPYQIFMIEFDSSNARYPFSFDSVPYQVFINPKITKASKQRVSFWHGCLSALGEK%0D%0ARGKLATYKEIEYEAYNQHGEKITGKLDSIAAVIFQHEFNHLLGSVYVDFDTEYIDNEELQ%0D%0AAKFASGELKPYQECGEEVPLLLEKYQIGKNI		100	0	0	0		2.24355	2.13322	0.49638		0.825255	1.16709	0.851924					1		-2.2	-2.19		+		2
FTL_0474	FTT0404	LolC	lipoprotein releasing system, subunit C,putative membrane protein	Protein fate	Secreation/Trafficking	48	4.7	0.424264	685	0.979167	4.90333	3.10387	738	1.02153	5.124	0.956008	756	1.0675				0.565		http://psort.hgc.jp/cgi-bin/okumura.pl?origin=Gram-negative+bacterium&title=FTL_0474&sequence=MLFYRVIFIARKNLMFKSLPLFIGLRYIRAKKRNRFISIISAISFLGISLGVAVLITVMS%0D%0AVMNGFDQQIKSKILMMVPPLKVYQLGGEVTDWPNLAKEVEKSTPSVTAVAPIVESQGLLS%0D%0AANSGSSTTAFVQIQGIEPKYQTKVLPIAEHIVDGKLSSLDDNQGYNIVLGSVLADNLGVK%0D%0AVGDKVTLIVPKISLTPAGMIPRIKQFRVSGIFSVSYQYDAYYAMINIKDAQKVFETGNSV%0D%0ASSLQLSVKNIYDAPLVKDKLNDGAIPPYYFTRDWTDENKSF…	4 TMD	0	51.6924	44.2036	4.10397		0.68909	0.0888056	0.0384549		0.413191	0.58434	0.291404												0.5
FTL_0475	FTT0405	LolD	lipoprotein releasing system, subunit D, ABC transporter, ATP-binding protein	Protein fate	Secreation/Trafficking	26	7	2.82843	557	2.69231	6.12133	2.01101	684	2.35436	9.256	0.203647	605	3.56		0.289				http://psort.hgc.jp/cgi-bin/okumura.pl?origin=Gram-negative+bacterium&title=FTL_0475&sequence=MNDVVLSCKNVSKKYTEFKTDIAILKDVNLEIKKGEKVAILGLSGSGKTTLLNVLGGLDK%0D%0ACSAGEVYLMGERFDNQSVNKRAKMRNKHLGFIYQLHHLLPEFTAIENVMIPLAITKKYTK%0D%0AKESIKLANEILKKVGLDHRADHKPAELSGGERQRVAIARALVTNPNCILADEPTGNLDSQ%0D%0ARSESIFALMQQLSDDFGTSFVIVTHDEKLASRMNKIYRLVDGELELVINSN		79.1051	2.74984	9.68102	8.46402		0.771896	0.249376	0.325064		0.776786	0.243693	0.324558
FTL_0476	FTT0406	CadA	lysine decarboxylase, inducable	Energy Metab.	Amino Acids + Amines	82	26	1.41421	182	3.17073	31.8273	10.3931	177	3.88138	33.401	7.07248	171	4.07329		0.486				http://psort.hgc.jp/cgi-bin/okumura.pl?origin=Gram-negative+bacterium&title=FTL_0476&sequence=MKTVVFVYKDTLKSYKEKFLLKIEKDLKNHHEYYTLKLDDLSEVVEILEENSRICCIVLD%0D%0ARASFNIEAFHNIAHLNTKLPIFVASDYSQSIKLNLRDFNLNINFLQYDALAGEDSDFIHK%0D%0ATITNYFNYILPPLTYELFKYSKSFNSAFCTPGHQGGYGFQRSAVGALFYDFYGENIFKTD%0D%0ALSISMKELGSLLDHSEAHKDAEEYISKVFKSDRSLIVTNGTSTANKIVGMYSVVDGDTIL%0D%0AVDRNCHKSVTHLMMMVDVNPIYLKPTRNAYGIIGGIPKKEF…		94.7519	1.48099	2.73973	1.0274		1.31615	0.0633303	0.0194787		1.87976	0.655451	0.198094
FTL_0477	FTT0407	GcvT	glycine cleavage complex protein T (aminomethyltransferase)	Energy Metab.	Amino Acids + Amines	40	29	8.48528	161	7.25	32.2813	2.1692	173	8.07033	24.185	1.15258	263	6.04625		0.174				http://psort.hgc.jp/cgi-bin/okumura.pl?origin=Gram-negative+bacterium&title=FTL_0477&sequence=MLKTPLYESHIAANAKMIDFSGWSMPINYGSQIQEHNNVREDCGIFDVSHMLAVDIQGSE%0D%0AAEKFLRYLLANDVAKLQENKAQYGCMLNHDAGIVDDLITYKVTDEHFRIVVNAGNRESDV%0D%0AAWFNQNAQNFDVAITPQTDLAIVAVQGPKAVAVIKRVVTKEIAAEIEALLPFSFKFFSKW%0D%0AMVARTGYTGEDGFEVILPATQVKKFWDSLLENGAQPAGLGARDTLRLEAGMHLYGADMDT%0D%0ASTTPLERGLGWSVDLSDEHRDFIGKKAYLAKKAQGVDTKWV…		99.1221	0.877898	0	0		1.6268	0.0679114	0.00581822		1.46087	0.518407	0.335588		Y	http://www.sciencedirect.com/science/article/pii/S1286457913002591				-2.1			+		1.7
FTL_0478	FTT0408	GcvH	glycine cleavage system H protein	Energy Metab.	Amino Acids + Amines	14	6.5	4.94975	580	4.64286	14.07	8.71015	415	10.05	11.19	2.55973	541	7.99286		0.381				http://psort.hgc.jp/cgi-bin/okumura.pl?origin=Gram-negative+bacterium&title=FTL_0478&sequence=MSNIPKELKYTKSHEWVKIDGDEVTVGITAHAQSLLGDLVYVELPEIGEEFAAGDDSCVV%0D%0AESVKAASDVYAPVDGEVIEINEALVDDPSRVNHTPYKDGWLFKLKISDESQLADLLTADA%0D%0AYAKTLED		98.3193	0.840336	0.840336	0		1.20919	0.195393	0.269199		1.50711	0.269146	0.116701					1						Mo only	2.2
FTL_0479	FTT0409	GcvP1	glycine cleavage system P protein, subunit 1	Energy Metab.	Amino Acids + Amines	50	24.1	14.2836	201	4.82	30.88	4.51788	187	6.176	25.165	6.45588	249	5.033		0.283				http://psort.hgc.jp/cgi-bin/okumura.pl?origin=Gram-negative+bacterium&title=FTL_0479&sequence=MSFIPHKLEQIKKMLDTIGASSVDQLFDEIPRHLRADTLNIKDGINEIQLANLMRKRANK%0D%0ANHHNINYIGAGAYSHHIPAAIWDIVARGEFYTAYTPYQAEASQGGLQVIYEFQTMMAGLT%0D%0AGMDASNASMYDGATALAESVLMAIRSNKKAKSQKVLIAEALHPTYLRVLETITKHQGIEF%0D%0ADIVNLDSKNGKTDVTKLEDFANTNYAAVVIQSPNFLGQLADVDGITNWAHKHGALVIAVT%0D%0ANPMSLAILKSPAEWGDNGADIVCGEGQPIGVPLASGGPYFG…		98.6577	1.34228	0	0		2.27701	0.129775	0.00512408		1.41729	0.359125	0.242043										+		2
FTL_0480	FTT0410	GcvP2	glycine cleavage system P protein, subunit 2	Energy Metab.	Amino Acids + Amines	53	36.9	11.1723	114	6.96226	45.2433	5.51794	102	8.53648	41.055	9.82171	136	7.74623		0.438				http://psort.hgc.jp/cgi-bin/okumura.pl?origin=Gram-negative+bacterium&title=FTL_0480&sequence=MVIFEKTRGKNSPSVMPSKKGDVSNIPTDMLRTKKPILPEQAELDVVRHYTQLSRKNFCI%0D%0ADTNFYPLGSCTMKYNSRAAHKYASLAGFLERHPYASAQSVQGTLECLYDLQNLIKELTGM%0D%0ATGVSLAPMAGAQGEFAGVAMIKAYHHKRSDFERDEIIVPDAAHGTNPATAKVCGLKVIEI%0D%0APTKKDGDIDIEALDKVLGPKTAGIMLTNPSTVGVFERNIAVIAKKVHEAGGLLYYDGANL%0D%0ANAIMGKARPGDMGFDVLHMNLHKTFATPHGGGGPGAGPVAV…		97.648	1.17555	0.588235	0.588235		1.77974	0.198934	0.0310382		1.75588	0.513753	0.172948							-2			+		2.3
FTL_0481	FTT0411	AroE2	Shikimate 5-dehydrogenase	AAB (AA biosynthesys)	aro	31	5.5	4.94975	639	1.77419	4.79667	1.58557	743	1.54731	7.875	4.41942	647	2.54032		0.284				http://psort.hgc.jp/cgi-bin/okumura.pl?origin=Gram-negative+bacterium&title=FTL_0481&sequence=MSDLFKIPLNTKTKLLFSTSGSNSSIQRHNTAIQKLGFNLCYFTFSGEISAQIYTDAIRA%0D%0APFVNGGTVTAHNGLKSKVIPFLDYVEPLAKQTLAVNTIINKDGKLYGYNTDCYGLHTALT%0D%0AKGIKESKQDIKTAIIYGNGGVSGVAFKVLQDLGIKVTIVGRNADKVAQKRKELGIENIPH%0D%0AFEAPYDLVIDATPISSSPELEKNTQFIDLVKHAKIVFCHAMPEKDNKKNYLLEYCNQNGI%0D%0AFYISGEDMYIAQLIKQYKLYFENLDSQRKITEEDIIEAWGL		100	0	0	0		1.2443				1.03067	0.224553	0.864653
FTL_0482	FTT0412	GlgX	pullulonase	Energy Metab.	polysac synth/deg	122	20.5	17.6777	245	1.68033	54.0867	61.4347	73	4.43333	68.21	54.0371	66	5.59098				0.119		http://psort.hgc.jp/cgi-bin/okumura.pl?origin=Gram-negative+bacterium&title=FTL_0482&sequence=MQATNQNIWIQDKFGNFTHLNATHQVYLDFETNSIRFRIQADGFLHGYVIANFNNWQKLE%0D%0AEYKLTWTTDNDDGSLWLTKDVFNISTLNAGTNQYSFILVSLAGEEFKVSINDHDLIPLSF%0D%0ANWQVAKGTLEIKASENYVVSGFNLELIAITKSITGYQNIVDVEWQVSPQNSKITLTNGKL%0D%0ALIDPSVSNLTEVKVSCFAKNNPDLKAERIFTVIKEKRKGSLVHFIKKDQQYKGENFDWDL%0D%0AWNFNKNKPAYSVSLSHRSDFGLYGLCQKKNVIARKRIWDIN…	1 TMD	100	0	0	0		1.11522	0.16801	0.434424		1.03104	0.264799	0.883573										-
FTL_0483	FTT0413	GlgB	1,4-alpha-glucan branching enzyme	Energy Metab.	polysac synth/deg	75	10	1.41421	454	1.33333	11.53	6.5823	480	1.53733	17.995	5.64978	368	2.39933		0.413				http://psort.hgc.jp/cgi-bin/okumura.pl?origin=Gram-negative+bacterium&title=FTL_0483&sequence=MKNKNSEQNTHYTIGEQDIHYFHEGKHIYAYEFMGAHKACEEGIEGIRFTTWAPNAKSIC%0D%0AVIGDFNYWQVEDKNYMEPITDAGLWSVFIPNAKNGDKYKFVVTNKDTSHYVYKSDPYAFF%0D%0ASELRPNTASIITTETQYTWSDDKWLEKRAKTNYYDNPMNVYELHLASWKTKNGKFLTYDE%0D%0ALSETLPQYIKEMGYTHVEFMPLHEHPLDASWGYQPTGFYSVNSRHGDIIGLKRLVDKLHN%0D%0ANDIGVILDWVPGHFCKDQHGLIYFDGSPCYEYQEPTKAINK…		91.8961	8.10385	0	0		1.26396	0.781579	0.680032		1.21346	0.375767	0.506062		Y	Su et al., 2007 IAI (http://iai.asm.org/content/75/6/3089.full) also Maier							-		1
FTL_0484	FTT0414	Pgm	Phosphoglucomutase	Energy Metab.	sugars	60	36.3	11.738	116	6.05	30.316	8.07913	191	5.05267	26.89	3.80423	227	4.48167		0.415				http://psort.hgc.jp/cgi-bin/okumura.pl?origin=Gram-negative+bacterium&title=FTL_0484&sequence=MAIQTVSTKPFANQKPGTSGLRNKVIAFQQPRYLENFVQSIFNSLDDIEGKTLVVGGDGR%0D%0AYYNDVAIQIIVRMAAANGFAKIIVGQNGIFSTPAVSCVIRKYEAFGGIVLSASHNPGGPK%0D%0AGDFGIKYNVSNGGPAPEKITDRIFSETKKINQYFISDAAKERVDLDKLGIYKIENTTVEV%0D%0AINSVIDYAELMQQIFDFDKVRELFAKGFKVRFDSMCAVSGPYAKYIFETLLKAPAGTVVN%0D%0AAQPLEDFGGFHPDPNPVNAEDLVKHMRSGKYDFGAASDGDA…		87.8373	7.64296	2.54237	1.9774		1.04216	0.305668	0.863352		1.44896	0.12745	0.0380115										+		2
FTL_0485	NA	GlgC	Glucose-1-phosphate adenylyltransferase	Energy Metab.	polysac synth/deg	48	21.5	3.53553	232	4.47917	29.86	13.0851	195	6.22083	26.77	4.56791	231	5.57708		0.081				http://psort.hgc.jp/cgi-bin/okumura.pl?origin=Gram-negative+bacterium&title=FTL_0485&sequence=MDNHNSSHQLYKKAMALVLAGGRGSRLYNLTDTRAKPAVYFGGKFRIIDFALSNCLNSGI%0D%0ARRIGVVTQYKSHSLLRHLQRGWGFLRGELNEFIDLLPAQQRVDEEHWYRGTADAVYQNID%0D%0AILRSYGPEYVIVLAGDHIYKMDYSIMLRDHAQSGYKCTVGCVEIAKEEAYAFGIMGIDEN%0D%0ARKITSFIEKPKKNAPTIPGTTDRCYASMGIYIFNSDYLYDLLEEDITNKESSHDFGKDII%0D%0APRVVSENQALAHPFSMSCVPRGEGIEPYWRDVGTIDAFWEA…		100	0	0	0		1.32435	0.325548	0.2942		1.19488	0.0974753	0.105638		Y	Su et al., 2007 IAI (http://iai.asm.org/content/75/6/3089.full)							-
FTL_0486	FTT0416	GlgA	glycogen synthase	Energy Metab.	polysac synth/deg	54	11	1.41421	427	2.03704	16.42	3.50788	368	3.04074	9.651	5.72898	589	1.78722		0.081				http://psort.hgc.jp/cgi-bin/okumura.pl?origin=Gram-negative+bacterium&title=FTL_0486&sequence=MRVLHVCSELYPILKTGGLADVTAALPPALAGFGVDSRVLVPGFPAFINAIKDKQLLINI%0D%0APSRFGAEEINIFLAKIPNTKIDIYVIDAPSLFARPGNPYADSSNQAYADNYLRFALLGWV%0D%0AAARISEGLDAKWKPEIVHSHDWHAGLVPAYIKASELASGKKAVKTVFTVHNLAYQGLFPM%0D%0ASVFTELDLPGIFLSMNGLEFYGQVSFMKAGLYFADKITTVSPTYAKEIQIYEQGCGLEGL%0D%0ALADRHNDLYGVLNGVDPQIWNPKKDSLIATNYSSTTVATGK…		92.4991	5.88804	0	1.6129		1.31397	0.281596	0.255551		0.903743	0.599552	0.841481							2.2					1
FTL_0487	FTT0417	MalP	maltodextrin phosphorylase	Energy Metab.	polysac synth/deg	86	23.7	12.3037	209	2.75581	19.4633	5.34734	303	2.26318	19.355	1.63342	343	2.25058				0.136		http://psort.hgc.jp/cgi-bin/okumura.pl?origin=Gram-negative+bacterium&title=FTL_0487&sequence=MNEKNQIKLHLEKILNCDVSAANDQDLYYALLTYAKDQTAKLPEQDYKKKIYYISSEFLI%0D%0AGKMLISNLINLGVYNEVCQILKESGKDIVQIEEFEPEPSLGNGGLGRLAACFLDSIASLG%0D%0AIPGTGISLNYHYGLFKQKFKNHCQNEKPNPWIEKLGWLNKKDTSYKVDFNDFSVESQLYE%0D%0AIDVVGYQNNFVNKLCLFDITSVDASVIEDNITFDKTAIEKNLTLFLYPDDSDEAGHLLRI%0D%0AFQQYFMVSNAVSLIFSDITKKGYSLANLPEHAVVQINDTHP…	1 TMD	88.8889	4.44444	3.33333	3.33333		0.758452	0.12672	0.114462		1.54692	0.344125	0.153604										-		1
FTL_0488	FTT0418	MalQ	4-alpha-glucanotransferase	Energy Metab.	polysac synth/deg	57	5		675	0.877193	2.58	2.91362	878	0.452632	2.959	4.18466	866	0.519123			0.513		0.119	http://psort.hgc.jp/cgi-bin/okumura.pl?origin=Gram-negative+bacterium&title=FTL_0488&sequence=MRKAGLLLAISSLPSWFGIGDLGKSAYEFVDILKQASIRIWQVLPLTTLGFGNSPYQSSS%0D%0ASFAGDEIYISLEKLADYGLLEESSLKKLNANSKKVEYELVRNFKDNYLEEAFSNFQSSKD%0D%0AKFEQEYNDFITQNSWVKNYAIFKAFRKVNNNQAWNFWPAEYKNWVKEKAIELDQFQQEID%0D%0AYQIFLQFIFYKQWFELREYANKNNIEIMGDLPIYLGFDSADVWEHQEVFLLDEDQNPSFV%0D%0AAGVPPDFFSETGQLWGNPLYDWDKFKETNFDFWIDRLNGNF…
FTL_0489	FTT0419	GlyQ	Glycyl-tRNA synthetase alpha chain	Prot. Synthesis	tRNA aminoacylation	34	10.7	6.6468	438	3.14706	12.084	2.67095	464	3.55412	13.552	1.91202	473	3.98588		0.144				http://psort.hgc.jp/cgi-bin/okumura.pl?origin=Gram-negative+bacterium&title=FTL_0489&sequence=MLTFQEIILKLHHYWASKGCAIVQPLDMEVGAGTFHPATTLRAIGPEPWTAAYVQPSRRP%0D%0ATDGRYGENPNRTQHYYQYQVVMKPSPDDIQELYLGSLRELGIDPLENDIRFVEDNWESPT%0D%0ALGAWGLGWEVWSNGMEITQFTYFQQVGGLECKPVMGEITYGLERLAMYIQNVDSMYDILW%0D%0AANTQNGPLYYRDVFLQNEVEMSTYNFEEANVEELFKQFDLLEKEGYRLVEKNLPIPAYEF%0D%0AVLKASHTFNLLDARHAISVTERQGYILRVRKLALEVAKEYY…		77.9308	9.10705	5.62038	7.34174		1.42032	0.978518	0.605323		0.700061	0.0268325	0.00397766
FTL_0490	FTT0420	MurE	UDP-N-acetylmuramoylalanyl-D-glutamate--2,6- diaminopimelate ligase	Cell Envelope	Peptidoglycan	56	5	4.24264	662	0.892857	6.85	4.10091	649	1.22321	8.22	5.96798	637	1.46786		0.277				http://psort.hgc.jp/cgi-bin/okumura.pl?origin=Gram-negative+bacterium&title=FTL_0490&sequence=MKRINQILKFLDIKTLSQNNFQIESLYLDSRKCDKKSVFVALKGLSTDGNKYIDSVLAKG%0D%0AVSLVLTDSHEFEDQKRVFYIQNLKEKLSTLAKWFYDYEKPQNIIGITGTNGKTSISSYIA%0D%0AQFLDLSAQKTLLLGTNGNGIYPDLRESTHTTLDILSLYKTISYYKNYQNLVMEVSSHSLD%0D%0AQKRVEGLDFDVAIFSNLSHDHLDYHKTMDNYFEAKAKLFQFKRLKKAIINIDDEYGQRLC%0D%0ANMTQVPVITVSLKSEYADVYIKPKSIEGIKTKFEMFFNGRF…		100	0	0	0		1.28241	0.0698842	0.0292796		1.05474	0.276121	0.805532
FTL_0491	NA	-	outer membrane lipoprotein	Cell Envelope	Other	14	1		963	0.714286	0.965	0.33234		0.689286	0.6	0		0.428571			0.175		0.926	http://psort.hgc.jp/cgi-bin/okumura.pl?origin=Gram-negative+bacterium&title=FTL_0491&sequence=MRMINKKELTLSMVMILLASCSSVELKPIANKVEISRAAPAKDCKFVNTITATKGNFFTG%0D%0AAFTSNNNLQEGAYNKVRNEAAEMGGNYIQLISSQAGNTGEGSGFNGDYNSSYQQTNYTVT%0D%0AGFVYNCPSNNS	LP	0	25	47.6027	27.3973		0.876916	1.24015	0.901236
FTL_0492	FTT0422	MurF	UDP-N--acetylmuramoylalanyl-D-glutamyl-2,6- diaminopimelate-D-alanyl-D-alanyl ligase	Cell Envelope	Peptidoglycan	50	17.5	12.0208	294	3.5	16.6467	5.06779	364	3.32933	17.8	1.13137	376	3.56				0.206		http://psort.hgc.jp/cgi-bin/okumura.pl?origin=Gram-negative+bacterium&title=FTL_0492&sequence=MIKSLKQLAIQAGLEYLGEDVSIQTVAINSNEVRQDCLFVTIVANRDGHEFIPSAIANGA%0D%0AKAILVSKKQGLDIPQVVCGNTIKGLRTLAKEYRKSLTMPIISLTGSCGKTSVKEMIVTLL%0D%0AGERKVHFTQGNLNNYLGVPMTILETPHDVDFAVIEAGTNVGGEIKAAADIIQPNIAMITN%0D%0AVGACHLENLKTLDGVMIEKGELLKALPRDGFCIVNLDDERIPNYAKLLECKKISCSMTNP%0D%0AKADILVLDYRATSNSYAFKIRIFSQEYDYQLPNIGKHNLFN…	1 TMD	98.0769	0	0	1.92308		0.998993	0.109014	0.99076		0.946726	0.0207065	0.0679293
FTL_0493	FTT0424	-	hypothetical protein	Hypothetical	Conserved	30	4	4.24264	712	1.33333	9.02	4.21156	571	3.00667	10.9	2.96985	549	3.63333			0.94		0.331	http://psort.hgc.jp/cgi-bin/okumura.pl?origin=Gram-negative+bacterium&title=FTL_0493&sequence=MKRLFAILFFVLLVSVSFGKDIIKYPLIESNVLCDSVRPFCGDNCSNMPFYPTLCKPTEY%0D%0AGSAWSGGGATTATKQLYCAKATYANCHYSDSPKATGINPNNQVMPCKVSEDGKTANCRCK%0D%0AVFTGPNYVNIDGIMNLGVYYKTVAVCGKDGSKCKNLFTCLPDGSGDCKGVEAPVCKYIAN%0D%0AQNTQDDSISFIPGADLISTYGFDMNKDYDITKPGEGVKCQNIDVAGCMTQPCKYEKGSKE%0D%0AYATCSCPITNMKTMMLSQKGVSCDLPKGYVWE		98.5075	0	0	1.49254		1.36394	0.0471457	0.00828651		1.12507	0.195596	0.461272
FTL_0494	FTT0425	Asd	aspartate semialdehyde dehydrogenase	AAB (AA biosynthesys)	Asp	39 / 41														0.109				http://psort.hgc.jp/cgi-bin/okumura.pl?origin=Gram-negative+bacterium&title=FTL0494&sequence=MSRMIESKDFDCILPTFFSTSQVRQLPTGFMQQYGALQDAYSIDQLSSMDILLSCQGGEY%0D%0ATKEIHHKLREAGWQGFWIDAASTLRLDKDNTLVLDPLNHDQIINAIDNGKKDFIGSNCTV%0D%0ASLMSLAIAGLLKEDLVEWVNSSTYQAISGAGAAAMQELLQQTSLLSKIDNRDEDILIREK%0D%0AILRELSKDSSKIPQQKTVQTLAYNLLPWIDVGMPSGQTKEEYKAATELNKILDTKKTIPV%0D%0ADGICVRVPSLRSHSQALTVKLRQKLTIEEIKQKISQGNEWVK…							0.929333	1.31428	0.946309
FTL_0498	FTT0428	ThrC	threonine synthase	AAB (AA biosynthesys)	Asp	48	0			0	0.333333	0.57735		0.0694444	0	0		0		0.159				http://psort.hgc.jp/cgi-bin/okumura.pl?origin=Gram-negative+bacterium&title=FTL0498&sequence=MNFISTRDKNIKVSLSEAMQSGLALDGGLFVPERFPTVNWQSFAKDISYAKFAANTLREF%0D%0AFKGDQLEDSLDKICNNAFTFEAPVRRLDKTTSVLELFHGPTLSFKDFGARFLANCLSSID%0D%0ASEKPFTILVATSGDTGSAVAAAFHGKSNIRVIVMFPKGKISKRQEKQITCWGDNIQAVEV%0D%0AEVEGVFDDCQSLVKEAFKTPWWTERTKLNTSNSINIGRLLSQSTYYAYTSWQHYLQTGEK%0D%0AANYIVPSGNIGNITAAFWAKQMGFPIGEISMSLNANDTVVDY…																									1
FTL_0500	FTT0431	SpeE	spermidine synthase	Central Intermediary Metabolism	Polyamine biosynthesis	33	2	1.41421	894	0.606061	0	0		0	0	0		0		0.336				http://psort.hgc.jp/cgi-bin/okumura.pl?origin=Gram-negative+bacterium&title=FTL_0500&sequence=MIANINNKKIFHETLYHSYHQSIAISEILYEHKTDYQHLVIFNNPIFGNVMVLDGIVQTT%0D%0AEKDEFIYHEMLVHVPVIAHGNVKNILIIGGGDGGMLREALSHKAVEFVTLVEIDQAVIDM%0D%0ACQEYFPGHSKGAFDHPKAKIVIQDGCEFVKNPPRKYDLIICDSTDPIGPGEVLFTSKFYK%0D%0ADCKEALNPGGIMVTQNGVIYFQIDELKKTLERFEPLYKDVSFYTAAVPTYVGGSMAFGWG%0D%0ATDELSYRNHDIQVIAQRFLKSGIKTKYYNPAIHIAAFALPQ…																				-4					2
FTL_0502	FTT0434		agmatine deiminase, Arginine and proline metabolism		Arginine and proline metabolism	33 / 38 (FTL is 286AA which is N term of FTT which is 328AA both cyto)														0.258				http://psort.hgc.jp/cgi-bin/okumura.pl?origin=Gram-negative+bacterium&title=FTL0502&sequence=MLLWPAEWEEHSATWMIWPARIDMWPNITKAYEIYAKVANTIAKYEPVNMVVNQHQLDIA%0D%0AKNYLVKNITLISEVVDDSWARDIMPIFSFKADKLIANNFDFNCWSNKFSPFDNDRRLKND%0D%0AIAKQQKWQVNSSKMILEGGAVHSNGQGVLLTTKECLLNLNRNPNMQKEQIESELISILGV%0D%0AKKILWLPYGVAGDFDTDGHVDNVACFANKNTIIIQSCYDENDENFARHQANMTYLDKYAS%0D%0AEFNIVEIPQPRAQYFAGERLALSYLNFYIVNNAIIMPAFGDP…
FTL_0506	FTT0436	LpxH	UDP-2,3-diacylglucosamine hydrolase	Cell Envelope	LPS / surface polysaccharides	28	0			0	1.08333	1.12731	995	0.386905	2.38	0.537401	896	0.85		0.183				http://psort.hgc.jp/cgi-bin/okumura.pl?origin=Gram-negative+bacterium&title=FTL_0506&sequence=MAHNKDIYLISDLHLNANHAEMADLFKKFLDSITSTQNQLFILGDFFDYWIGDNHRDDFY%0D%0AHKITNWLKEASDQGLEIFFMYGNRDFLIGRKFAKQSGVTLIKDPYYIDISKQKILFSHGD%0D%0ALFCTDDKSYQIYRKWIAYNPILRFIFRRLPLFIREYTARNVRKASYVKNRKNPNVDVTTK%0D%0AGIEKYRKDCDIIIHGHTHKMAVHIADNYTRYVLGDWFKDGNYIKISKNGEIMQVRTLN
FTL_0507	FTT0437	PyrE	orotate phosphoribosyltransferase	Purines, pyrimidines, nucleosides, nucleotides	Pyrimidine ribonucleotide synthesis	23	6	1.41421	597	2.6087	13.0033	6.92532	442	5.65362	16.325	9.43988	402	7.09783				0.107		http://psort.hgc.jp/cgi-bin/okumura.pl?origin=Gram-negative+bacterium&title=FTL_0507&sequence=MFIEFALKNQVLKFGEFTLKSGRISPYFFNAGLFNTGTQLATLADYYAQLIIKSNVKYDI%0D%0ALFGPAYKGIPLVAAISTVLALKYNIDMPYAFDRKEAKDHGEGGVFVGADMTNKKVLLIDD%0D%0AVMTAGTAFYESYNKLKIINAKIAGVVLSIDRQEKAKDSDISATKKISQDFNIPVLAVTNF%0D%0AESIFEYVKENLDETMIDKFKQYRQKYGS	1 TMD	100	0	0	0		0.6128	0.86663	0.592075		0.993826	0.271005	0.977224
FTL_0508	FTT0438	Mpl	UDP-N-acetylmuramate:L-alanyl-gamma-D-glutamyl-me so-diaminopimelate ligase	Cell Envelope	Peptidoglycan, LPS	52	4.5	0.707107	697	0.865385	6.56667	1.91398	669	1.26282	6.695	0.982878	691	1.2875			0.917		0.073	http://psort.hgc.jp/cgi-bin/okumura.pl?origin=Gram-negative+bacterium&title=FTL_0508&sequence=MSKHIHILGICGTFMGSLAVLAKQKGYKVTGSDLNVYPPMSTYLESQGIEILQGFDCDQL%0D%0ADTNPDEIIIGNIMKRGMPIIEKILAEKLNYFSGPEWLYQNILKYKKVIAIAGTHGKTTTT%0D%0ATMTIKILEQAGLNPSFLVGGVSSDFGVSSRYTDSEYFVIEADEYDTAFFDKRSKLIHYDP%0D%0ASIFVINNIEFDHADIFKDIDAIFWQFHQLLRKMPSTAKIIYNAKNDNVQKIISMGCWSEL%0D%0AVKVNSDLGISITKHTLDYSKFELCDINGNSVEVSWGLIGEH…		100	0	0	0		1.16143	0.239964	0.441835		1.67082	1.22251	0.518942
FTL_0512	FTT1613	-	BolA-like protein	Hypothetical	Conserved	9	2	1.41421	866	2.22222	5.2	4.52548	723	5.77778	7.365	1.9304	666	8.18333		0.489				http://psort.hgc.jp/cgi-bin/okumura.pl?origin=Gram-negative+bacterium&title=FTL_0512&sequence=MTKEQLKDILENSLKNCNADVQSDNNVHFSATIIAEEFNDMPSKVKRQQLVYSKINKYIL%0D%0ASGELHAIAMKTIATNEVK		100	0	0	0
FTL_0513	FTT1612	-	conserved hypothetical protein	Hypothetical	Conserved	11	0.5	0.707107	999	0.454545	2.48333	0.837158	884	2.25758	4.275	3.21734	792	3.88636		0.352				http://psort.hgc.jp/cgi-bin/okumura.pl?origin=Gram-negative+bacterium&title=FTL_0513&sequence=MITVTNHKWTIETELTLKTVANIYRNFRKNLKKIDKTWIIDFARCDRIDSAGLSLIIEYI%0D%0AKYAQKNNIQIVFKNIDQKTLSLAKVHGAKTILEEYIN		100	0	0	0
FTL_0514	FTT1611	-	conserved hypothetcial protein	Unclassified		25	14.8	6.78823	339	5.92	15.32	9.42312	395	6.128	20.253	12.3701	319	8.1012				0.236		http://psort.hgc.jp/cgi-bin/okumura.pl?origin=Gram-negative+bacterium&title=FTL_0514&sequence=MLRKISIFLSLIILMVSSAWAIENPVDMLNRTIVKTQDKLIKNANEYKQDPYKLLRLVDR%0D%0AEIIPVVAPSVIAQLVVGTPKWKKATPAEQKQFIRSATEMLAFMYAKNVAYAGKYKLTLFP%0D%0AFNKNDTSWENKPIVIVNGKITNIDNDQSSDFAVKMFQKDGKWHVYDFDVAGVSILRTYQQ%0D%0AQFAPYPNVVEMTKAAEKVTTKIKEKTYPKLLDKNYNLQSV	1 TMD	99.6183	0	0.381679	0		0.567364	0.157887	0.0606011		0.511244	0.0956382	0.0186119		Y	Su et al., 2007 IAI (http://iai.asm.org/content/75/6/3089.full)							-
FTL_0515	FTT1610	MlaD	ABC transporter, periplasmic protein/ OM asymetry maintaining protein	Transport and Binding Proteins	unknown substrate	19	0.6		985	0.315789	1.31667	1.46316	975	0.692982	0.7	0.141421		0.368421			0.266		0.752	http://psort.hgc.jp/cgi-bin/okumura.pl?origin=Gram-negative+bacterium&title=FTL_0515&sequence=MRNKYFETSVGIFIIIGVLCLLFLTFKVSGTSFKAFNTQEYTITADFKNVGSLRTNASVK%0D%0AIAGVEIGRVTKIALEKSYNGFMAVVTMAINSDKKIPANYSASIAMSGILGDNYVALSPPS%0D%0AEDIMAIAGIADANNSSEQDKYLHQGSVIQLENTQSAIDLGSLINTFVAGKDDDKSKE		0	100	0	0		1.2983	1.83607	0.839638
FTL_0516	FTT1609	Ttg2B	ABC transporter, membrane protein	Transport and Binding Proteins	unknown substrate	27	0			0	0.336	0.475176		0.124444	0	0		0				0.561		http://psort.hgc.jp/cgi-bin/okumura.pl?origin=Gram-negative+bacterium&title=FTL_0516&sequence=MTIFSKVYTLTFSLIYSLVKSLSLILRIVISKLNIRDCIIQIKAVGVNSIIIIVTSGVFI%0D%0AGLVLSLQGYYTLSKFGAHSLLGVMVALSVLRELGPVVTAMLFAGRACSSITSEIGLMKAT%0D%0ADQINSLKVMNVNPISFILSTRFWACMISGPILALIFASVAILASFILAEAALGISYGEFW%0D%0ASNIQSSVTASDISNGIIKSIVFAFITAWIALYQGYYCIPDSNGIAKATTKTVVYCCMSIL%0D%0AGADLILTSIMFGGV	6 TMD
FTL_0517	FTT1608	-	ABC transporter, ATP-binding protein	Transport and Binding Proteins	unknown substrate	30	0			0	2.56667	1.25033	881	0.855556	2.854	0.206475	871	0.951333		0.31				http://psort.hgc.jp/cgi-bin/okumura.pl?origin=Gram-negative+bacterium&title=FTL_0517&sequence=MCDISFKNVSFYRDSRCIYDDITFTIPTNKITTILGPSGAGKTTILQLIAGLIKPTLGKI%0D%0ACIDNAIIEKNTKETQLEKLRRRMGFLFQSGALFTHLSVYDNIAFPLRKNTNLDEKLIRNI%0D%0AVLLKLQAVRLAHTINMMPSELSGGMARRVALARSIAMDPDIMMYDEPFTGQDPASFNKLL%0D%0AELISTLNESLNMTSIIVSHDIQESLSISDHIIIVGNKKIIASDSPENIKNSKDQQIQNFL%0D%0AAGKPLDYNYHNHNDLEKNFFKKEILGS		89.7059	10.2941	0	0		0.673954	0.953115	0.67633		0.887715	0.642562	0.827862
FTL_0518	FTT1607	MinE	cell division topological specificity factor protein	Cell Processes	Cell Division	10	4.5	2.12132	688	4.5	8.93467	4.29241	573	8.93467	11.755	5.31037	519	11.755		0.148				http://psort.hgc.jp/cgi-bin/okumura.pl?origin=Gram-negative+bacterium&title=FTL_0518&sequence=MLAKLFGLSKKQQSASVAKERLQIIVAHQRSELHPRSSKISSHLLAELKDEIIEVVKKYV%0D%0AALSEENIRDIDLKVEDSSKNSTIEVNIPFN		96.3826	2.21959	1.39783	0		3.21646	1.02352	0.0921249		1.04188	0.234231	0.823988
FTL_0519	FTT1606	MinD	septum site-determining protein MinD	Cell Processes	Cell Division	30	46.1	19.9404	86	15.3667	51.5427	6.07318	78	17.1809	52.337	0.47659	96	17.4457		0.089				http://psort.hgc.jp/cgi-bin/okumura.pl?origin=Gram-negative+bacterium&title=FTL_0519&sequence=MSEKKQGKVFVVTSGKGGVGKTTSSAAVAYAFAKKGLKTVVIDFDVGLRNLDLIMGCERR%0D%0AVVYDLINVVREEATINQAIIKDKRIDDLYIIPASQTRDKDALTEEGVDRLIEELRNSFDI%0D%0AVLCDSPAGIEKGSLMAMRCADAAIIVTNPEVSSVRDSDRILGMLSSKTLKAQREGEFKEI%0D%0AHLLLNRYDAARARAGAMLKAEDVSEILYTPIVGIIPESKDILEASNSGHPITHFSDSIAA%0D%0AKAYFDAVDRILGKDVPMRYTEQKTSFFKKLIGKS		84.1077	3.30489	5.76041	6.82698		1.30238	0.212304	0.181584		1.42674	0.050519	0.00693463		Y	Su et al., 2007 IAI (http://iai.asm.org/content/75/6/3089.full)							+
FTL_0520	FTT1605	MinC	septum site-determining protein MinC	Cell Processes	Cell Division	25	9.7	3.81838	462	3.88	12.6367	0.782326	456	5.05467	11.604	1.70271	529	4.6416		0.088				http://psort.hgc.jp/cgi-bin/okumura.pl?origin=Gram-negative+bacterium&title=FTL_0520&sequence=MKQAFHFKGGNYTISAININVTEFTQIESLLNSKISQSKSFFHNTPFAIDIRDIDEDEKC%0D%0ASVNFLEKVIATFKANGMIPVGFVVNNKELKTKLARAGHNILKGGKSKEVNVDEDKSFTSA%0D%0AKIVTTPVRTGQSINARDCDVIVTANVNNGAEIIADGSIIVYGRIGGRVIAGSSGNKDAKI%0D%0AICKDLRAELVSIAGKYVTLNNESIPVENTNTDGYIVYLQDDKIHIEGF		98.3871	0	0.806452	0.806452		1.09482	0.00117797	7.71613e-05		0.899374	0.0366122	0.0602692		Y	Su et al., 2007 IAI (http://iai.asm.org/content/75/6/3089.full)							+
FTL_0521	FTT1604	RpmG	50S ribosomal protein L33	Prot. Synthesis	Ribosome proteins - syn and mod	6	3.5	0.707107	756	5.83333	4.3	2.46374	766	7.16667	6.975	0.601041	683	11.625		0.341				http://psort.hgc.jp/cgi-bin/okumura.pl?origin=Gram-negative+bacterium&title=FTL_0521&sequence=MREKIRLVSSAKTGHFYTTTKNKKEMPNKMEIKKYDPVVRKHVMYKEAKIK		100	0	0	0		0.606329				1.1126	0.231511	0.562621
FTL_0522	FTT1603	RpmB	50S ribosomal protein L28	Prot. Synthesis	Ribosome proteins - syn and mod	9	25.1	4.38406	192	27.8889	34.0427	9.96606	162	37.8252	19.206	23.7503	346	21.34		0.363				http://psort.hgc.jp/cgi-bin/okumura.pl?origin=Gram-negative+bacterium&title=FTL_0522&sequence=MSKVCIVTGKRPATGNNVSHAQNKTKRRFLPNLHAHRFWVESENRYIKLRVSSKGMRIID%0D%0AKKGIDTVLSDLRAQGHKI		92.3737	1.85185	3.92259	1.85185		0.647654	0.00665389	0.000178265		1.23624	0.516547	0.584091
FTL_0523	FTT1602	-	hypothetical lipoprotein	Cell Envelope	Other	12	0			0	0.362	0.229103		0.301667	0.5	0.707107		0.416667				0.7	0.79	http://psort.hgc.jp/cgi-bin/okumura.pl?origin=Gram-negative+bacterium&title=FTL_0523&sequence=MKKQLFAISITTALLVLSACGQTGPLYLPDEDKLNSGSTLAKSGSSIIVKQNQQNNSTST%0D%0ASDNQSDTSTKVDNDPTAPVRNNNPTTSELFEEENNFNYNNNIQNSQNAGGTPTL	LP	0	100	0	0		0.52084	0.736579	0.454704														-
FTL_0524	FTT1601	RecG	ATP-dependent DNA helicase RecG	DNA Metab.	Replic.,Recomb., Repair	77.5	0			0	6.22	6.91297	677	0.802581	8.04	7.12764	644	1.03742		0.322				http://psort.hgc.jp/cgi-bin/okumura.pl?origin=Gram-negative+bacterium&title=FTL_0524&sequence=MRFVDFNGVGEATIKALAKYNIHDPNDLLTIFPKDYKDTRVITPINHLVAGKRSLIQGRV%0D%0ATNLTYKKFGKKFLRFNINDNTGFCSVILFKFYPNQLAILEKSEYVRCYGKVEFSLSPQMV%0D%0AHPEWATVNNGECTLKHGFSAVYRLKKIPDRLISKMILKMLQDNRVENIIPSQLLRRFNLI%0D%0ASFCDALYYVHALTNFIDEKYLSIARFSIKFEEMLAYKLAEQNIYKNTVKAQAPQLFLTKI%0D%0AQQNEFYEKLPYQLTNAQQRAITEILDDIKKSNAMNRLLQGD…		91.6667	0	8.33333	0		1.741	2.46215	0.711811		0.856065	1.21066	0.881941
FTL_0525	FTT1600	FumA	fumerate hydratase	AAB (AA biosynthesys), FA/Pi-lipid	Pyruvate, degrad.	55	29.8	18.1019	151	5.41818	36.9133	14.717	140	6.71152	52.43	0.0424264	95	9.53273		0.187				http://psort.hgc.jp/cgi-bin/okumura.pl?origin=Gram-negative+bacterium&title=FTL_0525&sequence=MAVIKAEDLVNSVAEALQYISYYHPKDFIDAMYEAYQREESKPAKDAMVQILINSRMSAI%0D%0AGKRPICQDTGMVCAFVKVGMDAKLDKTDRTITELINEGVRRGYNDPYNPLRASMVFPPHG%0D%0ASRKNTKDNTPAIVHIDLVHGDKIEVDIAAKGGGSEFKSKFKVLNPSDSIIDWVEEMLPTM%0D%0AGVGWCPPGIIGIGIGGTAEKAMLLAKESLSEEINIQDIIKNGPQNETEQLRLDIYNRVNA%0D%0ALGIGAQGLGGLTTVLDVKINEYPTHAACKPVALIPNCAATR…		98.0769	0.641026	0.42735	0.854701		1.22725	0.0308166	0.00906942		0.948792	0.0679591	0.398205		Y	Su et al., 2007 IAI (http://iai.asm.org/content/75/6/3089.full)							+	2.1
FTL_0527	FTT1581		putative endonuclease			11				0				0				0		0.146				http://psort.hgc.jp/cgi-bin/okumura.pl?origin=Gram-negative+bacterium&title=FTL527&sequence=MAFVYILASKKNGTLYIGVTANLIKRVYEHRQGFADGFTKKYDIKILVYYEQFKNIQDAI%0D%0AYREKRLKTWQRQWKIDLINEFNPDWLDLYESILD
FTL_0529	FTT1578	Ung	uracil-DNA glycosylase			25				0				0				0		0.222				http://psort.hgc.jp/cgi-bin/okumura.pl?origin=Gram-negative+bacterium&title=FTL529&sequence=MTWSDILAEEKQKPYFKQILDFLACESAKGKVIFPTKENIFNAFKYTELDNLKVVILGQD%0D%0APYHNYNQAHGLAFSVQKWVDIPPSLQNIYKELARSIPKFKTPNHGYLVDWAKQGVFLLNT%0D%0ATLTVEAHKANSHKDIGWETFTDTVINKISENKHNVVFMLWGSHARKKKVLIDSSRHLILE%0D%0ASTHPSPLSAHRGFLGCNHFVDCNKYLIEKKDQKIDWNLLC
FTL_0533	FTT1575	GyrA	DNA gyrase, subunit A	DNA Metab.	Replic.,Recomb., Repair	97	56.9	12.5865	62	5.86598	82.65	27.8695	42	8.52062	106.22	7.09935	30	10.9505		0.404				http://psort.hgc.jp/cgi-bin/okumura.pl?origin=Gram-negative+bacterium&title=FTL_0533&sequence=MSIITKESSSINIEKELKQSYLDYAMSVIVGRALPDVRDGLKPVHRRVLFAMNELSNYYN%0D%0ARPYKKSARVVGDVIGKYHPHGDTAVYDTIVRMAQPFSLRYTLVDGQGNFGSVDGDSPAAM%0D%0ARYTEIRMEKLTHELLIDIDKETVDFSPNYDNTELVPDVLPTRVPNLLVNGSSGIAVGMAT%0D%0ANIPPHNMTEVINGTIALIDNPNLTIEELIEYIPAPDFPTGSYINGTDGILEAYKTGRGRV%0D%0AIMRAKADIHEDEASGKAQIIVTEIPYQVNKAKLVEKIAELV…		97.486	0	2.09497	0.418994		1.10974	0.196971	0.513293		0.887141	0.0786403	0.179538
FTL_0534	FTT1574	Dxr	1-deoxy-D-xylulose 5-phosphate reductoisomerase	CoFactors	Other	43	15	8.48528	333	3.48837	16.1667	2.81839	374	3.75969	19.53	6.12354	340	4.54186				0.223		http://psort.hgc.jp/cgi-bin/okumura.pl?origin=Gram-negative+bacterium&title=FTL_0534&sequence=MFKKTKITILGATGSIGDSTLAVIRETNDFEVFALTAFSNVEKLAELCQEFKPKFAVVPD%0D%0ALSKKQKLQSLVTDVEVLVGESGLEKVSSLAEIDIVMSAIVGIAGLKPTFAAAKAGKKILL%0D%0AANKESLVTAGHLLIDEVVKNNAQLIPVDSEHNAIFQCIDNHDKKCLPEIDKIILTASGGP%0D%0AFRDKQLHELTDVTPEQACNHPNWQMGRKISVDSSTMVNKALEVIEAYWLFSVSADKIGVL%0D%0AIHPQSVTHSIVRYVDGSYIAQLGVPDMKTPIANAMYYPKRG…	1 TMD	77.1116	1.02339	8.57361	13.2914		0.922602	0.502082	0.847645		0.587884	0.075489	0.0163657
FTL_0535	FTT1573	Omp85	outer membrane protein	Cell Envelope	Other	88	7.2	0.282843	541	0.818182	4.06333	0.300056	785	0.461742	5.1	0.707107	757	0.579545			0.201		0.928	http://psort.hgc.jp/cgi-bin/okumura.pl?origin=Gram-negative+bacterium&title=FTL_0535&sequence=MFFLRKKFVLASLLVGIAFNGWADNDSFILDNVSINGLEGLQSDVVKSRIGYKKGSYITP%0D%0AEDTNQIINNLYGTGFFNSVDLYRKGSNLFINVKERPIIAGFSFSGNKKLSKDNLEKVFTD%0D%0AAGIYVGNVYNPNTMFLLKQSLLNQYSMMGLYGAKIEENIRKLPNNRIDINVNFQEGKPAI%0D%0AIDSINFVGNKSFADSDLDSSVAFEVPSIWNLWGFLAPFDSYSPDGMNQSVQGLTNYYLDR%0D%0AGYLDFKVTSKQASMSKDREHSYITFDVAEGQIYKVGSVSLT…	OMP	0	0	48.1177	51.8823		0.54194	0.114127	0.0296641		1.24168	0.465155	0.538948
FTL_0536	FTT1572	OmpH	outer membrane protein OmpH	Cell Envelope	Other	19	21.6	17.8191	231	11.3684	30.6867	19.2233	189	16.1509	47.305	8.05395	107	24.8974			0.938		0.311	http://psort.hgc.jp/cgi-bin/okumura.pl?origin=Gram-negative+bacterium&title=FTL_0536&sequence=MKKIALSICVLASAFTAAYADTKIAVVNPVEIFNDSDLGSVSVKKLENDLKPDATKLKQE%0D%0AQDNIMQQMKTLQNNSATMTKSELDKKQQQIQQEQQNFAEKARILQQKEYTAKDKLSKKFQ%0D%0AASFDKAVQTIAKQKNYNVVLTTQALAYVNNVDDISSQVVELMNKDSE		99.4128	0	0	0.587199		0.814882	0.0383867	0.0208304		0.845767	0.130778	0.23728										+
FTL_0537	FTT1571	LpxD	UDP-3-O-[3-hydroxymyristoyl] glucosamine N-acyltransferase	Cell Envelope	LPS / surface polysaccharides	35	18	7.07107	280	5.14286	17.1067	1.64746	349	4.88762	16.806	1.12289	394	4.80171		0.328				http://psort.hgc.jp/cgi-bin/okumura.pl?origin=Gram-negative+bacterium&title=FTL_0537&sequence=MYSLDFLASKLDGEVKGDKNVEIKKIATLSQAGEGDISFCTNPKYLKALSETKASAVLIT%0D%0AEEVLEFCNTNAVVLSNPYMALAKVMELFDKSPRPDGKIHSKAVIAASAIIGENVTIGANA%0D%0AVVGENVVIGDNVYIGACATIDNGTKIGNDTLIKSNVSIAHDVVIGTGCIIHQNAVIGCDG%0D%0AFGNARDEDGSWTKIPQLGRVIIEDDVEIGSGTTVDRGAIDDTIIKKGARIDNLVQIAHNV%0D%0AVIGRNTALAGVTAVAGSTTIGDNCLIGGQSAITGHISICDN…		91.6054	7.14461	1.25	0		1.2325	0.743613	0.701587		0.664878	0.288368	0.241997
FTL_0538	FTT1570	FabZ	(3R)-hydroxymyristoyl-(acyl-carrier protein) dehydratase	FA/Pi-lipid	Synthesis	18	28.9	14.0007	162	16.0556	28.3233	9.85402	204	15.7352	31.483	19.3988	189	17.4906		0.255				http://psort.hgc.jp/cgi-bin/okumura.pl?origin=Gram-negative+bacterium&title=FTL_0538&sequence=MSQFNQNNKQIDVMGIRKILPHRYPFALLDKIVDWSVEDRTIVAQKNVTINEDFFNGHFP%0D%0ADFPVMPGVLIVEAMAQATAILGELMAETLFAHVVEKAGGGRRTFMLAGIDKVRVKRPVVP%0D%0AGDVLVIESRMVKQKNIICTAESVAKVDGQIVCSAELMAAYKDY		97.2077	0	2.03474	0.757576		0.576361	0.279953	0.165709		0.801664	0.110413	0.126267
FTL_0539	FTT1569	LpxA	Acyl-(acyl-carrier-protein)--UDP-N-acetylglucosam ine O-acyltransferase	Cell Envelope	LPS / surface polysaccharides	28	16.7	6.6468	307	5.96429	23.2513	4.6049	252	8.30405	23.315	2.94864	272	8.32679				0.015		http://psort.hgc.jp/cgi-bin/okumura.pl?origin=Gram-negative+bacterium&title=FTL_0539&sequence=MIHSLAVVHESAKIADSAIIGPFCVIGKNVVIGENTELKSHVTIGDNAVIGKNNRIFQYA%0D%0ASIGDDPIDYTYKKGDFSQVVIGDNNIIRECATIHGGTAKEIGVTSVGNNNIIMCYVHIGH%0D%0ADCKMGSYINLVNGVGLAGHVHIDDYAILSSNVGVHQFCRVGKHAFIAHAALVGKDVPPYL%0D%0AMVTAVNAGSTPCGINTEGLKRRGFTPEEMKKIKEVYKVLYRKGLMMKEAFEIIKAMAKED%0D%0AKVIEPFVDVIGTSRRGILR	UC SP	92.64	0	6.60811	0.75188		1.11877	0.126518	0.315568		0.868237	0.0129551	0.00479877
FTL_0540	FTT1568	LpxB	Lipid-A-disaccharide synthase	Cell Envelope	LPS / surface polysaccharides	43	11.5	3.53553	412	2.67442	14.6353	2.40328	405	3.40357	13.672	7.45573	468	3.17953		0.22				http://psort.hgc.jp/cgi-bin/okumura.pl?origin=Gram-negative+bacterium&title=FTL_0540&sequence=MRIGIVAGELSGDQLGGTLVEALKQKYPNAIIEGIGGPKMAAAGFKSLYPMDALSLIGFL%0D%0AEIISKGLRILSIRRKIINYFKQNKPDIFIGIDAPDFNLTVEKELRSAGIKTIHYVSPKIW%0D%0AVWREYRIKKIRKATDKILAILPFETEYYKNRHKFEAIYVGHPLAKNIPIHIDRAKYRDKL%0D%0AGLKGSSLPILSVLPGSRTTEVSRLLPLFLLALQKLVDAGYKFKAIMPLAKPSLKPLFAKY%0D%0AKEQIDSLGIEVFETNSHDVLKASDLSLLASGTATLEAMLCK…		64.5001	9.92182	16.7233	8.85468		1.89915	1.04295	0.347038		0.800177	0.0608376	0.0433554		Y	Su et al., 2007 IAI (http://iai.asm.org/content/75/6/3089.full)
FTL_0541	FTT1567	ZipA	hypothetical membrane protein	Cell Envelope	Other	22	11.2	4.52548	420	5.09091	14.1013	3.65169	414	6.4097	11.733	0.0947523	522	5.33318			0.939		0.327	http://psort.hgc.jp/cgi-bin/okumura.pl?origin=Gram-negative+bacterium&title=FTL_0541&sequence=MTLILALVLVLVVLIIIDLYRKSLRLKQVEILRNIEQNNAQELITQAKSFPEYAANIENV%0D%0AQQEYPLLRDGFLLLYFEAIEPIQVKDLATFLKYYGIKYTDDKAFQKVNCKDVIFSILPDN%0D%0AQEQEFSSATDGSVTGIIAVMNYRKLASMDYDVKTCYELMLDILEALAKAFHGTLMNEHKV%0D%0ARLTKKDKQNYLAAIL		64.4361	24.213	10.044	1.30685		0.590976	0.48037	0.351699		1.19676	0.118859	0.144047
FTL_0544	FTT1564	-	conserved hypothetical protein	Central Intermediary Metabolism	Phosphorus compounds	32	4.7	3.81838	684	1.46875	8.54533	2.71326	591	2.67042	13.944	1.49341	459	4.3575		0.313				http://psort.hgc.jp/cgi-bin/okumura.pl?origin=Gram-negative+bacterium&title=FTL_0544&sequence=MKVLSQEERQKLFLENIFPYKHKIPRNVYEKQKHYLQIELLKFQKWVKENNKKVLIIFEG%0D%0ARDAAGKGGTIKRMMEHLNPRGAKVIALEKPSEQERNQWYFQRYIEHLPSGGEIVLFDRSW%0D%0AYNRAGVERVMGFCTEREYFLFLEQAPQLEKMLVDSGTMIIKFWFSVSQQEQKNRFAARES%0D%0AHPLKQWKLSPIDKASLDKWDDYTEAKERMFIYTDKPYAPWVIVKSDDKKRARLNAIRYIL%0D%0ANNVDYDNKDHEVAIPPDPLIVGTSSKIYK		93.231	0	6.76896	0		1.93844	1.00029	0.315799		1.60423	1.2548	0.566145		Y	Maier IAI 2007 (http://www.ncbi.nlm.nih.gov/pmc/articles/PMC2168294/)				2.1
FTL_0546	FTT1562	IspA	Geranyltranstransferase	CoFactors	Menaquinone + ubiquinone	33	2	1.41421	870	0.606061	3.68	0.589237	806	1.11515	6.055	0.0777817	723	1.83485		0.221				http://psort.hgc.jp/cgi-bin/okumura.pl?origin=Gram-negative+bacterium&title=FTL_0546&sequence=MSSENIIKDFEIFAEKVFDQLNCVSKTLLSAMHYSFFSGGKRIRAQFVYAIGEALAIDKS%0D%0ANCDKIAFAVESIHTYSLIHDDLPAMDNDTLRRGKPTCHIKFNEATAILAGDALQALAFEI%0D%0ALQDINYSDIDKLKKINKLFAQYCGASGMVGGQQLDIEGENKKLKIEELQILHINKTAKMF%0D%0ARACIVLPYILSQNQNSQIEDLLVRLSDLIGLCFQIKDDILDVTKTTNELGKTSAKDIDAN%0D%0AKSTYVSLMGLKDANKYLLDKKNEITQIITKLKNNNFSSTSL…		100	0	0	0		1.39678	#DIV/0!	#DIV/0!		0.395682	0.559578	0.266254
FTL_0547	FTT1561	KdtA	3-Deoxy-D-manno-octulosonic-acid transferase	Cell Envelope	LPS / surface polysaccharides	50	11.4	1.9799	418	2.28	12.9987	10.0456	443	2.59973	11.587	3.37573	531	2.3174				0.236		http://psort.hgc.jp/cgi-bin/okumura.pl?origin=Gram-negative+bacterium&title=FTL_0547&sequence=MEHLKKFFYVFLAHIYSSIFITLIPILYLKKFKRSFKNINYRKRWAERFAQIPIRLNSSI%0D%0AWIHSVSVGEAVSAEPLVKELLKNFPNENFVITTTTPTGSDVVNSLYSNYPNVHHMYIPYD%0D%0AVIPFINSFFAKTNPKIFIIVETEIWPNILNKCFAEKVPVVITNARLSKKSMRNYTKIPFA%0D%0AKEFLFKNISHINAQTEKDAKRFYSLAVDKNNISVTGNLKYNLITPENLENKMYSLKDSLK%0D%0AGRPVWIAGSTHQGEEEIILEAHKQILKIHTDCLLILVPRHK…	1 TMD	59.1334	5.69605	26.5126	8.65797		1.23841	0.174254	0.192653		0.983865	0.332822	0.951577		Y	Kadzhaev 2009 PloS ONE (http://www.ncbi.nlm.nih.gov/pmc/articles/PMC2675058/)
FTL_0548	FTT1560	RdgB	putative deoxyribonucleotide triphosphate pyrophosphatase	DNA Metab.	Replic.,Recomb., Repair	21	4.5	4.94975	703	2.14286	2.25	1.06066	902	1.07143	3.725	0.388909	825	1.77381		0.372				http://psort.hgc.jp/cgi-bin/okumura.pl?origin=Gram-negative+bacterium&title=FTL_0548&sequence=MKEIVLASSNKGKIREFTNIFKQKNIKILPQTDFNVPDADEIGLSFIENAILKARNCAKH%0D%0ATGLPAIADDSGLEVFSLNGEPGIYSARYSGEHGNDKANIQKLLAKLTGNDNRNARFVCAL%0D%0AAYVKHEFDPAPILAYGFLEGKIAHKISGSNGFGYDPIFILPQLQKTLAEISETDKNKISH%0D%0ARAIALDKIMQLL		100	0	0	0		0.792087				0.446515	0.631467	0.340854
FTL_0549	FTT1559	ProC	Pyrroline-5-carboxylate reductase	AAB (AA biosynthesys)	Glu	30	5	0	669	1.66667	5.25	1.63936	719	1.75	4.825	0.247487	772	1.60833				0.113		http://psort.hgc.jp/cgi-bin/okumura.pl?origin=Gram-negative+bacterium&title=FTL_0549&sequence=MKICFIGGGNMAAAMIAGMTSHGYKSQDIIVFDRNEHKCLNLIKKYNINTSTSLLNTIKL%0D%0AADILILAIKPQNMFELIKNIRDTVTSTQVIVTVAAGIQTSAYEELFNKEISFARTIPNTP%0D%0ASSLGYGATGIFFNKVIAADKKDLVIDIMQTIGVVTVVEDEKEIDIIAAIASSGPAYYFQF%0D%0AMEHMVEAAIKQGLDKKQAEKLVVQTCLGAAQMALNTNENMSELRKNVTSKKGITYEALNI%0D%0AFEQFNLGGIVDKAIQANIARAQQLAIEFTKLIDN	1 TMD	100	0	0	0		1.31201	#DIV/0!	#DIV/0!		0.403446	0.570558	0.277322
FTL_0552	FTT1557	PmrA	Two-component response regulator PmrA	Regulatory functions	Other	26	30.6	7.9196	144	11.7692	32.14	3.36553	175	12.3615	33.84	11.54	169	13.0154				0.191		http://psort.hgc.jp/cgi-bin/okumura.pl?origin=Gram-negative+bacterium&title=FTL_0552&sequence=MRILLAEDDLHLGEGLLEALQKEGLIVNLVSDGEAAQTFIESGLYDIVVLDIGMPIKTGL%0D%0AEVLRNIRNRGIKVPIILLTARDGLEDRIKGLDLGADDYLTKPFELKELVARIKAISRRID%0D%0ATRSGKSVNEEIRFGDYSFNPSSETVTKDGVIIPVSKKELALLAILVQNAGRVVPKTQLLE%0D%0AEIYSTDKEMDTNTLEVHMHNLRKKINIPNFIQTIRGVGYFVQKDKVIK	1 TMD	99.0196	0	0.980392	0		2.02257	0.879747	0.241939		0.828804	0.491748	0.671217		Y	Sammons-Jackson DNA Cell Biol 2008 (http://www.ncbi.nlm.nih.gov/pmc/articles/PMC2980773/)							+
FTL_0553	FTT1556	LepB	signal peptidase I	Protein fate	Secreation/Trafficking	33	2.3	1.83848	849	0.69697	7.25133	2.81842	627	2.19737	4.592	0.271529	777	1.39152				0.376		http://psort.hgc.jp/cgi-bin/okumura.pl?origin=Gram-negative+bacterium&title=FTL_0553&sequence=MEILNYILNLSFTFWLLFLTIASGLIYIIDFVFFQKSRLAAYTDELKGLSKKQKRQFYKD%0D%0ARGLKAPFIADQARSLFSVFFVVFLLRTFLIGNFLIPTASMTPTLPVGDFIFVNKTAYGIR%0D%0AAPFTNETLIKVGEPKRGDIVVFHFPVNPNVDFVKRVIGLPGDVISYKDKMLTINGKKLEY%0D%0ATNCNRDAMNYYNQSLAAGSGDTVCTENLDGVKHEVDWIESIKGTDFENLKVPAGQYFVMG%0D%0ADNRDNSEDSRYWGFVPDKDLVGKAKVVWMSWDKIDKKVRWD…	1 TMD	32.7108	49.6744	17.6148	0		1.46518	0.882073	0.533519		0.874926	0.380827	0.687971								-6.31
FTL_0554	FTT1555	Rnc	Ribonuclease III	Transcription	RNA processing	26	0			0	0.333333	0.57735		0.128205	0	0		0				0.104		http://psort.hgc.jp/cgi-bin/okumura.pl?origin=Gram-negative+bacterium&title=FTL0554&sequence=MVPEYSRFYNILGYNFKDYTLLIRALTHRSKTKKNYERLEFLGDSVLSFVIAEVLYKQFT%0D%0ADLAEGKLSQLRSKLVKGTTLAQLASSLKMDEYIILGASEQGGHKREKILEDVFEAVIGAI%0D%0AYLDSDFATVKKVILKWYQPIISSINLDTIKVKDSKSKLQEILLQNALSLPEYSIETIDGK%0D%0ADHEQQFTVVAVSKDLNLRVKAQGTSRKKAEQKTAEKMIEMLSQQGLHEKK	1 TMD																				-7.59
FTL_0555	FTT1554	TruB	tRNA psuedouridine synthetase B	Prot. Synthesis	tRNA+rRNA mod	34	0			0	0	0		0	0	0		0		0.101				http://psort.hgc.jp/cgi-bin/okumura.pl?origin=Gram-negative+bacterium&title=FTL0555&sequence=MKKNRLNLNGVVVINKAKDISSNKVLQQLKYLFNAQKAGHTGTLDPMATGVLPICFGRAT%0D%0AKIAQYLLDADKEYIATIRLGIETDSGDAEGEIIAKSINIPELSAEYLEIVLAKFSGDVVQ%0D%0AIPPMYSALKYNGQPLYKLAREGKTVEVKSRNIKIYELELLEFNIDSLKIRVKCSKGTYIR%0D%0ASLAIDIGKTLGCGGHLIALQRTQSGPFKLSEAFRLEQLKDLSFEQKIASITNIESVFIDK%0D%0APIYSLLEEEKNDLYKRGLFADKPHLDGTVRIYDVEKFVAIAE…
FTL_0556	FTT1553	Rnr	Ribonuclease R	Transcription	RNA Degradation	86	18.8	5.37401	274	2.18605	27.7473	6.75446	208	3.22643	28.705	1.26572	206	3.33779		0.602				http://psort.hgc.jp/cgi-bin/okumura.pl?origin=Gram-negative+bacterium&title=FTL_0556&sequence=MSKYSIHNDPNKDIEAQKYENPIPSREVILNYIRDVKLPVSIENIANALEIFKKNLFEGL%0D%0AVNRLGAMVRDGQLEKDRSYYNLPEMAPIYITSKVTADRDSRLELFSHTLNTKVGIVSHQA%0D%0AKMVMVGDEVTAKVLGLNKRGRIDAEIKTIVTRAQKTVTGYYYKSFDCDFIKPISKSIISD%0D%0AIVLLPPKQKIEHNSLIEAEIIVYPSISSAAVAKFKQEVEAVSPVKEAMMMTTQKYDLIEQ%0D%0AWSKKALRYLDNISDDVVVGNRVDLRNQHFVTIDGEDAKDFD…		95.1613	0	4.83866	0		1.58268	0.295329	0.108028		1.27544	0.0470729	0.0142916								-1.69
FTL_0559	FTT1550	-	conserved hypothetical protein	Hypothetical	Conserved	20	0			0	0.2	0.282843		0.1	0.2	0.282843		0.1				0.7	0.79	http://psort.hgc.jp/cgi-bin/okumura.pl?origin=Gram-negative+bacterium&title=FTL_0559&sequence=MKKLISKIGVIIMALGLFGCSADISSYKGEGPKLDLQQYLQGKIVGTGIIQDYKGKVTKQ%0D%0AFDFSGTASWDGNLGTFDEHMVYYDGHKDHRIWKIKKISDNYYEGTTADVIGIAKIYVEGN%0D%0AAMNWQYQMDIPVGDKKYKINFDDWMYLMNDSVLINKNSFKKFGLTVGSLTLFMHKEKTGA	LP
FTL_0569	FTT1542	Omp36	outer membrane protein	Cell Envelope	Other	20	23.7	12.3037	205	11.85	45.9707	21.9498	99	22.9853	31.363	5.14349	190	15.6815				0.149		http://psort.hgc.jp/cgi-bin/okumura.pl?origin=Gram-negative+bacterium&title=FTL_0569&sequence=MKRVIATILGLTVVSGVYADSYTMYAKPDTKSPKLATIDDQDPNYKAIFSKGEWIEVVDN%0D%0AKDGSVGWVKQKPQDKTSQAISKDPIEQMMANFQKQQQLLDQHFNKMLANIDQNIAQMQAQ%0D%0APNSTKAKNNPQVLKKFSSITINSDGKTAKIVKKTEDGNGNIQTVEKEIPADQLGTIKL	UC SP	74.4388	3.01488	15.0046	7.54174		2.05648	0.668397	0.154925		1.46406	0.279286	0.143201							-3.3		Y	+		3.3
FTL_0570	FTT1541					15 / 16 (LVS is 133AA S4 is 124; 1st ~65 AA are ID; both are IM)																0.508		http://psort.hgc.jp/cgi-bin/okumura.pl?origin=Gram-negative+bacterium&title=FTL570&sequence=MYEEQFLAEKLQQFSLLDIALFKIVYFLVGLLVATNYIVLTSVSWIFYLLMFLIAVFPIVIHLFSFEGSY%0D%0AIQKARKYLKTNKPSYQVLLFFSMFFFACTLAVLIPALSLVPWYVYLILIIIFAIKPMRSNMFW
FTL_0571	FTT1540	-	conserved hypothetical protein	Cell Envelope	Other	22	12.4	4.80833	394	5.63636	17.854	3.34484	331	8.11545	16.883	1.81444	392	7.67409			0.147		0.799	http://psort.hgc.jp/cgi-bin/okumura.pl?origin=Gram-negative+bacterium&title=FTL_0571&sequence=MKKKLLFITISASLALALSSCGKTTVAYEDPNGVDTTSINFSSTDLQAITNKMAEDMLNS%0D%0APAVKRITAMDTPTLFFSNIRNETREHINTTMLSNTAQTQIIKSGLFQVTDMSQIKNVREQ%0D%0ALGYQANSGMVDQATATKIGQHIGARYMVYGSIQDIDNTNVDGDKRSKFFLATLKMMDLKT%0D%0AGLVVWQDDKQIRKSQTKSTFGW	pos LP	50.9736	14.5158	24.3875	10.1231		1.19079	0.171207	0.25573		1.2178	0.32842	0.447322					2
FTL_0572	FTT1539	-	conserved hypothetical protein	Hypothetical	Conserved	52	61.9	15.4149	51	11.9038	83.5047	10.6133	39	16.0586	68.706	12.8778	64	13.2127			0.735		0.266	http://psort.hgc.jp/cgi-bin/okumura.pl?origin=Gram-negative+bacterium&title=FTL_0572&sequence=MKKKILTSLIASSLLAISLFAADATVVDSKTTQQQTQAKVDMGADVANLNNAISTDSKPV%0D%0AATTSQDKSSAEEILNDVMENYIDQNNLRDRYDYVGSAIGTASVNQTNSNYVDSAQLAFEK%0D%0AALIKAQAEYISFISANTKVNKSLNIDSTQGSTANEIDTYADKPKQGTQAAIDAKQKALDE%0D%0AAKLDSQLKEQGLNPNDFATPEEKKKALLSQQMTIKSLTTGFGNLSGLLPIKTFVVEKDGN%0D%0AAAIGVVVIYSDKIKGMFEDIKHGNEPVIVGKGGQSPSDLYK…		88.1299	1.69404	3.84175	6.33429		1.90621	0.319773	0.0569885		1.49831	0.0200043	0.000804797					3		-2.3			+	4.5
FTL_0573	FTT1538	-	hypothetical protein	Hypothetical	Conserved	36	11.2	5.9397	422	3.11111	15.118	4.78437	396	4.19944	10.62	0.537401	562	2.95			0.326		0.145	http://psort.hgc.jp/cgi-bin/okumura.pl?origin=Gram-negative+bacterium&title=FTL_0573&sequence=MQKRLITFLVSSMSFMTATGVAAQNNLADTNMISGSTVISSASSILSSASSTYKGVDERS%0D%0AKLKMFRVAILPFDTKGAKIDGDIDQEQLQSGLNDSIVAQITQSRKFRVSNRDVNDEKAYE%0D%0ASEIKRILNSNTDNDKGMLNQKIGADFILTGDILNLNITKNKTSYYGEDFTTLNVSATVAY%0D%0ARMVELATMEVKWSNVVTIEVPTNIANQYANADDANYIQLLSYLGKQLGKTISDQVIGAIY%0D%0APLQVLKVDDGEIYFNQGGDRIIKGSVYEVRQDGGVTLDPAT…		88.605	2.63211	5.15464	3.60825		1.90117	0.286612	0.0470365		1.01899	0.496485	0.961788
FTL_0574	FTT1537	-	conserved hypothetical protein	Hypothetical	Conserved	52	3.1	2.96985	780	0.596154	5.56533	1.24338	707	1.07026	3.6	2.82843	836	0.692308				0.185		http://psort.hgc.jp/cgi-bin/okumura.pl?origin=Gram-negative+bacterium&title=FTL_0574&sequence=MKTKSYSLLLLLCGVISSCTTFSGSHPDKVDNAKKAIETCQYKPTETKFIKTFDNDGVDA%0D%0AAIGFLETGRFEQLIGNTTLSQKKYTKATDYVAKSEAEAKIRVRNILKDTQATLLSDKERY%0D%0AYYITDYEITFLYAYQALNYLKQHDLENAAVSIRNLSYAQYATFQAKDLATQTRDTNYQEL%0D%0ASHVNSRQISSNISNSKQYRQLATIASRVRNSYENAFGYYLEAIIYQSYDTDLNNANLSMS%0D%0ANAFRVVPDNPYVSADYQQIKKAFDSGGNIYPQDQGKLVIIY…	UC SP, pos LP, pos OMP	0	0	21.732	78.268		0.897849				1.96258	0.316915	0.0501551
FTL_0576	FTT1536					20 / 35 (LVS is 175 AA S4 is 305; 98% ID from S4 AA 51-222)																0.109	http://psort.hgc.jp/cgi-bin/okumura.pl?origin=Gram-negative+bacterium&title=FTL576&sequence=MVAKIRANGIEVIVLESKPNTPDAVFPNNWFSTHLIDNQPYVFIYPMYTQNRRNEVKVDK%0D%0ALLEQLNKLTTTNYKVIDLRGDYSKALEGTGVFIFDHEFKTAYMSLSPKADAQLAQQVCDK%0D%0AIGYKLVTFTSYDKKGPIYHTNVMLSIGEHLAIVCLESIKSAIERELVIKTLQ
FTL_0579	FTT1534	PncB	conserved hypothetical protein	Cell Envelope	LPS / surface polysaccharides	53	1.5	0.707107	918	0.283019	4.37467	4.09794	761	0.825409	3.189	4.50993	853	0.601698		0.649				http://psort.hgc.jp/cgi-bin/okumura.pl?origin=Gram-negative+bacterium&title=FTL_0579&sequence=MSFDNLLLMTDSYKHSHRYQYPRDTHYLHFYLESRGTANKDLGNYTKFFGLQYYVKKYLS%0D%0AQPITQQMIDDAEKILLAHGLPFYRSGFEKILNNYNGYLPIRIRAVREGSLIPLHNVLMTI%0D%0AESTDEELFWLPGFVETLLLKVWYPTTVATISFNIKQLIKRYLLETADSLDKLDFMLHDFG%0D%0AYRGVSSEESAGIGGAAHLTNFLGTDTLAALHVCKEFYAEDMAGFSIPASEHSTMTSWGVG%0D%0ATECEREAFENMIAQFGDSSVLYACVSDSWDFKKAIQTWVDL…
FTL_0580	NA	-	conserved hypothetical protein	Hypothetical	Conserved	9	2		862	2.22222	3.225	0.318198	833	3.58333	8.455	3.47189	629	9.39444		0.447				http://psort.hgc.jp/cgi-bin/okumura.pl?origin=Gram-negative+bacterium&title=FTL_0580&sequence=MLERHPLVKEFPELREQLHAIKEDHYISNQMKKYEDLDKKIYSLESTGMFEDSQLEDLKK%0D%0AQRLEIKDMLYKALKS		100	0	0	0						0.652819	0.923226	0.648014
FTL_0582	FTT1532	-	conserved hypothetical protein	Unknown function	Enzymes of unknown specificity	19	5	2.82843	663	2.63158	6.86667	0.80829	646	3.61404	7.765	1.08187	650	4.08684				0.104		http://psort.hgc.jp/cgi-bin/okumura.pl?origin=Gram-negative+bacterium&title=FTL_0582&sequence=MINLDDYKPIDFPWNFTCFSDIAKNPLGVKLPLYHIGEHMYTKFKCLPNHVGWDNVIHGG%0D%0AIIALICDDILGKHVLSISKSFCMTRNLNIKYLKPTYSKVEHIFKTTVIRKGRTTVWIKVD%0D%0AIFNEKGDLCAYADADFALLEEHHAKQKDIANYKLDDLVAHLK	1 TMD	100	0	0	0		2.05415	0.352263	0.0515547		1.3757	0.268895	0.186821
FTL_0583	FTT1531	FadA	3-ketoacyl-CoA thiolase	FA/Pi-lipid	Degradation	42	24.9	11.1723	194	5.92857	50.6307	26.513	86	12.0549	35.535	0.756604	163	8.46071				0.136		http://psort.hgc.jp/cgi-bin/okumura.pl?origin=Gram-negative+bacterium&title=FTL_0583&sequence=MSENVYIVAAKRSAVTKGKKGGFAKKRPDELLADVLRRTVAEANINPNDIEDIVVGCAMP%0D%0AEAEQGLNVARISSLLAGLPNSVPAFTINRYCSSGLQSIAIAANEIAQGNIDVAIGAGVES%0D%0AMSMIPFGGNKMSFSKEIFAKDENVAIAYGMGITAEMVAKDWNVSRQDQDAFALESHQKAI%0D%0AHAIESGYFKDEILPIDVDHNKPDEATGEIINHKQTITEDEGARKDTSLEALAKLKPAFAN%0D%0AGGSVTAGNSSQVSDGAAAVILVSEKYLKEHNLKPLGKFLGF…	1 TMD	94.7281	2.03309	1.16261	2.07615		2.60688	0.162553	0.00507782		1.4704	0.335012	0.185459
FTL_0584	FTT1530	FadB/AcbP	fusion product of 3-hydroxacyl-CoA dehydrogenase and acyl-CoA-binding protein	FA/Pi-lipid		101	96.2	34.224	27	9.52475	158.364	71.0132	16	15.6796	135.253	25.8136	24	13.3914		0.303				http://psort.hgc.jp/cgi-bin/okumura.pl?origin=Gram-negative+bacterium&title=FTL_0584&sequence=MTELEKKFEEMLIAVRDATIDFKPDNSQKLKLYAFYKQVKEGDNNTKKPSALKMVERAKW%0D%0AMAWDAIKGMSKEDAMRGYLRVFGEEYLPAGESDNDSPSSTIASKLEPVESKSQRKAIDKI%0D%0AAVLGAGTMGAQIAAHFANAKFPVVLFDLKSQQGSANVIIEDSLAKLTKLNPAPFGSKDSI%0D%0AKYITPANYEDNLELLADCDLIIEAVAERIDIKESLYTKISSHIKENAILASNTSGLSITK%0D%0ALAQVLPENLKVNFCGVHFFNPPRYMPLVELIPHADTNSEIL…		98.038	0.426025	0.81364	0.722348		1.64437	0.133078	0.020667		1.80127	0.0276426	0.000594543		Y	Su et al., 2007 IAI (http://iai.asm.org/content/75/6/3089.full)		2
FTL_0585	FTT1529	FadE	Acyl-CoA dehydrogenase	FA/Pi-lipid	Degradation	83	79.4	34.5068	34	9.56627	117.23	63.3026	27	14.1241	82.252	20.7211	46	9.90988				0.132		http://psort.hgc.jp/cgi-bin/okumura.pl?origin=Gram-negative+bacterium&title=FTL_0585&sequence=MFNKIYKIAKKATPTISQTEQTALNAGNNWFEQDIFQGKPDFNKLHSLKKFELTAEEKSF%0D%0ALANETTELCKLIDDWKINYQEKDLSVEAWDFIRNKGFLGLVIGKEYGGKGFSAAAHSEIV%0D%0AMKLATKSVTAAITVMVPNSLGPGELLVHYGTDEQKDHYLPRLASGQEIPCFALTGPTAGS%0D%0ADAASLPDYGVVCHEEFNGKKTLGIKLKNINKRYITLAPIATLVGLAFQLQDPDNLLGDTG%0D%0AKEGITCALLPYNHKGLEIGKRGFPLGQTFMNGYIKAKDVFI…	1 TMD	74.4451	11.5178	11.5204	2.51674		1.86819	0.542505	0.15195		2.56674	1.14542	0.192731							-2
FTL_0586	FTT1528	FadD	long chain fatty acid CoA ligase	FA/Pi-lipid	Degradation	63	19.5	14.8492	264	3.09524	21.5713	7.19289	280	3.42402	21.245	1.06773	300	3.37222				0.351		http://psort.hgc.jp/cgi-bin/okumura.pl?origin=Gram-negative+bacterium&title=FTL_0586&sequence=MITKPWTKNYPKKVPLNIDIPDITLKDMLKEATKTFANKKALSCHGEKLNFSEIDSYADK%0D%0AFAGFLQNKWKLRKGDHIAIMLPNLLQFPIIIFALVKLGCVFVNINPLYTSREVKGILQDS%0D%0AKAKGVIVLSGLAHNVEAIADECKDLKYKMVTGIADLYPMPKKQIISFVVKYIKGMKDKYS%0D%0AKDKFDSFTDAIESSHTPDYSSIGLKPDDIAALQYSSGTTGTPKGTILLNKNIVANIYQIK%0D%0AAWTEGFDIELSEQIVLTALPIYHIFSLTANLFLFYCFGAFQ…	2 TMD	90.6272	1.23614	8.13669	0		2.37096				1.57205	0.161019	0.0374057
FTL_0587	FTT1527	ArsC2	arsenate reductase	Cell Processes	Detoxification	13.5	0			0	0.666667	0.57735		0.493827	1.5	2.12132	953	1.11111		0.492				http://psort.hgc.jp/cgi-bin/okumura.pl?origin=Gram-negative+bacterium&title=FTL_0587&sequence=MKFYHNPKCSKSRQAKQILDQNNIDYEIHLYLDKPLSKDQVIVLLQKLKLSIRDIIRTKE%0D%0ANIWKENFSDKEFTEAELIEIVVANPGLLERPIIENGDFAVVARSDEKIQQILNTY
FTL_0588	FTT1526	Icd	isocitrate dehydrogenase	Energy Metab.	TCA cycle	82	110.3	54.1644	21	13.4512	138.843	37.9007	21	16.932	159.371	28.6081	19	19.4355		0.068				http://psort.hgc.jp/cgi-bin/okumura.pl?origin=Gram-negative+bacterium&title=FTL_0588&sequence=MHKIFYTFTDEAPALATGSFLPIVESFTKVADIELETKDISLSARILANFNDYLTAEQKC%0D%0ASDDLAILRELAKTPDANIIKLPNISASIPQLTAAIKELQSKGYKIPDYPYEPKDDKEQEI%0D%0AKARYAKVLGSAVNPVLREGNSDRRVADAVKKYAEKHPHSMGEWTKDSKSHVASMSADDFY%0D%0AANEKSYIVPKATKVKIVHIDTKDTQTVLKDNLALEEKEIIDATKISIKALREFYKNEIAK%0D%0AAKKEGTLLSLHLKATMMKVSDPILFGHAVEIFFEDIFKKYA…		95.9237	2.40962	1.42857	0.238095		1.11026	0.255407	0.603647		1.36476	0.27979	0.206538										+
FTL_0589	FTT1525	-	hypothetical membrane protein	Cell Envelope	Other	33	17.6	10.748	289	5.33333	25.4487	6.09816	231	7.71172	24.702	0.704278	254	7.48545				0.775		http://psort.hgc.jp/cgi-bin/okumura.pl?origin=Gram-negative+bacterium&title=FTL_0589&sequence=MAEIKNDEYIEISLIKILVGLFSNIKTFLVVLVLGCCLTAIAAWLFKPSYSYLQMIQPPY%0D%0AYLNGYSANSIISDNKLNVILNNILQDAKQSQPDNKILNNIDIIKPGDDVDVKSNKDEKAI%0D%0AYFGLSTSAKLSDKGAIDSVFSDVMERFSNSNIVQRQIKLWKDNLQRTILANKQNIDRYKQ%0D%0AIIKSDQDYVKQLSSSKNVGSLQGQTLLASYMERIDSYQNKVFSLEDSQKDLKLTLESLQS%0D%0AKVVGIGNIVYVKNSETSKVKLVVIGLVLSVVIALIVVFLKV…	2 TMD	69.9287	10.2769	15.8722	3.92225		1.41257	0.53637	0.390306		1.2012	0.0664948	0.050509		Y	Su et al., 2007 IAI (http://iai.asm.org/content/75/6/3089.full)
FTL_0590	FTT1524	HrpA	ATP-dependent helicase	Unknown function	Enzymes of unknown specificity	167	1	0	949	0.0598802	1.2	1.58745	986	0.0718563	7.195	9.60958	674	0.430838				0.104		http://psort.hgc.jp/cgi-bin/okumura.pl?origin=Gram-negative+bacterium&title=FTL_0590&sequence=MSIHIDAFLNQIPTKFRGKFISVINNKNLPNQQLLEQLQVLAEQTKQKILPKITYPDLPV%0D%0AAERVDDIKKLLQDNQVIVVAGETGSGKSTQLPKICLDLGLGKRGLIGHTQPRRLAARSIA%0D%0ASRIANEIGDQSKVSFKIRFSDQTSENTLIKVMTDGVLLSEIKNDRFLSQYEVIIIDEAHE%0D%0ARSLNIDFLLGCIKKILPFRPDLKVIITSATIDHQKFINFFQNAKDIIISGRTYPVEIRYQ%0D%0ANDEDFDEFSLQERILYALDELGRGDVLVFLPTERDIHETLA…	1 TMD
FTL_0592	FTT1464	WbtA	dTDP-glucose 4,6-dehydratase	Cell Envelope	LPS / surface polysaccharides	66	33.2	2.54558	132	5.0303	41.6053	25.2908	118	6.30384	31.891	6.35123	184	4.83197				0.425		http://psort.hgc.jp/cgi-bin/okumura.pl?origin=Gram-negative+bacterium&title=FTL_0592&sequence=MSFYDNRTLNFVVIIVLTIITVNWTFYIFKQDVNLHFLLALVLLRCLSSFLLLRDYMASW%0D%0ARKSTQKTFLRKAFINLPVFFIVALFFYGKVTFSLIFSEFLFYVFLISLSVYFYWYLMNRG%0D%0ASVDKSKTAVIYGAGAAGTKIAQELASAGYRIKCFVDDNETLQKRSIDSKKVLSKAELTKL%0D%0ALLSSRFDLLVIALPRNANQVVKNIYKEFEKDFNQIRIMPPLEEILQDENFMSQLKPVSLY%0D%0ADLLARDTKSLDKESISNFIKNKVVLVTGAGGSIGSEIVHQC…	4 TMD	47.8972	24.0938	22.8391	5.16995		1.23183	0.479742	0.564893		0.800224	0.338514	0.491752		Y	Su et al., 2007 IAI (http://iai.asm.org/content/75/6/3089.full) and Maier
FTL_0593	FTT1463	WbtB	galactosyl transferase	Cell Envelope	LPS / surface polysaccharides	24	7.9	2.68701	519	3.29167	7.00267	3.396	637	2.91778	2.8	2.26274	876	1.16667				0.55		http://psort.hgc.jp/cgi-bin/okumura.pl?origin=Gram-negative+bacterium&title=FTL_0593&sequence=MGSGFMFYKVFKRLLDILLSFMGLLLLSPIFLIIIFMIKKDSKGPIFFKQKRYGKDKQFF%0D%0AYIYKFRTMYVDTPKDMPTHMLQDPSKCITKVGGFLRKSSLDELPQIINILKGEMSIVGPR%0D%0APALWNQDDLIAQRDKYGANAVPVGLTGWAQINGRDELPIPDKAKLDGDYVKNKSTWFDLK%0D%0ACIFLTVFSVFAKKGVVEGGTGALGNKGDLK	1 TMD	38.4615	24.8827	19.913	16.7427		1.07661	0.441348	0.828982		0.84132	0.109498	0.176942
FTL_0594	FTT1462	WbtC	UDP-glucose 4-epimerase	Cell Envelope	LPS / surface polysaccharides	30	16.9	8.34386	304	5.63333	17.8493	6.00567	332	5.94978	17.982	1.43967	369	5.994			0.911		0.013	http://psort.hgc.jp/cgi-bin/okumura.pl?origin=Gram-negative+bacterium&title=FTL_0594&sequence=MKKRILVTGLSSYIGNSFAAKYNSDFSIDKISLRDVSWANIDLSGYDAVLHVAGIAHTSK%0D%0ADPKLKEKYYKINTQLTYDLAKQAKDQGVRQFVFLSSIIVYGDSAPIGQQKVITKYTEPKP%0D%0ADDFYGDSKLQTEIKLNSLASDDFNIAIIRPPMVYGEGSKGNYPKLVKLAKYTFIFPNINN%0D%0AQRSVISIDNLSKEIAEIILQTKHGVFLLQDNEYFCTSQFIKNYRKDVLGKRTYLTKIFNP%0D%0AIIRLLAKKVDFINKVFGNLTYEK		74.4843	7.40284	8.81743	9.29546		1.22969	0.52965	0.60213		1.39825	0.409625	0.30292		Y	Maier IAI 2007 (http://www.ncbi.nlm.nih.gov/pmc/articles/PMC2168294/)
FTL_0595	FTT1461	WbtD	galacturonosyl transferase	Cell Envelope	LPS / surface polysaccharides	42	9	7.07107	476	2.14286	14.8473	11.1423	402	3.53508	16.259	0.0834386	406	3.87119		0.234				http://psort.hgc.jp/cgi-bin/okumura.pl?origin=Gram-negative+bacterium&title=FTL_0595&sequence=MRSKLLFIANDFDIVIYRFRREVIESFAAKEYEIVLVTPYSKKAEVFCKSLGVKYINVDI%0D%0ADRRGKNPFKDLLLLFNYFKIIKKEKPDYIFSYTIKPNLYVGLVNLFFRKKFYPNVTGLGS%0D%0AVFANHGIVQKFIISLYKLSFKSTTKVFFQNEQNKKLFIAKKIISGEKSILLPGSGVNLDE%0D%0ANKYVDYPKDQGILKFVFLGRIMKEKGIYELLEAFAILEKKYKNISLDIYGFCDENKSNFM%0D%0AGKVNTIKSVKFYGFTDNTKEKIASAHAVVLPSYHEGMSNVL…		93.5139	0.868532	2.49425	3.12329		1.50157	0.231876	0.092303		0.643466	0.262652	0.194882
FTL_0596	FTT1460	WbtE	UDP-glucose/GDP-mannose dehydrogenase	Cell Envelope	LPS / surface polysaccharides	49	52.8	13.8593	74	10.7755	59.1533	15.5005	64	12.0721	60.975	8.44993	74	12.4439				0.261		http://psort.hgc.jp/cgi-bin/okumura.pl?origin=Gram-negative+bacterium&title=FTL_0596&sequence=MSLYEDIVAKREKVSLVGLGYVGLPIAIAFAKKIDVLGFDICETKVQHYKDGFDPTKEVG%0D%0ADEAVRNTTMKFSCDETSLKECKFHIVAVPTPVKADKTPDLTPIIKASETVGRNLVKGAYV%0D%0AVFESTVYPGVTEDVCVPILEKESGLRSGEDFKVGYSPERINPGDKVHRLETIIKVVSGMD%0D%0AEESLDTIAKVYELVVDAGVYRASSIKVAEAAKVIENSQRDVNIAFVNELSIIFNQMGIDT%0D%0ALEVLAAAATKWNFLNFKPGLVGGHCIGVDPYYLTYKAAELG…	1 TMD	98.3092	1.20773	0.483092	0		1.52343	0.0729584	0.0095749		1.00615	0.237075	0.974057					1					-
FTL_0597	FTT1459	WbtF	NAD dependent epimerase	Cell Envelope	LPS / surface polysaccharides	36	16.3	14.5664	313	4.52778	17.658	3.48231	339	4.905	26.26	16.8857	237	7.29444				0.057		http://psort.hgc.jp/cgi-bin/okumura.pl?origin=Gram-negative+bacterium&title=FTL_0597&sequence=MAYDNVKFPHVSFFLVTGGAGFIGSNLCEVLLSKGYRVRCLDDLSNGHYHNVEPFLTNSN%0D%0AYEFIKGDIRDLDTCMKACEGIDYVLHQAAWGSVPRSIEMPLVYEDINVKGTLNMLEAARQ%0D%0ANNVKKFVYASSSSVYGDEPNLPKKEGREGNVLSPYAFTKKANEEWARLYTKLYGLDTYGL%0D%0ARYFNVFGRRQDPNGAYAAVIPKFIKQLLNDEAPTINGDGKQSRDFTYIENVIEANLKACL%0D%0AADSKYAGESFNIAYGGREYLIDLYYNLCDALGKKIEPNFGP…	UC SP	93.6274	6.37257	0	0		1.81942	1.4484	0.507599		0.701701	0.349966	0.351307		Y	Su et al., 2007 IAI (http://iai.asm.org/content/75/6/3089.full)							+
FTL_0599	FTT1457	-	glycosyl transferase	Cell Envelope	LPS / surface polysaccharides	42	7.5	2.12132	533	1.78571	9.968	7.75494	544	2.37333	8.192	5.07986	638	1.95048		0.179				http://psort.hgc.jp/cgi-bin/okumura.pl?origin=Gram-negative+bacterium&title=FTL_0599&sequence=MKRFVHLIINLNQGGAETMLYKLCKSMDKSIYHITVISLMGRGVFANKLEAYGVKVYTLN%0D%0ALNKFNILFVLFKYIKIIRRIKPDVIHAWMYHANVISILCKPFYRKTKYINSIRMGLENYD%0D%0AGHKNLTKFMIKLNAKFSKFSDLTLNNSKKSLEDHQNIGFKNQCFIANGFDKDVFKPSFLK%0D%0AYEKFRLNNDLDDNVKIIGIIARNHADKNISRFLQIANLLLKSNPSLRFLIAGRECSKIDI%0D%0AGSYLDNKSNVNKFFVFESVDSSEYLPVLDLYLSTSKVEGFP…		79.2245	2.93589	10.6657	7.17393		1.08075	0.355461	0.778479		0.428578	0.399551	0.180469
FTL_0600	FTT1456	WbtH	asparagine synthase	Cell Envelope	LPS / surface polysaccharides	72	20.3	4.6669	247	2.81944	24.2793	1.63697	242	3.37213	32.027	9.37199	182	4.44819		0.131				http://psort.hgc.jp/cgi-bin/okumura.pl?origin=Gram-negative+bacterium&title=FTL_0600&sequence=MCGVVGFYSFNKEEGFDSIINQSLLSIKHRGSDDSGYWCDNQVTLGHTRLSIHDITNAGH%0D%0AQPMLSNSGNTAIVFNGEIYNYLSIKNQLLSEYSNLKFKSNSDTEVLVNAIELWGIDKTLE%0D%0AKCIGMFAFGVYSRKTSCLILARDRFGEKPLYFGIQNGILGFASELKALKPLKECGWRFDI%0D%0ADRDALAAYMRYAYVPTPYSIYKNISKLNVGSYIKFDAKGNSKEYKYWDSKKVLDSEKYKD%0D%0ASYDQAILDLEIKLKSTLSIQMQSDVPLGAFLSGGIDSTTVI…		66.7875	10.7036	10.9918	11.5171		1.66423	0.138499	0.0210546		0.94192	0.298409	0.808954
FTL_0601	FTT1455	WbtI	sugar transamine/perosamine synthetase	Cell Envelope	LPS / surface polysaccharides	41	26.8	8.20244	180	6.53659	31.6207	0.329972	181	7.71236	32.474	0.670337	177	7.92049		0.537				http://psort.hgc.jp/cgi-bin/okumura.pl?origin=Gram-negative+bacterium&title=FTL_0601&sequence=MSKVNVTKPYLPDINKYKSYVNKIYKNGWLTNNGPLVQELEKRLAKYLGVKNIVLVSNGT%0D%0AIALEIAYRALGVKGSAITTPFSFVATTSSLVSNNVKPVFVDIDENTLSIDVSKIKYAIEE%0D%0ADTSAIVPVHVFGNGCEVEKIDMLAKKHNLKVIYDAAHAFDVKYKGESILNYGDISTLSFH%0D%0AATKIFHSIEGGALIINDDSLVEKVRYFINFGIESSESIPYLGTNAKMNEFEAAMGLCVLD%0D%0ADIIEIKSKRKVITEIYEAGLDGLVKFQEQNQHSSRNYSYFP…		76.129	8.38338	5.61998	9.86759		1.43433	0.598771	0.412835		0.808267	0.180534	0.271951		Y	Kadzhaev 2009 PloS ONE (http://www.ncbi.nlm.nih.gov/pmc/articles/PMC2675058/)
FTL_0602	FTT1454	WbtJ	formyl transferase	Cell Envelope	LPS / surface polysaccharides	28	10.5	6.36396	440	3.75	18.7533	8.0089	316	6.69762	23.645	6.1589	270	8.44464		0.214				http://psort.hgc.jp/cgi-bin/okumura.pl?origin=Gram-negative+bacterium&title=FTL_0602&sequence=MKKIFVVTDNRTILSDFKNIIGSKNDVEVDYFCSFKSQTSFAKEIYNSEIKPIDMKKNGN%0D%0ADLIGKYDLGFSCHSKQLFPTKLVNSVLCINIHPGLNPYNRGWFPQVFSIINKLPIGATIH%0D%0AVMDEEIDHGDIIIQEEVEVNSFENSFDVYAKVQKKEVELFTKVIDDILNNKFTRIKPNSE%0D%0AGNYNSIHDYKNMCEIDLDKIVTMREAIDYLRAMTHPPYKNSYFIDEHGNKVFVALELEKI%0D%0AS		100	0	0	0		2.00888	0.777982	0.208106		0.774422	0.122112	0.120584
FTL_0603	FTT1453	Wzx	O-antigen flippase	Cell Envelope	LPS / surface polysaccharides	56	0			0	0.2	0.282843		0.0357143	0	0		0				0.588		http://psort.hgc.jp/cgi-bin/okumura.pl?origin=Gram-negative+bacterium&title=FTL_0603&sequence=MSLKKNTISNYITQLYTSLIGIVILPLYLQHLSHDAFGLIGFFTVFQTWLRLLDVGITPT%0D%0ALSREVAHVRGSTDDYHYLRKLVRSLELFFIIVGVLVFIVISTHSRYISTSWLHIGSLDAD%0D%0ASVSVCIALMGLMFALRWVSDLYGGGLRGFERQVLYNNLSIIQTTLQFIGGLLFICYVSTN%0D%0AIMYYFVYQTIIAILYLVCIAIAFYKILPSSFSVGLRFDFKIIRKVLPFALGIAYSTTVWI%0D%0AIVTQSDKLVFSHVLPLSEYGYLSLLIVISGAVTILSSPISI…	12 TMD
FTL_0604	FTT1452	WbtK	Glycosyltransferase	Cell Envelope	LPS / surface polysaccharides	33	10.9	4.10122	428	3.30303	16.1893	2.69554	372	4.90586	20.487	3.55392	313	6.20818				0.106		http://psort.hgc.jp/cgi-bin/okumura.pl?origin=Gram-negative+bacterium&title=FTL_0604&sequence=MIKVSVCVMTYNQEKYIGQCLESLVTQETDFDFEIIVGDDFSTDGTRDVIQEYQKKYPDI%0D%0AIKPVFRDKNVGITENIKEIYFVANGEYIAHMDGDDYALPGKLQIQADFLDNNPRCTGVFH%0D%0ANINILYPNGNIQHSRFACSNKSIFNLSDTLRGVAVGANSSKMFRTSVLDDLILPDIELLD%0D%0AYYFHVITAEKGYLSFLNSNESYSVYRKGIGITSKSKEKIYNTYAGLFEYFLDRYPEEKLN%0D%0AICIPVVQMIISAIKGRCFISAIRLFKILIRSRCIPLISWFK…	1 TMD	81.1969	9.10442	5.27232	4.42641		1.40929	0.76306	0.527322		0.826419	0.00151103	3.78866e-05
FTL_0605	FTT1451	WbtL	Glucose-1-phosphate thymidylyltransferase	Cell Envelope	LPS / surface polysaccharides	32	11.4	6.22254	415	3.5625	13.7453	5.78302	420	4.29542	21.374	12.199	299	6.67937				0.183		http://psort.hgc.jp/cgi-bin/okumura.pl?origin=Gram-negative+bacterium&title=FTL_0605&sequence=MKGIILAGGSGTRLYPLTLGVSKQLLPVYDKPLLYYPLSVLMLAGIREILIISTVRDISL%0D%0AIQELLGDGLQFGIQLSYKIQPSPDGLAQAFILGEEFLAGDSACLILGDNIYYGQGMTTML%0D%0AESARAQCGGPVGGACVFGYYVNDPHRYGIVEFDKQKNVISVEEKPQNPKSHYAITGLYFY%0D%0ADNNVVEYAKQVKPSARGELEITSLNELYLKENKLNVELLGRGFAWLDAGTHDSLLEAGQY%0D%0AVATIEKRQGLKIACLEEIAWRKGFISTQQVLAQAEKLSKTE…	1 TMD	79.4851	15.5644	2.47525	2.47525		1.37347	0.600413	0.471824		0.835082	0.116699	0.1837											MHB only
FTL_0606	FTT1450	WbtM / RfbB	dTDP-D-glucose 4,6-dehydratase	Cell Envelope	LPS / surface polysaccharides	39	15	7.07107	334	3.84615	19.71	9.23809	300	5.05385	18.91	14.2694	354	4.84872				0.057		http://psort.hgc.jp/cgi-bin/okumura.pl?origin=Gram-negative+bacterium&title=FTL_0606&sequence=MRNEKMNYKPKNILVTGAAGFIGSNYVRIMLSRYSDIKIISYDKLTYAGSLDNLKDLNNE%0D%0AHNHIFIKGDICDEVLVYQTLKEYKIDTIVHFAAESHVDNSIANPKVFLETNVIGTFTLLD%0D%0ACAKRYWLDELGLEETSCRFHHISTDEVYGTLAKDEPAFTEIKAYEPNSPYSASKAGSDHI%0D%0AARAYHHTYKLPVTISNCSNNYGPYQHREKLIPVVINSCINYKPIPIYGDGSNIRDWLYVE%0D%0ADHCDAIQTIVEKGVVGEVYNIGGINEVDNLTLVKTICKLMD…	1 TMD	100	0	0	0		2.09964	0.298492	0.0349227		0.742778	0.093283	0.0599108		Y	Maier IAI 2007 (http://www.ncbi.nlm.nih.gov/pmc/articles/PMC2168294/)				2.1				3
FTL_0608	FTT1448	ManC	Mannose-1-phosphate guanyltransferase	Cell Envelope	LPS / surface polysaccharides	52	6	5.65685	607	1.15385	7.08	1.80533	632	1.36154	8.275	1.80312	633	1.59135		0.091				http://psort.hgc.jp/cgi-bin/okumura.pl?origin=Gram-negative+bacterium&title=FTL_0608&sequence=MITPIILSGGSGSRLWPLSREASPKQFIGLVDEHSLLENTIKRLDNVKDITSPVVVCNES%0D%0AHRFQVAEVLRKINKKGDILLEPLARNTAPAIALAALHLATNDPNTIMLVLAADHHIENLE%0D%0AIFHQAIEKAQQKVIKDDSLVTFGITPTCPHEGYGYIKQGVQTTVNGVYKVDKFVEKPSAV%0D%0AVAQEYLDSGKYYWNSGMFMFTARAYLEALEKLQPEIYRGCEKTYQKSQQDLDFVRFDKQS%0D%0AFTLVQSQSIDYAVMEKATNVAIVPMQQSGWSDVGSWDSLYD…		100	0	0	0		1.53559	#DIV/0!	#DIV/0!		0.617649	0.873488	0.599005
FTL_0609	FTT1447	ManB	Phosphomannomutase	Cell Envelope	LPS / surface polysaccharides	55	7	5.65685	558	1.27273	8.74667	1.55966	585	1.5903	9.025	1.37886	617	1.64091		0.141				http://psort.hgc.jp/cgi-bin/okumura.pl?origin=Gram-negative+bacterium&title=FTL_0609&sequence=MRQTIIKEIIKSSSVKFGTSGVRGLVSAMTDKICWLYTKAFIQFLEQKYSIAKGTKIAIA%0D%0AHDLRESSPRITTVVIKAIIDSGHEPIYCGEIPSPAVMLYGISNQIPSVMVTGSHIPEDRN%0D%0AGIKFNTPYGEVLKEDEEMIVSQTISIDESIFDKNGMFLQKLELPEPSKQAYTQYIDRYVD%0D%0AFFPNNCLAGKTIGLYQHSSVGREIVKEILEKLGAKVILLEFSEKFVSVDTEAIRQEDVKL%0D%0AAKQWASKYKVDSIVSTDGDADRPLVSDEYGNWLKGDILGVL…		100	0	0	0		1.56603	0.184305	0.049136		0.59038	0.564097	0.412422		Y	Ahlund IAI 2012 (http://www.ncbi.nlm.nih.gov/pmc/articles/PMC2897386/)
FTL_0610	FTT1446	Rho	transcription termination factor	Transcription	Transcription Factors	47	30.2	0.282843	149	6.42553	30.9447	3.513	186	6.58397	29.61	2.81428	201	6.3		0.235				http://psort.hgc.jp/cgi-bin/okumura.pl?origin=Gram-negative+bacterium&title=FTL_0610&sequence=MRMNLNELKYKSVNELMDIAQSLDLESLRARKQELIFSILKYHADKGEDIYGEGILEVLQDG%0D%0AYGFLRSSDSSYFASPDDIYVSPAFIRKLNLRTGDSIVGKIRPPRENEKYFAVKHIDSVNF%0D%0ADSPELARKKILFENLTPEYAKERLTMEIGNGSNEDITARVIDLAAPFGKGQRGLIVAPPK%0D%0ATGKTIMMQNIATSIAKNHPECNLIMLLIDERPEEVTEMQRSVRGEVVASTFDEPAARHVQ%0D%0ALAEIVIEKAKRLVEHKQDVVILLDSITRLARAYNTVSPA…		89.3061	5.83678	4	0.857143		1.35694	0.450124	0.378667		0.77464	0.11375	0.107275
FTL_0611	FTT1445	Trx1	Thioredoxin	Energy Metab.	ET (e- transport)	12	7.5	3.53553	526	6.25	13.68	7.82376	422	11.4	17.94	5.572	370	14.95		0.24				http://psort.hgc.jp/cgi-bin/okumura.pl?origin=Gram-negative+bacterium&title=FTL_0611&sequence=MSKCIDISDSQFESELVNSDIPVLLDFWAPWCGPCKMLAPILDQVAEHYGDKIKVCKINI%0D%0ADDNEETAMKFGVRGVPTLMVFKDGENKETKVGVVQKTQLISIVDKYL		97.745	0	2.25501	0		1.1089	0.180036	0.482431		1.40512	0.378321	0.269134										+
FTL_0612	FTT1444	Ppx	Exopolyphosphatase	Hypothetical	-	34	5.1	4.38406	654	1.5	11.5513	3.96176	478	3.39745	8.977	6.19001	619	2.64029				0.297		http://psort.hgc.jp/cgi-bin/okumura.pl?origin=Gram-negative+bacterium&title=FTL_0612&sequence=MSKIVATVDLGSNSFHMLISEIKPDGEVVTLSKQKHKVQLRAGLNNNLTISKDAQERAIE%0D%0ACLEFFAQEIQKYKVEYVRAVGTYTLRKAKNNIKGFKKKLDKALGTKIKIISGLEEARLVY%0D%0AVGARDNHDIKQKTLVIDIGGGSTEFVIGRGNKILIARSLDMGCVGMQKDFFANEKLDFAN%0D%0AFHAAAAKAREIIAPILYRYKRIGWSTVLGSSGTIISVTNICQKLTGNSVITKDFLNDLIT%0D%0AMMMDKREVEHICFEGLREDRESVLAGGVVILYAIFDCLGIS…	1 TMD	54.266	0	28.085	17.649		1.48717	0.327047	0.169736		1.92021	1.18938	0.388074									Y
FTL_0615	FTT1443	RarA	recombination factor protein	Unknown function	General	34				0				0				0		0.033				http://psort.hgc.jp/cgi-bin/okumura.pl?origin=Gram-negative+bacterium&title=FTL_0615&sequence=MPYVESGKIILIGATTENTTYYLNDALVSRLFILRLKRLSLVATQKLIEKALSQDEVLAK%0D%0AHKFKIDDGLYNAMHNYNEGDCRKILNLLERMFLISTRGDEIYLNKELFDQAVGETSRDFH%0D%0AREGKEFYEQLSAFHKSVRGTDPDAAIFWLSVMLDNGVDPLVIARRMLCIASEDIGNADPQ%0D%0AALRVAMDAWNAYEKLGMLEGRLVLAQAAIYLAVAPKSNACYKALAQAQQLVKSLGNIDVP%0D%0AQHLKNYKNSNYLYPHNYPNSYVIQQYLPDNIIQNFYQPTAS…							5.95806
FTL_0616	FTT1442	RpoA2	DNA-directed RNA polymerase, alpha subunit	Transcription	DNA-directed RNA Polymerase	35	44	8.48528	93	12.5714	32.83	3.09171	171	9.38	41.301	4.94833	134	11.8003		0.429				http://psort.hgc.jp/cgi-bin/okumura.pl?origin=Gram-negative+bacterium&title=FTL_0616&sequence=MALENLLHPTNIKIDEYAKNATKFSFEALERGVGYTLGFALKQTMLYSIAGACVTSIKIN%0D%0ADGKVTSLEDVIPCDETVADIILNVKSLSVTLAEDVETGTITFELSGSEEEIFSEEAKLSE%0D%0AGLAITEEVFICSYNGGKKLKIEAKVEKGVGFRPAQDNFKDGEFLLDATFSPVVFCDFEIK%0D%0ADARVGRRTDLDKLELNIKTNGNVNCEEALRLAATKIQNQLRNIVDIEEINKGIFVEDPKD%0D%0AINPILLKHVEELNLTARSSNCLKAVNIRLIGELVQKTENEL…		90.9357	1.75439	3.80117	3.50877		0.812447	0.430795	0.600825		0.444372	0.285011	0.11023		Y	Su et al., 2007 IAI (http://iai.asm.org/content/75/6/3089.full)							+		0.5
FTL_0617	FTT1441	Bfr	conserved hypothetical protein	Transport and Binding Proteins	Cations+Fe-carrying compounds	17	148.4	81.1759	15	87.2941	166.87	98.0984	15	98.1588	271.896	59.2499	7	159.939		0.206				http://psort.hgc.jp/cgi-bin/okumura.pl?origin=Gram-negative+bacterium&title=FTL_0617&sequence=MELKLENKQEIIDQLNKILELEMSGIVRYTHYSLMIIGHNRIPIVSWMQSQASESLTHAT%0D%0AAAGEMITHFGEHPSLKIADLNETYQHNINDILIESLEHEKKAVSAYYELLKLVNGKSIIL%0D%0AEEYARKLIVEEETHIGEVEKMLRKPA		99.2249	0.188571	0.430543	0.156006		0.952609	0.112472	0.611706		0.653431	0.0593641	0.0143551		Y	Su et al., 2007 IAI (http://iai.asm.org/content/75/6/3089.full)		2		-2.5	-2.41
FTL_0620	FTT1439	T	Deoxyribonuclease	DNA Metab.	degredation	29	3	1.41421	796	1.03448	4.25667	1.99189	769	1.46782	3.87	1.59806	816	1.33448		0.298				http://psort.hgc.jp/cgi-bin/okumura.pl?origin=Gram-negative+bacterium&title=FTL_0620&sequence=MIIDSHCHLNYLKFEDITLEQVINNAKKADIDKIVSIAVAWHEIEDIQKIAEDYSDVYFS%0D%0AVGVHPSELDTHQPSVDEIIVRSQHQKCVAIGETGLDYYYNSSDTKKAQIDKFAKHIQAAN%0D%0AQVNKPVVVHIRAAKQDTLDILKSENVEKCGGILHCFTEDYDMAKKALDMGMYISFSGILT%0D%0AFKNAKDIQETAKKLPLDRILIETDAPYLTPVPLRGKPNYPEYVKYIAQFLADLKGVSYQQ%0D%0AVATQTYQNTCEIFKF		100	0	0	0		2.24529	1.38536	0.331491		1.07402	1.5189	0.951323
FTL_0623	FTT1435	YagD	ABC transporter, ATP-binding protein	Transport and Binding Proteins	unknown substrate	35	10.9	6.92965	430	3.11429	8.91133	1.71534	574	2.5461	12.71	1.28693	494	3.63143		0.361				http://psort.hgc.jp/cgi-bin/okumura.pl?origin=Gram-negative+bacterium&title=FTL_0623&sequence=MDNQKALEIKNLTKVYKGGLKAVDDISFEVKKGDFFALLGPNGAGKSTTLGMISSLVNKT%0D%0ASGQIKIFGHDIDTDYIQARKHLGVMTQEINLNIFEKLIDILITQAGFFGISKKDAIPYAE%0D%0AELLKKVDLYEKRNTQVRFLSGGMKRRLMVVRALIHKPKLLILDEPTAGVDVEFRNSLWEM%0D%0AISEFHREGLTIILTTHYLEEAELMCKHIALINKGKLSVNTDMKTFLKSANKHTYIFDLKD%0D%0AKCQQEIKLDLGEVKRVDDYTIEVEVSKGVVLNQIFAELSSK…		84.514	6.30228	4.08163	5.10204		1.08794	0.800011	0.890736		0.93145	0.165269	0.616869										-
FTL_0624	FTT1434	YadH	ABC transporter permease			29				0				0				0				0.395		http://psort.hgc.jp/cgi-bin/okumura.pl?origin=Gram-negative+bacterium&title=FTT1434&sequence=MNLRDYWITYVTIFNRECKRVFRIWPQTLLPSVITIVLYFLIFGKVVGSRIGSMGDGVTY%0D%0AMQYITPGLIIMAVIQNSYGNVVSSFFGIRFSKAIEELLVSPVSNHLIVLGYISGGIFRGF%0D%0AIVGMFVSVAAFLLGGFATIHNVPLVLAGFIFCGALFSLGGLINAIFSQKFDDTTIFPTFI%0D%0ALTPLIYLGGVFYNINNLTGFWHFISSCNPLFYIVDFVRYGFIGVSTVNPYFAFAAIVIFT%0D%0AFVLYYLCWYLLEKGIRLKA
FTL_0625	FTT1433	GtrB	glycosyl transferase	Cell Envelope	Other	36	2.6	2.26274	827	0.722222	10.334	4.57207	525	2.87056	7.459	2.1793	660	2.07194				0.365		http://psort.hgc.jp/cgi-bin/okumura.pl?origin=Gram-negative+bacterium&title=FTL_0625&sequence=MDNKDKLTSIIIPVKDEAEGIEHLFARLMPILEKLPTKYELVFINDGSNDNTLELLLEKQ%0D%0AKDIPEIAIVDLSRNFGKEAALFAGFANCNGDAAISIDADLQDPPELILEMVQHWLDGYEV%0D%0AVTAVRENRDTDTSTKKHTAGLFYKVMNKISDTKLTPNAGDYRLLNRAAVNAFLELKEKIR%0D%0AFNKGLLTWIGFKEKIVYHAREERAAGQTKWNYWKLFKFSIDGITSFSRAPLEIWSYIGGV%0D%0AVALISFIYGSIIVLKSLLFGVDVPGYPSLVTFILFFSGLQM…	2 TMD	69.1959	28.1014	2.7027	0		2.68382	1.52099	0.257925		1.59359	0.534723	0.257012
FTL_0626	FTT1432	PpnK	inorganic phosphate/ATP-NAD kinase	CoFactors	Pyridine nucleosides	32	5	2.82843	667	1.5625	4.34667	1.52333	762	1.35833	5.035	1.36472	761	1.57344		0.257				http://psort.hgc.jp/cgi-bin/okumura.pl?origin=Gram-negative+bacterium&title=FTL_0626&sequence=MAFKYHKVAIVGKHYKKEVSQMVETLYAYLQQQGLEIIVENDTAADTSLVNVAIASLKEI%0D%0AALRCDVAIVVGGDGNFLKASRLLALYSNIPVIGINKGKLGFLTTLAADDNALKNDLYAIL%0D%0AKGDSSVTKMSMLKCRVDNNLRAPLEASIALNEIAITASRGLMFGLKVFIDGRYAFDQRGD%0D%0AGLIVSTPTGSTAHAMSAGGPILNPNQNSVVLVPICSHSLNSRPLVISDESVIDIYITDYN%0D%0ADPEPVLSIDGRHDTILKAHQKVTIQKARKKVTVLHTKDYNY…		100	0	0	0		1.11708	0.580174	0.802188		0.507477	0.717681	0.43416
FTL_0627	FTT1431	RhtB	Thr-efflux protein	Transport and Binding Proteins	AA, peptides, amines	24	1.4		931	0.583333	0.234	0.330926		0.0975	0	0		0				0.582		http://psort.hgc.jp/cgi-bin/okumura.pl?origin=Gram-negative+bacterium&title=FTL_0627&sequence=MLIFLTILALQISCLILPGPDFFVTISNSIKFGHKSGIYTASGVASGIFLNTFIVYWFGS%0D%0ALLLYKQPLLFKMLILIGAAYLAYIAFSLYKSIFTIQQLNPNANQHIKNLDNFDKPSNTKF%0D%0AFLNGAFTNLANAKVLVFFSSMLSLVDELNSFGKVAIWIAIALTTLVWFCIVATFFGNDKL%0D%0ARQVFFRNIKKIEFISAIFITIFVIVILVELF	6 TMD
FTL_0632	FTT1426	-	ArsR family transcriptional regulatory protein	Regulatory functions	DNA interactions	11	0.5	0.707107	998	0.454545	2.06	2.74787	923	1.87273	4.365	6.17304	785	3.96818		0.161				http://psort.hgc.jp/cgi-bin/okumura.pl?origin=Gram-negative+bacterium&title=FTL_0632&sequence=MDLMQMKDNASKASSLLKAISHESRLLILCLLLRREMTVGELAEYSSLSQSAFSQHLSVL%0D%0ARNNGLVKCRKEAQNVYYSINDPSVTKILEALYSIYCGDK
FTL_0637	FTT1424	-	conservered hypothetical protein	Unknown function	General	26	4	2.82843	716	1.53846	9.57667	2.23554	555	3.68333	8.98	0.0282843	618	3.45385		0.132				http://psort.hgc.jp/cgi-bin/okumura.pl?origin=Gram-negative+bacterium&title=FTL_0637&sequence=MIFRQLIDRDTYTYTYILACEQTRQAVIIDSVRFNVNQYLKLLKELDLKLIYAIDTHVHA%0D%0ADHVTAAGILRKETGCDIVIGGESKAECATKKVFDGDILEFGNYQLKALYTPGHTDDSYCF%0D%0AITENMLFTGDTLLIRGSGRTDFQNGDSYAAYDSIMNKLMTLPGSTIIYPGHDYNGITSSS%0D%0AVAEERQNNPRLKVKSPDEYAKLMADLKLPPPNYIDIAVPANLKCGIEE		100	0	0	0		2.28109	0.983456	0.206779		1.69025	0.342633	0.104284
FTL_0639	FTT1422		Oxidoreductase			24				0				0				0		0.203				http://psort.hgc.jp/cgi-bin/okumura.pl?origin=Gram-negative+bacterium&title=FTL639&sequence=MSDLIAINPFYEKIINDYLNKDFCIIDNWLTTDETDKLRQQLEELYQANYFKKSAVGNRL%0D%0ANENLERSIRSDFIFWLDETKYAQVFFEKINSFIEYINKTCFAGIVTKEFHYAVYPQGSFY%0D%0AKKHIDTFQNDYRRTISIVCYLNQDWQDCFGGQLKLYLKDQTLEIFPTDGKIVLFDSKSIE%0D%0AHEVLLVLTENKRLSITGWLKTN
FTL_0640	FTT1421	-	conservered hypothetical protein	Unclassified		18	0.5	0.707107		0.277778	0	0		0	0.5	0.707107		0.277778		0.404				http://psort.hgc.jp/cgi-bin/okumura.pl?origin=Gram-negative+bacterium&title=FTL_0640&sequence=MMSKWWQQIDLKDMSSEQWESICDRCGLCCLNKLQDDETDEVYYTRVSCKLLDIGKCQCS%0D%0AMYQKRKQLVPECVNLTYKQLKNHAHKWLPNSCSYKLLFEGKDLPDWHHLNTGSTEEMHKQ%0D%0AKKSAKHFAISEYELDVDEYLEDFIIKIDN
FTL_0642	FTT1419		lipoprotein / annotated as psuedogene in S4			18 / 12 (LVS start is likely wrong although both are predicted LP)															0.154		0.924	http://psort.hgc.jp/cgi-bin/okumura.pl?origin=Gram-negative+bacterium&title=FTL642&sequence=MNFNTTKIAKSILSISVIKCSRLKHFILFSEAIMKFNIICMLGLAFILSSCVSNTNPENV%0D%0AGFVKTPYTSGNVSLTLKKGVTTKDQVINAFGSPNIVTQNADGESVWTYQTNATVENNAAR%0D%0ADGFLTLLITGENTEESGFMQSQKTMTIITFKGNVVSDCKSLSTNF
FTL_0643	FTT1418	NusB	N utilisation substance protein B	Transcription	Transcription Factors	16	6.3	3.25269	588	3.9375	5.42333	2.54237	712	3.38958	7.535	2.45366	657	4.70937				0.123		http://psort.hgc.jp/cgi-bin/okumura.pl?origin=Gram-negative+bacterium&title=FTL_0643&sequence=MKTTARARNNARLYAVQALYQKKIADNTFSELKIQYYADNADRHYTDWDLFYRLIDAVKT%0D%0ANQDTIDKYIKENSSNGVESINYVDYVVLQVAIAELIECLENPYQVIIKEYVEICYSMGTE%0D%0AEGYKFINAVLQNLAKSIRSEE	1 TMD	88.4615	3.84615	7.69231	0		0.89994	0.0951659	0.275396		0.550765	0.0357451	0.00315065										-
FTL_0644	FTT1417	-	C-N hydrolase	Unknown function	Enzymes of unknown specificity	30	9.5	2.12132	464	3.16667	11.92	3.47264	467	3.97333	15.155	1.19501	433	5.05167		0.221				http://psort.hgc.jp/cgi-bin/okumura.pl?origin=Gram-negative+bacterium&title=FTL_0644&sequence=MSKLKVSVIQSDIIWADKQANYNNLENSIANIDQDTDIIVMCEMFNTGFIMNPTDQASTQ%0D%0AQDIVNWMYRQVKGKNYAIVGSAATYSDDKIVNRLYFVTPEKQVYTYDKNHLFIHAGEDKK%0D%0AYTAGNKRQIINYKGFNILVTVCFDLRFPVFNCNNNDYDILINVACWPESRRQHWQALLKA%0D%0ARAIENQAFVIACNRVGNDPNFNYAGDSMIIDYNGDILAHQEFKQATLSATLDKDKQLQHR%0D%0ASKFNFLASQDKFTLHF		100	0	0	0		0.849183	0.00491754	0.000531153		0.801281	0.53189	0.650019
FTL_0645	FTT1416	-	hypothetical lipoprotein	Cell Envelope	Other	15	11.6	0.848528	406	7.73333	14.382	2.96685	408	9.588	10.934	3.30077	547	7.28933				0.7	0.79	http://psort.hgc.jp/cgi-bin/okumura.pl?origin=Gram-negative+bacterium&title=FTL_0645&sequence=MKGLKAKIYIIFLAAVLAVISGCATDKGTQYKDGYYITTLNYNFNTVYNATLQAIQNGQT%0D%0AFDYKSNPYDISVNKNNGTDAEIVSASDSDSTDSLQVAMKKLPNNATRISIKYGSQGNSIR%0D%0ASSALIGIIEGNIRYANT	LP	27.3519	20.6407	37.7036	14.3038		2.40324	1.74398	0.373111		0.787501	0.2769	0.391192		Y	Su et al., 2007 IAI (http://iai.asm.org/content/75/6/3089.full)							-		1
FTL_0648	FTT1413		methionine aminotransferase			24+18 / 42 (LVS648 [209 AA] is C term of S4 [376 AA] LVS649 [159AA] is N term of S4 ) all cyto														0.161				http://psort.hgc.jp/cgi-bin/okumura.pl?origin=Gram-negative+bacterium&title=FTL648&sequence=MGTVISKDEFKEIAKIVKDKDILVISDEVYEHIYAGESFISAIQIPELHHKLVVFQSLGK%0D%0ATYNVTGWRQGVTIAPPQVIQNMLAIKQFATFSAVHLMQLALAEGILEHPEYYENLHKLYK%0D%0AKQNQLLREHLKGTRFKILDWQGSPFQILDYSNISNQDGDKFASNLIKEHSVGLVPISSLF%0D%0AETPQDGLLRLCFAKKDHDIIKGAKILANI
FTL_0650	FTT1412	ProS	Pro-tRNA synthetase	Prot. Synthesis	tRNA aminoacylation	63	27	2.82843	177	4.28571	15.7967	3.27842	381	2.50741	28.219	0.592555	213	4.47921				0.119		http://psort.hgc.jp/cgi-bin/okumura.pl?origin=Gram-negative+bacterium&title=FTL_0650&sequence=MKATQTLIATTKELPKEAVLISHQYMLKAGLIKKLASGIYTWMPLGLKVLQKIQNIVRDE%0D%0AMNKAGASELLLPSILPSELLQETHRWDKFGPELLKLHDRHNRDFCYGPTHEEPIVDMARD%0D%0ATIKSYKQLPLNLYQIQTKFRDEIRPRFGVMRAREFIMKDAYSFHENSQCLRNTYNTMYAT%0D%0AYCNILDKIGLAYRPVKADTGAIGGDNSHEFQVLANAGEDIICYSNGSDYAANIELATYAK%0D%0APDLSKRVNSQNTIEKIHTPNIKTIEKLCKEMSFDIKKTIKT…	1 TMD	96.3918	2.57732	1.03093	0		0.536869	0.108899	0.0265485		0.827553	0.19367	0.335001												0.5
FTL_0653	FTT1409	SufE	conservered hypothetical protein	CoFactors	Other	16	2	1.41421	867	1.25	4.11333	2.77822	781	2.57083	7.03	0.0424264	682	4.39375				0.204		http://psort.hgc.jp/cgi-bin/okumura.pl?origin=Gram-negative+bacterium&title=FTL_0653&sequence=MENQVVQKQQELVEELSFFEDWEDKYDYVISLAKQLPEFPEEKKTEENLVKGCQSQVWFD%0D%0ASNIDQGKLNFIATSDALIVSGLIGMLLRVYNNATPAEILASNTDFIKQIGFGNNLSTTRA%0D%0ANGLKSMLDYIYATAKQNQ	1 TMD	100	0	0	0		0.734596	0.189192	0.185712		0.930502	0.504313	0.863483										+
FTL_0654	FTT1408	-	Uroporphyrinogen III synthase	CoFactors	Heme, porphyrin, cobalamin	28	3		795	1.07143	2.125	0.176777	915	0.758929	4.035	2.77893	805	1.44107		0.077				http://psort.hgc.jp/cgi-bin/okumura.pl?origin=Gram-negative+bacterium&title=FTL_0654&sequence=MKILVCRPHNDAVNLTEKLCANGLLAVSLPTIKICYQKITESVLDYTSLVFTSKYAVESL%0D%0AFSQYPIDLFKNKKIYSVGASTAAILEKYQLAAIYPVRHGSQELLDIILNQDISKEKFAII%0D%0ASGVSGNDLLLEELSKLTHCHKFETYLRVFIDLYELLDTYNKLFLHNQPDIIIATSLDVFK%0D%0ASLNRIFEKITTPKAATITITSLKMLKFVNQQGFKNTLKLEKLDNSYICQRILEFTEAKDV%0D%0ANRKKHPATK		100	0	0	0
FTL_0655	FTT1407	-	hypothetical membrane protein	Cell Envelope	Other	40	22.3	2.40416	221	5.575	34.508	1.38528	158	8.627	26.49	2.95571	234	6.6225				0.236		http://psort.hgc.jp/cgi-bin/okumura.pl?origin=Gram-negative+bacterium&title=FTL_0655&sequence=MSIEKNTQQQSSTQDNPAKKTARVDNKSSIGGVFAKITLAVSIAALGLSSYALVNSISQT%0D%0ARNSNTNFQTYTAFDKQLKAIKSNQDQQKNISNDLSTQNDALTQSVKALQSQLITINNQIA%0D%0AVPAKDLYVQMSIINIQSAINYLILAKDVMVFDGDSQKASELVDNAFDKIQASRVASVSAS%0D%0AERQNIKSALEQYSSRDEIIKEFIAIEQQFAKLQYLTPENISTTVKSQDSQNKYMKLLSAI%0D%0AVEIQDIPKNQTLVATKQAKEFVADSMYRSLISLQTAMYINN…	1 TMD	51.1015	26.899	20.8797	1.1197		1.35145	0.0577511	0.0132335		1.11695	0.114258	0.284704										+
FTL_0656	FTT1406	-	hypothetical membrane protein	Cell Envelope	Other	45	10.5	3.53553	445	2.33333	17.8627	2.19722	330	3.96948	14.055	0.360624	457	3.12333				0.754		http://psort.hgc.jp/cgi-bin/okumura.pl?origin=Gram-negative+bacterium&title=FTL_0656&sequence=MIKFFKLIIAVALATLVGIWATKYHGYIMLVLADKNIKMNLVAFVFITFILLFILILCVR%0D%0AIIVSVFRFPYLLFSWVIGLFSVDKQERFADIVADITLENNRLVKKFSIGHILRLTPKHLK%0D%0AEYVLFRKLNLIAVTQDIKELEKALKHIDSKTFTYKFFEVYKLYLVQKFSEAETKISIMLE%0D%0AKNDPRFMPNIVNLAGNIALADGDDAFALKILEKYDAYLKEDLEENLIILALKSAKDVAKL%0D%0ANDIYNKSDTTKALSTVYLEQLIKFGEMVSAEKFAKKQLANL…	2 TMD	38.8053	25.9534	32.7398	2.5015		1.55725	0.122542	0.023336		0.621119	0.476336	0.377499
FTL_0657	FTT1405	GloB	hydroxyacylglutathione hydrolase	Energy Metab.	other	29	7.5	0.707107	531	2.58621	8.75333	0.427239	583	3.01839	9.135	1.22329	610	3.15		0.432				http://psort.hgc.jp/cgi-bin/okumura.pl?origin=Gram-negative+bacterium&title=FTL_0657&sequence=MQIKRWFLNNSLRNYQYLLYDKSHAIVIDPLKSDIFAEFIAKNKLQLEAILITHKHGDHI%0D%0AAGVKKLLAIYPNAKVYAYTGNDLFKPDIYVKDGSFINLGFTSFRVMYIPGHIDDHVCFLF%0D%0AEQERALFCGDTLFNAGVGGVQAESADINQLYDSLVKITKLDGDIKPYPAHDYWLGNLDFA%0D%0ALSILADDSYFNYYRNQVAELAAEDKPIVNLAEEAKLNIFIRAMSDKALLKALPDYSLGRE%0D%0AMFVKLRQLKNNF		100	0	0	0		1.67262	0.0110841	0.000135752		0.502436	0.710551	0.4264
FTL_0659	FTT1404	-	cell division protein	Cell Processes	Cell Division	27	4.5	3.53553	690	1.66667	8.96267	3.59057	572	3.31951	9.868	0.752362	584	3.65481				0.518		http://psort.hgc.jp/cgi-bin/okumura.pl?origin=Gram-negative+bacterium&title=FTL_0659&sequence=MKDLSRLDIPKKTAKDNSQEPQQPKNTKKKKILITIVVCLLVVAVASKLVNKHLKKIKAE%0D%0AQEKAKIELQAEKNQKSKTLDNKQSSEATNHQTADLSSKDNPSNDKMVFTFYNNLKHDSVE%0D%0AVDVVPEAQRAQYKYTYIYQIASFRNMDETSWYVKKMKEDGLNPQFERVGNWIRMYIGPYD%0D%0ASKRAMAPDIIKLQRIGLNGGFPREVSRTKIEPKDNNKVSDSKSSDKDLTNNNSKS	1 TMD	83.303	0	16.697	0		1.97539	1.14426	0.351282		1.03509	0.164622	0.79152
FTL_0660	FTT1403	FeoA	ferrous iron transport protein A	Hypothetical	Domain	8	5		657	6.25	7.69	2.39002	614	9.6125	14.41	10.4793	449	18.0125		0.252				http://psort.hgc.jp/cgi-bin/okumura.pl?origin=Gram-negative+bacterium&title=FTL_0660&sequence=MTYKKNDKFIVRGFHTNCPAAFKDKIIAMGVIEGQQMTVTNKSILGGPIAFETNCGAFSL%0D%0ARKKDLEFLKLEKIN		100	0	0	0		0.518199				0.949087	0.292309	0.828408		Y	Ahlund IAI 2012 (http://www.ncbi.nlm.nih.gov/pmc/articles/PMC2897386/)
FTL_0661	FTT1402	-	hypothetical protein	Hypothetical	Conserved	60	23.3	10.3238	211	3.88333	24.492	7.21774	239	4.082	28.906	0.715592	205	4.81767				0.17		http://psort.hgc.jp/cgi-bin/okumura.pl?origin=Gram-negative+bacterium&title=FTL_0661&sequence=MRLRKIFLLTSICTATLATVNLYATPTTTNIQQLSSQQQDRIRSMLKSNLDSLFPYQTQI%0D%0ATIGKIDQDNKGTVVASNILIMSNDSENPNLTINKLIFKGLHANQAINNNFTIKVEGLSIA%0D%0ANLAAAVANSNLVSSEVDPKQLADNQGLFSIAMNSLGQTIYNLEINYNYNNSTIDYSLDST%0D%0AINNKPLLKAAAQLTDIDLSNTNVNTDFLATLLNESMSAKIKTLEFDANFSEVLRDITNKY%0D%0ALGKDYKQTPILNIKAQLGKNPDQLMLNVDGKLGSQNYAKYN…	UC SP	95.1866	0	3.21829	1.59515		1.30274	0.156514	0.111691		0.902653	0.495575	0.807251
FTL_0663	FTT1400	-	hypothetical protein	Hypothetical	Conserved	14	0			0	4.165	3.9103	775	2.975	4.875	6.89429	770	3.48214		0.215				http://psort.hgc.jp/cgi-bin/okumura.pl?origin=Gram-negative+bacterium&title=FTL_0663&sequence=MIRKSILVENQEIKDLLSVIKQHYASDNRKTIQEVSLNHVVNNVYKQNIKNYIIEKWYTL%0D%0AETKVGHQITLLENNYNKSIINKLYKKSRDLNFVIKTRPDDSSRELHDSIKSASNIDVVIK%0D%0AEF		85.7143	0	14.2857	0		1.69157	#DIV/0!	#DIV/0!		0.210327	0.297448	0.0641863		Y	Su et al., 2007 IAI (http://iai.asm.org/content/75/6/3089.full)				-2.4
FTL_0665	FTT1398 psuedogene	GltB	glutamate synthase	AAB (AA biosynthesys)	Glu	58 / 38	0.6		991		0.35	0.494975			0	0						0.421		http://psort.hgc.jp/cgi-bin/okumura.pl?origin=Gram-negative+bacterium&title=FTL_0665&sequence=MHISERRKWYIGFAVFVMVILLSLSLLHASIWFSIGFVAVLAVIAIYDVSQTKHSILRNF%0D%0APIVGHMRYILEFLRPEIQQYFIADNESEKPFGRELRSTIYRRAKGINDTVAFGTEKDIYR%0D%0AVGYEWVTHSLMPKHLDEIETRVKIGGSDCKQPYMASHLNISAMSFGALSANAVMALNKGA%0D%0AKLGGFYQCTGEGGLTKYHLQGGDLVFQIGTGYFGCRTDDGKFSAEKFVEKANLDRVKMIE%0D%0AIKLSQGAKPSHGGVLPAAKITPEIAEIRGVSMGKDVLSPPA…
FTL_0666	FTT1397	RecC	Exodeoxyribonuclease V gamma chain	DNA Metab.	Replic.,Recomb., Repair	126	5.5	2.12132	634	0.436508	17.9	13.0587	329	1.42063	12.34	8.68327	504	0.979365		0.178				http://psort.hgc.jp/cgi-bin/okumura.pl?origin=Gram-negative+bacterium&title=FTL_0666&sequence=MALYTYPSNKLEYLVQVLSKLLDVEKKDLFTPTQLIVGSRGMQHWLSMQLAEYRNIAMNL%0D%0AKYDMINGYILDICYELTAKQEYKKAYTKDILAWRVFRLLSSQNQEKNTHSHAGGNLIADG%0D%0ALSSKDTSLRRYDNRDGWSSKLKEYYQDSDLKKYQLSVKIAETFSKYISYRSEWLQKWEKD%0D%0AEYINPSKLENDEDWQMLIWQNLVKDIAETPYKVQLEALQKLDKQNLEKLNIPSDIYIFGV%0D%0ANTISPKNLKFIFELAKYINVHILYINPCSEYWYDLHKSKIS…		86.4297	7.32034	3.75	2.5		1.98446	0.803076	0.22512		0.655486	0.926997	0.651635
FTL_0668	FTT1395	-	ATP-dependent DNA helicase	DNA Metab.	Replic.,Recomb., Repair	54	4		729	0.740741	5.41333	3.3515	714	1.00247	3.925	2.72236	809	0.726852				0.138		http://psort.hgc.jp/cgi-bin/okumura.pl?origin=Gram-negative+bacterium&title=FTL_0668&sequence=MNILQRIQNGEDSYTQFKQDINNADSLAQELVAFSNANGGILIIGVADDGKIIGLSKDDI%0D%0AHRINQLISNVCSTNIKPPISVLTKIENIDDKEILIIEINNGVNKPYSTNKGVYLTKVGSD%0D%0AKRKMSQEELGRLFRQAPKLYPDEEVLYKTSLENFDVSKFRKFLKTDNYTTFSKLENGSLD%0D%0ALSTILENKDLAKDGKLTLAGNLIFGEEPQRFCPSFYIDCCYFDGNDISVSKFISKKVIKG%0D%0ATFSELYEDTMRFLLSQLKSYQIDLDFNSNPQLEVNESALTE…	1 TMD	100	0	0	0		5.27869	2.06237	0.0991845
FTL_0669	FTT1394	RecB	Exodeoxyribonuclease V beta chain	DNA Metab.	Replic.,Recomb., Repair	141	6	2.82843	594	0.425532	27.1467	29.85	214	1.9253	27.885	21.0506	216	1.97766		0.171				http://psort.hgc.jp/cgi-bin/okumura.pl?origin=Gram-negative+bacterium&title=FTL_0669&sequence=MDNLNANIITLQGRHIIEASAGTGKTFNITKLYIRLLLEKKLLPSNILVMTFTKDATQEI%0D%0AIGRVEKEIRDVLASYTDEKKESDKENYKHLKRSLLEIDEAAIFTIHGFCKKVLSEQAFAS%0D%0AGIEMDVSMEVDTSDIFQKVVEDFFRKHINKSETNFGYLQIYKLHTPEKFLDDLENIIRSN%0D%0AYEILTKQAISLDEFKILKKQQLELFINNHDIVDDFLYKLGKSEPQGKRVDEYHRVLEWLK%0D%0ALDNQTLFPENISIITDGRKISAKLIKPIFIGVKELRDLQQE…		100	0	0	0		2.21671	1.3835	0.33961		1.05844	0.100955	0.499011		Y	Ahlund IAI 2012 (http://www.ncbi.nlm.nih.gov/pmc/articles/PMC2897386/)
FTL_0670	FTT1393	-	Exodeoxyribonuclease V, alpha subunit	DNA Metab.	Replic.,Recomb., Repair	70	3	0	788	0.428571	6.91667	3.31976	644	0.988095	6.5	3.53553	700	0.928571		0.148				http://psort.hgc.jp/cgi-bin/okumura.pl?origin=Gram-negative+bacterium&title=FTL_0670&sequence=MYKTFHKACEQLADIRAIDFFFAKEVFDLVKKTTPSMTTLSSESYPPFHGAKGNDLEQKS%0D%0ANEILFHILMKLMHVYSHGHSCLKIADISNKTIFASEQSNQSDAKVGFKMPSSDKIASILD%0D%0ANLNYDNLPIYFAKQYDSLYIKRLWNYENEIANFIKLKTIQNTQKDNRIEEVVDKLFEPAG%0D%0AEINWQKQAVIKSLNYNFSIISGGPGTGKTTTVAKLLLAIQMLNQNQQRIALLAPTGKAAQ%0D%0ARMTESLKNTLATVIPSSLTTESTIQKNDIFKQVQDELNSVA…		100	0	0	0		1.86042
FTL_0671	FTT1392	CoaX1/Bvg	transcriptional regulator	Regulatory functions	Other	28	23.7	0.989949	206	8.46429	44.83	3.32005	103	16.0107	25.86	12.9259	242	9.23571		0.123				http://psort.hgc.jp/cgi-bin/okumura.pl?origin=Gram-negative+bacterium&title=FTL_0671&sequence=MIVCIDIGNSHIFGGVFVGDQIKHNFRYPSTTPCTSDTLGIFLLSFFERKKLDIEDIEAV%0D%0AVLSSVVLHLEYSVNSACKKYLGITPLELKPGVKTGLKLDIKNPLDLGADRVANSVAAISL%0D%0AFPSRNIIVVDFGTATTICAISENKTYIGGAILPGINLSMESLSQKTAKLSNVTISHPSSA%0D%0ALGKTTISQIQSGLIYGQLGAIKEIINRISQENFIDKPPILIATGGYAHIFEKEQYFDVII%0D%0ASDLLLHGLRIIWQMNK		98.6098	0.746428	0	0.643777		2.35487	0.253856	0.0171039		2.2523	0.91985	0.194054							-3.3					2.8
FTL_0672	FTT1391	PanD	aspartate 1-decarboxylase	CoFactors	Pantothenate + coenzyme A	10	0			0	2.59	3.66281	875	2.59	3.275	4.63155	848	3.275		0.089				http://psort.hgc.jp/cgi-bin/okumura.pl?origin=Gram-negative+bacterium&title=FTL_0672&sequence=MLISVLKSKISYATVTGKDLFYVGSITIDSEIMKQANIIENEKVQVVNLNNGERLETYVI%0D%0AKGEPNSKTIALNGPAARRCEIGDQLFIISYA																				-3.5					3.7
FTL_0673	FTT1390	PanC	Pantoate-beta-alanine ligase	CoFactors	Pantothenate + coenzyme A	30	8.5	0.707107	492	2.83333	25.8213	8.02525	225	8.60711	24.22	4.83661	262	8.07333		0.291				http://psort.hgc.jp/cgi-bin/okumura.pl?origin=Gram-negative+bacterium&title=FTL_0673&sequence=MIIADNIKQFHSIRNSLIKQQKIGFVPTMGALHNGHISLIKKAKSENDVVIVSIFVNPTQ%0D%0AFNNPNDYQTYPNQLQQDIQILASLDVDVLFNPSEKDIYPDGNLLRIEPKLEIANILEGKS%0D%0ARPGHFSGTLTVVLKLLQITKPNNLYLGEKDYQQVMLIKQLVKDFFINTKIIVCPTQRQPS%0D%0AGLPLSSRNKNLTSTDIEIANKIYEILRQDDFSNLEELTNKINSTGAKLQYIQKLNNRIFL%0D%0AAFYIGKVRLIDNFLKETGPSC		94.8713	3.02789	1.2605	0.840336		4.1387	0.742788	0.0268788		1.44154	0.344119	0.211254							-4					9.6
FTL_0674	FTT1389	PanB	3-methyl-2-oxobutanoate hydroxymethyltransferase	CoFactors	Pantothenate + coenzyme A	29	7.5	2.12132	525	2.58621	20.8633	8.13855	285	7.19425	18.005	9.89242	367	6.20862		0.33				http://psort.hgc.jp/cgi-bin/okumura.pl?origin=Gram-negative+bacterium&title=FTL_0674&sequence=MMFLEQLLINFQTRRKDEMKSVLGFKKAKVTQEKISMVTCYDYTLAKIINSTDIDCILVG%0D%0ADSGGMVLLGKKNTTYTTLDDMQFMTQAVANGATDKFIVADLPFMSYRQSLETTMQAVMAL%0D%0AIQSGAHAIKLEGSSGNLDIIKHIVDSGVPIMGHIGMTPQFINSFGGFKVQGRTEEAAKHL%0D%0ALEEAKLLEQAGCFGIVLECIPANIAKDITQNLDIPTIGIGAGSNTDGQILVLQDMLGMNT%0D%0ADFQPKFVKKYIDGSKLFSDAINTYVKETKANTFPTKEHCYD…		98.2143	0.357143	1.42857	0		2.72237	1.30978	0.204011		1.7095	0.75164	0.31357					1		-4.4					2
FTL_0675	FTT1388	PanG	conserved hypothetical protein See	Hypothetical	Conserved	27	3.6	0.565685	743	1.33333	18.696	4.66961	317	6.92444	12.661	4.04607	496	4.68926		0.189				http://psort.hgc.jp/cgi-bin/okumura.pl?origin=Gram-negative+bacterium&title=FTL_0675&sequence=MQQVPRYVIVGNGNVAAHMCYYFKCLKLDFRQWSRNESLDQLDKLLDNATHVLVLIKDSE%0D%0AIQNFVDRHLTNKSKRLIIHFSGLLDIKNAYSAHPLQSFPDKNLYSLDEYKSIAFVTCDRS%0D%0AIAFSELLPKLPNANFCIDKSQKAYYHAMCVLANNVSTLIWQKFYTEMQNRFGINQGYLIP%0D%0AFLETTFKNIKHNHHALSGPIARGDNLTLQKDLDALIGDDFYDVFRAIVNKFSNKEKR		87.8176	10.3074	1.875	0		3.54832	0.662496	0.0321713		0.737692	0.38001	0.431926							-3					2
FTL_0676	FTT1387	LigA	DNA ligase	DNA Metab.	Replic.,Recomb., Repair	76	21.5	3.53553	233	2.82895	25.5513	3.85667	230	3.36202	26.46	1.32936	235	3.48158		0.278				http://psort.hgc.jp/cgi-bin/okumura.pl?origin=Gram-negative+bacterium&title=FTL_0676&sequence=MTPNEFFSIKYHILAKAELKAYIDKLADYLSQQSYLYHTLDKPIISDSDYDKLFRLLQDL%0D%0AVNDNPQFKPINSVLDRVGGEVLAGFETIKHKKKMTSLANVFSLEELRDFYDKIEYDIELE%0D%0ACEPKMDGLAISIFYKNGKFDYAVTRGDGIQGEKVSENVKTIRNVPLKLNTSNPPEELEVR%0D%0AGEIILDKQSFLSLNEYMQTHENKTFANPRNAAAGSIRMLDSKVVAKRPLKLYSYGIGYFS%0D%0AKDFVYPETQFELMQLLQSFGFTISDNMFLAKNFSEVEEYHH…		97.1165	1.68352	1.2	0		1.13447	0.185856	0.41381		1.17693	0.11132	0.153589
FTL_0681	FTT0562	PotG	polyamine transporter, ABC transporter,ATP-binding protein	Transport and Binding Proteins	AA, peptides, amines	42	30.5	2.12132	146	7.2619	11.326	2.12895	491	2.69667	12.435	4.29214	500	2.96071		0.254				http://psort.hgc.jp/cgi-bin/okumura.pl?origin=Gram-negative+bacterium&title=FTL_0681&sequence=MQKSSKKPLVSIKNLSKQFDDGHLAVDSVNLDVYPKEFFSLLGGSGSGKSTLLRMLAGFE%0D%0ARPTDGKIIIDGVDMSNTPPYKRPVNMMFQSYALFPHMNVKQNIMFGLKQEKSLKKEEIEK%0D%0AATDAALKIIKMDHLAKRKPHQLSGGQRQRVALARCLAKRPKLILLDEPLSALDKNLRDQM%0D%0AQFELVDIQEQTGSTFIMVTHDQEEAMTMSTRIGIMTDGWLEQVSTPSEIYEFPKSRFVAN%0D%0AFIGKSTIFEGRVEAVSRTRSIITSEQAGTNFVLRRNIEAIE…		58.5092	6.19214	14.151	21.1477		0.247883	0.0696528	0.00426083		0.402541	0.39549	0.16614
FTL_0684	FTT1260	-	hypothetical lipoprotein	Hypothetical	Conserved	16	2.9	1.27279	811	1.8125	1.625	0.813173	952	1.01562	3.099	0.708521	858	1.93688			0.941		0.348	http://psort.hgc.jp/cgi-bin/okumura.pl?origin=Gram-negative+bacterium&title=FTL_0684&sequence=MKNLLLLLALVSMLTSCAYIEGYNKPQEELYINITSPHTKDINFNEKGELPKDIKDQNYY%0D%0ADVEVSGSALQNCDVIDYGDVKIKRSGMNKIFIGNARDWDIVRIDCRQGIGNGKTGEKHDL%0D%0AEIKVFSDEKTYHTKTQVEHQ		0	100	0	0		0.364612	0.113191	0.0154997		0.649233	0.014327	0.000833107
FTL_0685	FTT1259	NadE	NH(3)-dependent NAD(+) synthetase	CoFactors	Pyridine nucleosides	28	2.5	0.707107	841	0.892857	2.58333	1.42156	877	0.922619	3.38	0.876812	844	1.20714		0.256				http://psort.hgc.jp/cgi-bin/okumura.pl?origin=Gram-negative+bacterium&title=FTL_0685&sequence=MKIVKDFSPKEYSQKLVNWLSDSCMNYPAEGFVIGLSGGIDSAVAASLAVKTGLPTTALI%0D%0ALPSDNNQHQDMQDALELIEMLNIEHYTISIQPAYEAFLASTQSFTNLQNNRQLVIKGNAQ%0D%0AARLRMMYLYAYAQQYNRIVIGTDNACEWYMGYFTKFGDGAADILPLVNLKKSQVFELGKY%0D%0ALDVPKNILDKAPSAGLWQGQTDEDEMGVTYQEIDDFLDGKQVSAKALERINFWHNRSHHK%0D%0ARKLALTPNF		100	0	0	0		0.897032	0.832606	0.877266
FTL_0686	FTT1258	SilC	outer membrane efflux protein	Transport and Binding Proteins	unknown substrate	55	9.8	0.282843	460	1.78182	6.942	1.7844	642	1.26218	5.83	2.30517	731	1.06				0.143		http://psort.hgc.jp/cgi-bin/okumura.pl?origin=Gram-negative+bacterium&title=FTL_0686&sequence=MIRNKILPLALISATLITSSCSFFNPEYERPKIKAPALWNNQDKNIEVTKNWDLTKVAWW%0D%0AREFNDPVLNNLITTALKDNNKLQVSIGNILQANAEINKANYGWLPTASVGGGGFVAQAFD%0D%0AVNSNSNIPQLNNIGTQTTAGSLVGIIPSYTINIARQFKLGEISRLSKKMQTNLKDTTRLS%0D%0AIISQVSAAYFSLITAKEQLKLQTLMVNQLNLMFKYAQNQHKLGATSPMLEEVIRQQLEVQ%0D%0AKGKIAMIKNDIVHFQNTLKILMGRNPGKIVTSRTLNEINAN…	1 TMD, pos LP	0	0	33.7556	66.2444		0.593736	0.353615	0.245709		0.894742	0.446927	0.770757							2.1
FTL_0687	FTT1257	EmrA1	HlyD family secretion protein	Transport and Binding Proteins	Other	38	17.6	7.9196	290	4.63158	10.4873	3.09788	518	2.75982	12.249	1.76635	506	3.22342				0.2		http://psort.hgc.jp/cgi-bin/okumura.pl?origin=Gram-negative+bacterium&title=FTL_0687&sequence=MSEEKLQQSTITRNKKSSRFSPKKIIIGSSIITITALGIYGYYKYNKIFPSTDNAYVNAD%0D%0AIISISPKVGGYIEKVYIHNNQFVHKDDKLIQIDPKDYQLKVAQANSKIIQTKGQLAIAQE%0D%0AQVNVAKSNLTKAQSSLDTATSMADRYIKLYKDDAGSLQDAQKYINQKIQAQKAKDEAYSS%0D%0ALKQALLQVEIAKAQIGAAKLSYDNANLNLGYTTLIAPDDGYVSNLKLYKGQLVSPGQALF%0D%0AGFIDNKKWWIDANFKETDLDRIKPGQKVEIELDMYSHSYAG…	1 TMD	14.4928	2.284	34.6527	48.5706		0.828762	0.424307	0.625757		0.655039	0.0673598	0.0185363
FTL_0689	FTT1255	-	transcriptional regulator araC family protein	Regulatory functions	DNA interactions	31	3.5	3.53553	762	1.12903	2.36667	0.550757	896	0.763441	4.87	3.01227	771	1.57097		0.366				http://psort.hgc.jp/cgi-bin/okumura.pl?origin=Gram-negative+bacterium&title=FTL_0689&sequence=MIREEITYLSDWLDGPEIIAIKGGNAPTSENKINNQESDWHHHRRGKIFCIESGLVHVST%0D%0APNGSWVLPSNRAGWIPPNTSHKIRISGIVEGWVIFIHPNMCDDLPKSSRVIPMSEVLRAL%0D%0AALRATEWDKYNNLSLEQEHIAKIICNEIRLAPEEALHLPMPKTDRVIKVANAIIDNPSIS%0D%0AKSLEQWAAFAAMSPRTLRRAFLSETGLSFSRWRQQAQLARGLDMLAKDISVTEVSDSLGY%0D%0AASPSNFIAMFRKAFGKTPKQYFSSERVQIKNIYKN		100	0	0	0		1.12073	#DIV/0!	#DIV/0!		0.654193	0.925168	0.649881
FTL_0690	FTT1254	CaiC	Acyl-CoA synthetase (long-chain-fatty-acid--CoA ligase)	FA/Pi-lipid	Degradation	64	1		947	0.15625	7.728	7.88342	612	1.2075	13.392	16.9592	476	2.0925				0.208		http://psort.hgc.jp/cgi-bin/okumura.pl?origin=Gram-negative+bacterium&title=FTL_0690&sequence=MSTFSNKTWIANYPDYTPENITENHATILDLYEKTIIQFPYREAVSCHDVNLTFIELDKL%0D%0AATKMASFLQNNLGINKGDRVAIVLPNCLQFTVSLFACVKIGAVFVNINPLYTADEIEAIF%0D%0ANNCNVKAAIVMDMFAHHIQKARVNIDSLENVIVTNIADLYPFPKKQIIGFVSKYLIENKP%0D%0AKYTKSNFIAFSKVIKADISLYKKPVLTKQDILCLQYSSGTTGRPKGAILTHDNLASNIQQ%0D%0AVWAWIKHDMDMSDQVIITALPLYHIFSLSANLLCFFFAGAK…	2 TMD	69.1929	7.6561	21.3636	1.78742		1.25796	#DIV/0!	#DIV/0!		0.138773	0.196254	0.0249946
FTL_0691	FTT1253	-	Proton-dependent oligopeptide transport (POT) family protein	Transport and Binding Proteins	AA, peptides, amines	55	0.8	0.282843	978	0.145455	2.035	2.87792	924	0.37	0.3	0.424264		0.0545455				0.52		http://psort.hgc.jp/cgi-bin/okumura.pl?origin=Gram-negative+bacterium&title=FTL_0691&sequence=MQKNYNTLSAPFWIVWGIEFWERFGFYGFQAIIALYFTQKLGLSERETIYLMGSFFAFTY%0D%0AGFIWVGGLIGDKVLGAKRTILFGAVILCLSYLSFIFADKQNVYYIFSGIIIGNAIFKANP%0D%0ASSLISKMFDKGDGRLNSAMTLYYLAINMGGLICMALTPVISQIYGYTHAFILCGIGLFVG%0D%0AILGFILFYKKLEGLDTEAGKHPINKTHLTYIIAGVIAAFLIVANILPNTTLCIELTAVIV%0D%0ATIATLYFLYVAFSLESYERNRMLVALVLIIEAIIFYSLYFQ…	10 TMD																								1.9
FTL_0692	FTT1252	RsmE	16S ribosomal RNA methyltransferase			28	0.5	0.707107		0.178571	0.666667	1.1547		0.238095	0	0		0		0.361				http://psort.hgc.jp/cgi-bin/okumura.pl?origin=Gram-negative+bacterium&title=FTL0692&sequence=MRTIRGFFSDISTKTTIFNISGEYYNYFKNMLRLKKSDLIELFNNTDSLQYKTKIITIDN%0D%0AKNITLEVIDKKHISNENNYITNLYQAIIKSENFELVIQKATKLGVNNIYPIITEFTNHKF%0D%0ADKNGFDKKLERWHKIAIAGSEQCGRVFIPKIHTPIDINDLQMPQNDLNLVLCPYTQAKQD%0D%0AFVQKVKSSTNFNIFIGPEGGFSDKEMSKFHSNNFYTINLGKRILKAETAPINILSIINFL%0D%0AKQ
FTL_0693	FTT1251	-	conserved hypothetical membrane protein	Cell Envelope	Other	26	1.8	0.282843	899	0.692308	0.7	0.989949		0.269231	1	1.41421	981	0.384615				0.191		http://psort.hgc.jp/cgi-bin/okumura.pl?origin=Gram-negative+bacterium&title=FTL_0693&sequence=MGIFNKSFVTNLLAAILAIIGWYFAEVHIKNIGFYALSGALTNWIAIYMLFEKIPFLYGS%0D%0AGIIPNKFESFKRAIKKMIMEQFFSPQNINNFLKSDDIKRYLADNIAAKIDYNKIFDSFID%0D%0AMLMSSKYGSMIDMFLGGRSALEGLREPFTKKLDSKVIELLSSIDINTNNVSQKAAEKIER%0D%0ALIDSRLDELTPQMVKEIIQKIIREHLGWLVVWGGVFGGLIGLAASFIS	1 TMD
FTL_0694	FTT1250	-	hypothetical protein	Hypothetical	Conserved	27	1.2		938	0.444444	1.179	0.253144	987	0.436667	2.407	0.575585	895	0.891481			0.482		0.276	http://psort.hgc.jp/cgi-bin/okumura.pl?origin=Gram-negative+bacterium&title=FTL_0694&sequence=MKKYLLLTILFLPLQLFAFSFFGDPVKVPEQKEYVIYSKQIESKPLPDTENADISTTLLV%0D%0AYNIQTQASTSTQMFYLKGNRLYTFKNSSWAMPVSKMLTVATFEYILDHNIVNNLAFQDIN%0D%0AIRQDFTLSGTTTYGPILDLDNKQFYFYITFYLKNEKTGFTKITTIKYHQKIPDDNIDANL%0D%0AYAEMTNTALTNIFSQLKPWLIENLKIQKHRNKEIQANHKNTQNFFKPLLAKK		0	27.9087	20	52.0913		1.61569	#DIV/0!	#DIV/0!		0.611428	0.864689	0.590107
FTL_0695	FTT1249	Mce	cell entry (mce) related family protein	Unknown function	General	27	5.9	2.68701	618	2.18519	10.1107	3.4218	535	3.74469	6.605	1.98697	695	2.4463				0.688		http://psort.hgc.jp/cgi-bin/okumura.pl?origin=Gram-negative+bacterium&title=FTL_0695&sequence=MNENSIKNLIAGLFVIFMVFVMIFIGFFLSGGFKDQHTTTFVTNFKSISGLNVGSDVSYK%0D%0AGFSIGKVSDISINKNNPKLVSVYMKINSQIPIYKQTVATLQSMGITGQSKVELSLDIDAK%0D%0ANTSLDLIHIKKGQIPEITSKPSQLESIMNKVSAIASSLEEISGKFNKMMSPENLDRFNQF%0D%0ATDSVNILLYNLSNSSIYFNKTLMNLNETMTESQENITRLNNVIRILEYDPSTIVRGVDHK%0D%0AE	1 TMD	30.7692	29.0388	27.5577	12.6342		1.58944	0.433078	0.194129		1.29087	0.520442	0.51214										-
FTL_0696	FTT1248	-	ABC transporter, ATP-binding protein	Transport and Binding Proteins	unknown substrate	29	7.2	4.52548	540	2.48276	7.758	2.57155	610	2.67517	6.136	3.48462	718	2.11586		0.499				http://psort.hgc.jp/cgi-bin/okumura.pl?origin=Gram-negative+bacterium&title=FTL_0696&sequence=MSESLIQVRDLSTKFGKEWIHKDLNLDIPFEKISCIIGASGCGKTTLMREILMLQPIYSG%0D%0AKIFLLGQEISKLADNPIKRKAISSKMSMMFQHCALFSSLTNLQNVIFPLRQHTKLPIDIL%0D%0ATDIAIIKLKMVGLKEEAFNKYPSEISGGMLKRVALARTIALDPKVVFLDEPNAGLDPYSA%0D%0ARAMDDLILYLKEELKMSVVMITHDLSTIWHIVDDIIYMDEKRIMLHDSVEFVSQQTQYES%0D%0AIRKFFDSHNDGKY		80.209	5.75483	10.1146	3.92157		1.34508	0.55738	0.473607		0.804664	0.165679	0.237373
FTL_0697	FTT1247	-	ABC transporter, membrane protein	Transport and Binding Proteins	unknown substrate	40	2.3	0.989949	848	0.575	8.842	9.93662	580	2.2105	5.712	3.83535	737	1.428				0.52		http://psort.hgc.jp/cgi-bin/okumura.pl?origin=Gram-negative+bacterium&title=FTL_0697&sequence=MEINIDQNTVYFAGLLTLKQINPKLVEKKVSRSKVKLNRIDITKIQALDTAGAYFILKVL%0D%0AKDLELTKEDLIFDNHKDKNLIELVANNFPTRVDKENSHKSNIVFTSIYTLGKNTNNLLQE%0D%0AIKASIGFLGAILLGYLTLIRKPYRSFFSIVLNIAYDSTIKALSIVMLLSLIIGLVLTYLP%0D%0ALNLMMQYSTQIFVVDMLGISSFREFAPLFTAIIIAGRSSSAFTSEIGIMKVNEEIDALQT%0D%0AIGEDPIQRLVLPRITALIISLPVLTVIAMIANIISGIIIAD…	6 TMD	41.9606	2.90172	38.8644	16.2732		0.679923
FTL_0698	FTT1246	-	conserved hypothetical protein	Cell Envelope	LPS / surface polysaccharides	32	0.2			0.0625	2.93867	1.70695	856	0.918333	1.7	1.55563	937	0.53125				0.435		http://psort.hgc.jp/cgi-bin/okumura.pl?origin=Gram-negative+bacterium&title=FTL_0698&sequence=MRILRKITITITSMTNNRSLLKYFFVLLILFISAAILSTNEGTRHTKSNYFLESRTPKIT%0D%0AKKPDFSEIKNFKERKDAFIKYMLAAIKIANKEICLQQQQIQKLKNALDKKGSLNSQQDKK%0D%0ALSAYLEYYKIKTNHSPAEELDYLNIKAGMIPTSFVLAQAALESGWGTSRFAKDYNNYFGL%0D%0AHCFYTGCGVKAQASDTYLEIFNNAAESVLGYYHRLNTGSKFVDFRITRDKIINQQLPPKT%0D%0ALLDTLENYSELDGSEYKDRLISVTQHNNLRQYDSIKYC	1 TMD	73.2132	0	22.043	4.74383		1.75349	2.29761	0.688384		0.135315	0.191365	0.023625										-
FTL_0699	FTT1245	RluD	ribosomal large subunit pseudouridine synthase D	Prot. Synthesis	tRNA+rRNA mod	38	2	0	892	0.526316	1.28333	0.246644	979	0.337719	0.6	0.848528		0.157895		0.258				http://psort.hgc.jp/cgi-bin/okumura.pl?origin=Gram-negative+bacterium&title=FTL_0699&sequence=MAHNTLSNRFHQNIIMHPKDAGKRIDVAINEQFEQFSRAQIQKWLKEGSITVNGRATKPK%0D%0AHIVLGDEEVEINIELLPTNEWIAEDINLKIIFEDDDIIVIDKPVNMIVHPGAGNPTGTVS%0D%0ANALLHRYKDQDKLPRAGIVHRLDKDTSGLMVAAKSSIAYHNLVQQLAERKVSRKYLAIVE%0D%0AGEIYQQGTINQPIGRDPTNRTKMAINYRGKEAITYYTPIEVYDGFTLIECQLETGRTHQI%0D%0ARVHMKSIKHPLVGDQTYNKSSTKLEKLAITIPTRQALHAYK…		50	0	28.5714	21.4286		0.317456				0.167457	0.23682	0.0381565
FTL_0700	FTT1244	-	conserved hypothetical lipoprotein	Unclassified		32	6.1	2.96985	593	1.90625	5.66333	2.21676	703	1.76979	3.032	1.17663	861	0.9475			0.568		0.224	http://psort.hgc.jp/cgi-bin/okumura.pl?origin=Gram-negative+bacterium&title=FTL_0700&sequence=MKRFLYLIIITFMLLLLSSCGPKKDSELPQVYTGYTASFIYAKAHEQMQNQKYFDAIRSY%0D%0AKSLVAQYPFTPLAEKGMVDLIYVYYMDDESTMALALGQQFIKMYPYSIYKGYVYYMIGVV%0D%0AGFEDGRGMLQTYAPYDMNYHDPTGYQDAYTNFEKAIQLDPNGSFVPDAKRRMVFINNIIA%0D%0ARHYDDIAHFYFKRGAYNAAIDRASQVIRNYPQSTSTEDALVLTIRAYNKLGLYDQAKANI%0D%0ARVLKKNYPKNKFIKNLRPDGTEEPSWYQRWFGWL		0	0	41.5661	58.4339		1.3464	1.00414	0.673889		1.00347	0.0729695	0.952487
FTL_0701	FTT1243	MreA	FAD-binding family protein	Transport and Binding Proteins	unknown substrate	66.5	2.2		852	0.330827	2.06667	0.945163	922	0.310777	2.3	0.989949	900	0.345865			0.911		0.247	http://psort.hgc.jp/cgi-bin/okumura.pl?origin=Gram-negative+bacterium&title=FTL_0701&sequence=MYRKITISCVLVSIFALANSQTSANLGDKTLKSNCRCLPSKPCWPDQQQWDTLAKSLKGK%0D%0ALIKPISPFSVCEKNSDSEECKSVLQNIKNPFYMQSDAGRNESQGWYGAWYNQSSSYAVEV%0D%0AEDTQDIVKAVNFAREYNLRIVIKGAGHDYLGRSSSLDALLIWTHNMRDIEYNKHFHPQNC%0D%0APKNKEYSAVTVGAGTRWLEAYNVVTSQHHQYVQGGGCTTVGAAGGFPQGSVFGSWSKEYG%0D%0ATGAGGIVQAEVVTADGKVVIANECQNQDLFWAIKGGGTYGI…		0	0	12.5	87.5		0.85061				1.23347	0.157891	0.171648												1
FTL_0702	FTT1242	-	PmrA-repressed (Gunn-Fn, Dove-LVS) hypothetical protein	Hypothetical	Conserved	53	0.4			0.0754717	0.9	1.27279		0.169811	0.2	0.282843		0.0377358			0.773		0.174	http://psort.hgc.jp/cgi-bin/okumura.pl?origin=Gram-negative+bacterium&title=FTL_0702&sequence=MKKTLTIALLGTIATTSVYADDLNAKIVNESVTKYSNNVETDADTNTNSPIYAFKSIAAD%0D%0AASNIQANGEKLARGFVLTNNGAVKIPNSIKPKNMYMKDQATAAQGLEKYRAERDEINNNI%0D%0AKKLESQKKLGWRIKVVAEQAKLKSINTKIDILKGIENGDKAYAEEKIAQFNIVKNITVNG%0D%0APKAYFNDIAKPVLSHLNAAWDSATSLNYVDYRSNIDMFWGARVVLWNGQYNINSKDAATA%0D%0AIEFNDITNYLTIQTIKSLQGSDTTKAVSLYADANTLTYTVT…																					16.35				0.5
FTL_0703	FTT1241	GlyA	serine hydroxymethyltransferase	AAB (AA biosynthesys), CoFactors	Serine, Folic Acid, lipoate	45	28.3	13.1522	169	6.28889	34.8913	9.50045	153	7.75363	34.56	0.622254	167	7.68				0.215		http://psort.hgc.jp/cgi-bin/okumura.pl?origin=Gram-negative+bacterium&title=FTL_0703&sequence=MFSFEKNSLKNTDKEIFDAIELEVKRQHEHVELIASENYASPAVMEAQGSQLTNKYAEGY%0D%0AHGKRYYGGCEFVDIAEKLAIERAQQLFGVDYANVQPHSGSQANAAVYNAVLKPGDTVLGM%0D%0ADLGAGGHLTHGSKVNFSGKIYNSIQYGLDENGDIDYEQVAQLAKEHKPKMIIAGFSAFSG%0D%0AIINWQKFREIADSVDAVLMADIAHVAGLVAAGVYPNPFPYVYVATTTTHKTLRGPRGGLI%0D%0ALCNNNPELAKKFQSAIFPGIQGGPLMHVIAAKAVAFKEALE…	1 TMD	97.8377	0.631721	1.02041	0.510204		1.33631	0.163764	0.100925		0.950022	0.107819	0.579453		Y Fn	Tempel et al., 2006 IAI (http://iai.asm.org/content/74/9/5095.full.pdf+html)							+
FTL_0704	FTT1240	-	conserved hypothetical protein	Hypothetical	Conserved	21	5.5	0.707107	641	2.61905	5.75	1.08972	697	2.7381	6.91	2.95571	685	3.29048		0.673				http://psort.hgc.jp/cgi-bin/okumura.pl?origin=Gram-negative+bacterium&title=FTL_0704&sequence=MGKVIDLDEIDRLEREEENSYYKTVKSKTSVKKDALEITDFGRSLTELSKEQLEKIPIDD%0D%0ANLKNNIITAKSLHKIALKIQTQFIGKLLRKTDNLDEIYKAYDVLVNKDKQANLMFQHLEN%0D%0AIRNNLLDPLKMNNTLDKLIQEFPDLDIQKLRQLIRNHHKEVEKNTTNKSFREIFKLLRGL%0D%0AYV		100	0	0	0		0.953061	0.377598	0.876639
FTL_0705	FTT1239	-	hypothetical membrane protein	Cell Envelope	Other	50	2.7	1.83848	825	0.54	2.20133	2.08077	906	0.440267	1.786	1.67726	932	0.3572				0.48		http://psort.hgc.jp/cgi-bin/okumura.pl?origin=Gram-negative+bacterium&title=FTL_0705&sequence=MKVTFGRTIFILLIFLFFLYLNIFQPMSGDDLLRFNMDSLYNKSILNQLRLDYNSLTGRI%0D%0ASAQILVHVFLNKSYPFLLYIFNLINSLIMTLFIIILYKIISIDKGEIFSKKFIVFFSIFM%0D%0AILFGLNNSISQILSKTIALQYFWGIALLIYFYYKCFTKNKFAPILSFITGLVIGLYNEAI%0D%0AFLVCFSIIFSYIIYQLIQHQRINKNIYFFLVPFILGGIVMFSAPGSYHITETRLHDSPFE%0D%0ALLIKNFWKYIFMIFTEFELSPLFILAVLTVIKFENSKPKKI…	9 TMD	0	10.1434	64.6525	25.2042		1.04223	0.101242	0.615042		0.579674	0.819782	0.543748					1
FTL_0706	FTT1238	-	hypothetical membrane protein (OAg-ligase?)	Cell Envelope	Other	51	0.4			0.0784314	0.234	0.330926		0.0458824	0	0		0				0.646		http://psort.hgc.jp/cgi-bin/okumura.pl?origin=Gram-negative+bacterium&title=FTL_0706&sequence=MKQDIFPKVVLLAAIAIFISIFLFARVIISISFIIVILLCFFNKDVLTILKQNISLKFLL%0D%0AFAAFLINLGFGYAAFFRNDQIIHQFFGFSNPLLIVLYILSASYFLSKNKKYPDYLLNIFV%0D%0AYIVVFISFIALFRFSYKYLMGDYFIISDFYTEIDGGSTIQSIVALTFPFAAVFIVGKAIH%0D%0AKQSKLLKLVMIFVGILIVFIDLFVNRSKAGYIIEFVVLIYYFFVIIKHYSLNDEKELNIL%0D%0AKFFSIILICIISLSAILFTVYKTSNIFHDRVNEAIKESQLY…	11 TMD														Y	Maier IAI 2007 (http://www.ncbi.nlm.nih.gov/pmc/articles/PMC2168294/)
FTL_0707	FTT1237	-	glycosyl transferase family 8 protein	Cell Envelope	LPS / surface polysaccharides	35	3.5	0.707107	765	1	4.34667	1.52333	763	1.2419	4.295	1.27986	790	1.22714		0.121				http://psort.hgc.jp/cgi-bin/okumura.pl?origin=Gram-negative+bacterium&title=FTL_0707&sequence=MNKIPIVFTFDKNIILGGAVTIKSLIDHANPDTCYDIYVYHPNINKKSISTFNSMIEKTK%0D%0AHSISFHNVDESIFKDVPIDTRRGWIITFYRLLIPKLLPQYDKVIYSDVDVLFQSDMSEVY%0D%0ANTDLTSYEWAGVIAEKHQQNMVQHKYFKENNNSYIYWPGFMVMNTKLMRENNFISRCFDT%0D%0AMHEFNTRLKFRDLDVLNLTCRKIKSLPFKYVTLQSIYYLNTIQEAPEYIFLKEIYSDNEL%0D%0ALDAKNNPAIIHYAGSPGKPWRMKRPYKNYLEYISKIPKELR…		100	0	0	0		0.834997				0.331269	0.468486	0.180983
FTL_0708	FTT1236	-	hypothetical protein	Hypothetical	Conserved	42	3	2.82843	785	0.714286	5.66533	0.987525	702	1.34889	9.9	0.424264	581	2.35714		0.187				http://psort.hgc.jp/cgi-bin/okumura.pl?origin=Gram-negative+bacterium&title=FTL_0708&sequence=MLFFMIVLKKLKNLFCYKKPIIKENTFLIWEPCSHSHAEIVPGFTKYLLDLGYHVSILMN%0D%0APERYKEGLFRRFDNQNISYNKLSKRQIRKYFKRDSLEDIEGVLITTIGKLYDGKNLNQAY%0D%0ADSFHNQVDKRKLFFVEHEIDSYIDNNSNPREDIITLRAMDYKNAITVPINPHYFGQIKLN%0D%0ADKNQFTKFITIGALSEKRKSTKLLINAAKELLDKGVTNFKITVIGKGNIKDLPSQLQGFF%0D%0ADIKGRLDFDQMYDEIENANFILSAYEDNPEHRKYITSKTSG…		75.6408	2.94118	21.4181	0		1.31436				0.833493	0.408518	0.62256
FTL_0709	FTT1235	LpcC	glycosyl transferases group 1 family protein	Cell Envelope	LPS / surface polysaccharides	41	5	4.24264	661	1.21951	9.834	4.18902	548	2.39854	10.79	1.11723	554	2.63171				0.153		http://psort.hgc.jp/cgi-bin/okumura.pl?origin=Gram-negative+bacterium&title=FTL_0709&sequence=METKNIKDVDVIALSLGRRFSGINASMLAVIPEQNKLVDIVAMGFNIDSKEIRKIRFRDF%0D%0ALFGCWRDKWRIWHARRNIDMLIGIILKYLFRYKIILVFTSVAQRHHKKLTKFYINRMEAV%0D%0AICPSEISAKYLEKKPYIVPHGVDTQVFYPAENRQQQWQDKKIPGKYGIGVFGRIRKTKGT%0D%0AQEFIEAAIVTLKKYPDWTAVVIGEATPRDLDFKKELEQKVKQAGLDKQIIFIGFIADSNE%0D%0AIPSWYRALDIVVCASHKEGFGLPALEAMASKCAVIATKAGA…	1 TMD	92.9252	0	7.07481	0						0.276987	0.391719	0.120752
FTL_0710	FTT1234					36 / 43 (S4 has 40 more N term AA and ~15 more C term AA)																		http://psort.hgc.jp/cgi-bin/okumura.pl?origin=Gram-negative+bacterium&title=FTL710&sequence=MEWGFNWSWQLIYIPKGTKHYLSAPSNLNLAKISYASKYSIIATGLVNANQEFLVDGQND%0D%0AQGLSISANYMPGFAEYQKVTNTDKKYASINQISTLILSEYANVEQVKQALQQYKVWSDKS%0D%0ATMINGVAPQLHFLITDRNGKGLVVEYIKGEVKLYDVNSNVKVMTNAPTYDWHLINLRNYL%0D%0ANLSNQTTTRVKISDAIDPSQNKDIQDINSLGQGNGFLGLPGDYSPPSRFIKTAILRYYAN%0D%0ANKCDNNENLVTKVTHILNNVDITKGTVTEKLGNQTMFDHTAFT…	http://psort.hgc.jp/cgi-bin/okumura.pl?origin=Gram-negative+bacterium&title=FTT1234&sequence=MKTIIKKIFVCCSALLMLISQSLACTALTLVKNGQTVSGRTMEWGFNWSWQLIYIPKGTK%0D%0AHYLSAPSNLNLAKISYASKYSIIATGLVNANQEFLVDGQNDQGLSISANYMPGFAEYQKV%0D%0ATNTDKKYASINQISILILSEYANVEQVKQALQQYKVWSDKSTMINGVAPQLHFLITDRNG%0D%0AKGLVVEYIKGEVKLYDVNSNVKVMTNAPTYDWHLINLRNYLNLSNQTTTRVKISDAIDPS%0D%0AQNKDIQDINSLGQGNGFLGLPGDYSPPSRFIKTAILGYYANN…
FTL_0713	FTT1231	TilS	PP-loop family protein	Protein fate	Modification/Repair	46	0			0	0	0		0	0.74	1.04652	998	0.16087		0.263				http://psort.hgc.jp/cgi-bin/okumura.pl?origin=Gram-negative+bacterium&title=FTL_0713&sequence=MSISKSLVLNEIKKFSPSHIIIGYSGGVDSSVLLNISKELDIPLIAIYINHNLHRDSLKW%0D%0AQIHCQQTCQKYNLQFISHSLDKVPKGESFEAWASKQRMAFFQKIMQQYSKPLLLLGHHQD%0D%0ADQAETFLIQAIRGSGLAGLASIPHYKELHHGGVLRPLLKYSKIDIEGFAKLNNISYIYDD%0D%0ASNEDIKYRRNLIRNQIIPILQQVNPNISQTLSRSANICAESNNILQKLLTERLQSISQDT%0D%0ANLIISELIKLDDDIQKNLLHLWFKQNTQQSLKSKQIKELHL…																					-1.64
FTL_0714	FTT1230	SerA	D-3-phosphoglycerate dehydrogenase	AAB (AA biosynthesys)	Serine	45	4.5	3.53553	704	1	0.333333	0.57735		0.0740741	0	0		0				0.1		http://psort.hgc.jp/cgi-bin/okumura.pl?origin=Gram-negative+bacterium&title=FTL_0714&sequence=MSQLSLNKKKIPILLLEGIHSNAVESFKAAGDENIELLNTALEGQELIDKLKDFKIVGLR%0D%0ASRTQLTKEVLEQSDHLIAIGCFCIDTNQVDLRTAQSLGIPVFNAPFSNTRSVAELVLEEA%0D%0AILLIRNVIDKNAKAHRGEWLKSADNANEVRGKTLGIVGYGHIGMQLGVLAENIGLNVIFY%0D%0ADIEEKLPLGNACQVDSLATLLQQSDVVSLHVPQLPTTANMISTKEFALMKQNAVLINASR%0D%0AGNVIDIDALVDALTSSKLKGAAIDVFPKDPSSKGEIFESPL…	UC SP																						+		1.6
FTL_0715	FTT1229	ThyA	thymidylate synthase	Purines, pyrimidines, nucleosides, nucleotides	2'-deoxyribonucleotide metab	31	4.5	0.707107	693	1.45161	6.58333	3.16557	668	2.12366	8.255	3.88202	634	2.6629		0.457				http://psort.hgc.jp/cgi-bin/okumura.pl?origin=Gram-negative+bacterium&title=FTL_0715&sequence=MREYLNFLKYIKENGVLKNDRTGTGTRSIFGYQMRFDLQKGFPLVTTKKIHIPSVVHELL%0D%0AWFLSGSTNIKYLNDNNVRIWNEWATVDGELGPIYGKQWRDFNGQGIDQIADVIQMLKTNP%0D%0ANSRRILVLAWNPCVVPSEKISPQENVVKGNSALPPCHAMFQFYVANNKLSCMLTQRSADA%0D%0AFLGVPFNIASYSLLTHMVAQQCNLDVGELIWSGGDCHIYNNHIEQVNEQLSREPLALPTL%0D%0AKILRKSNSIFDYKYEDFEFENYNHHPAIKAKISV		100	0	0	0		1.31115	0.480821	0.456712		1.16324	0.0403643	0.0292354										+		1
FTL_0716	FTT1228	Lgt	prolipoprotein diacylglyceryl transferase	Protein fate	Modification/Repair	31	4.1	0.141421	710	1.32258	2.26933	1.63169	900	0.732043	0.9	0.707107	990	0.290323				0.565		http://psort.hgc.jp/cgi-bin/okumura.pl?origin=Gram-negative+bacterium&title=FTL_0716&sequence=MLQYPHINPVALQLGPIKIHWYGLMYLLGIFAGWYLTRYRAKVKPWAPIKPEQVGDLTFY%0D%0AVALGVILGGRIGYIIFYNLPYYFHNPSQMFFLWDGGMSFHGGFIGVLIAFALFARKIGAN%0D%0AFFDLGEFVAPVIPIGLGAGRIGNFINGELLGKVTDSPLGMVFPTGGPLPRYPSQLFEFFF%0D%0AEGVVLFSVLWLVTIKKRPRYLVLGLFMFLYGYARFICEFFRQPDPQYGYIFFNWMTMGQI%0D%0ALSIPMILLGAVILIAVFIKTRKNKCENI	5 TMD	0	22.2711	65.9918	11.7371		0.505592	0.495425	0.29362		0.146149	0.206686	0.0280695
FTL_0717	FTT1227	Rne	Ribonuclease E	Transcription	RNA processing	96	137.6	51.7602	18	14.3333	137.01	73.82	22	14.2719	172.985	60.5071	17	18.0193				0.153		http://psort.hgc.jp/cgi-bin/okumura.pl?origin=Gram-negative+bacterium&title=FTL_0717&sequence=MKRILINSKSGEETRIATLDNGKLIDLDIESVDREQKKANIYKGYISRIEPSLNAIFVNY%0D%0AGEEKNGFLPFKEVSEYYLKDVPNGENIAPLLSEGQELIVQIDKEERGDKGAALTTFITLA%0D%0AGSYMVLLPNNPEGGGISRRVEGEDRERLKKYLKELNIPKNMSVIARTACVECSFEELKHD%0D%0AFDTLVELWGSISQAYHRIKKPALLHKESDIIVRTVRDHLKEDVKEIIVDSKECFEDVKRQ%0D%0ALILLRQSFDINKVKLYNEELPLFAQFGIDQQIENAYKREIR…	1 TMD	83.4637	1.15601	14.8415	0.538793		0.889637	0.129347	0.350925		1.09054	0.170692	0.531422
FTL_0718	FTT1226	IscS	cysteine desulfarase	CoFactors	Other	43	0.5	0.707107	996	0.116279	6.19667	2.30131	679	1.44109	5.395	0.558614	752	1.25465		0.292				http://psort.hgc.jp/cgi-bin/okumura.pl?origin=Gram-negative+bacterium&title=FTL_0718&sequence=MSLIYLDYAATTPLSQSVKNSMLNSITSDDDFFNSGSLTYQQAEIVSNKIEQARATIAQT%0D%0ALEVLPREVIFTSGATESNNLAIKGVAYAYKDRGRHIITSKAEHKAVLDVCKFLETQGFDV%0D%0ATYLDVNQFGEVDLEQLKKAITPQTILVSLMAVNNELGTKNNLIEIGKITKQKGVMLHVDA%0D%0AAQGYGKVDIDIKVMNIDLLSVSGHKLYAPKGVGFLYLRSKRPKVRLVKQIHGGAQEFNLR%0D%0AAGTLATYQIFALAIAVKEMFAKKQQNFEYVLEMRRVFLDII…		100	0	0	0		1.31908	0.265277	0.231042		0.286105	0.404613	0.130016
FTL_0719	FTT1225	-	hypothetical protein	Hypothetical	Conserved	13	0			0	3.96667	2.58908	790	3.05128	6.365	3.34462	709	4.89615		0.289				http://psort.hgc.jp/cgi-bin/okumura.pl?origin=Gram-negative+bacterium&title=FTL_0719&sequence=MYNDLTQELLRQVKFEDGIILAEQTKYSVSDSFSTVEIYICDKRVSYRVYGDAYILAMLK%0D%0AWLQLSLLNKQNLSQISLEKLIADFDLPQVKYRDALQIIKLIEKINAAAI		100	0	0	0		1.72481
FTL_0721	FTT1223	DedA1	DedA family protein	Unknown function	General	24	1	1.41421	964	0.416667	1.238	1.08163	982	0.515833	0.512	0.724077		0.213333				0.474		http://psort.hgc.jp/cgi-bin/okumura.pl?origin=Gram-negative+bacterium&title=FTL_0721&sequence=MDTISALLNIVLHLDQFISTYINILGDWTYLLLFLVIFCETGLVITPFLPGDSLLFAIGL%0D%0ATGAATTLNVHLVAPILVAAAVCGDSCNYFLGRMIGKRIFKDNAKILKTAHLLKAQEFFNK%0D%0AYGSAAIILARFTPLVRTFMPFTAGMARMRYTKFVAMGIIGAFIWVYSIVYLAFFFSNNAF%0D%0AVKKYFGLFIILIVVVSLIPPTISFIKAFKNKLLDR	4 TMD
FTL_0722	FTT1222	DedA2	DedA family protein	Unknown function	General	23.5	0.6		989	0.255319	1.495	1.54856	962	0.63617	0	0		0				0.686		http://psort.hgc.jp/cgi-bin/okumura.pl?origin=Gram-negative+bacterium&title=FTL_0722&sequence=MFDFIIHFNEYINYFIDLLGVWFYILLFFIVFCETGIVLGIFFPGDSLLFTIGITAAATT%0D%0AINIHLAVLAICLGAIIGDSCNYITGKFIGEKLFSTHARILKKAYLIKTKEFLEKYGTKAI%0D%0AIFSRFIAFVRTITPFVAGVTRMNYAKFVTLGTISAIIWSFSITYTVYFFSDNQFVKQNLS%0D%0ALLIAIVVVAVIIQILIKGIINKIKAKRT	3 TMD	0	13.5135	21.0425	65.444						0.759675	1.07434	0.781701
FTL_0723	FTT1221	-	hypothetical protein	Hypothetical	Conserved	10	5	2.82843	660	5	10.0833	6.6911	538	10.0833	11.23	8.81055	539	11.23		0.214				http://psort.hgc.jp/cgi-bin/okumura.pl?origin=Gram-negative+bacterium&title=FTL_0723&sequence=MDSTTVAQQIKNQILSKVEPQAIIEIIDETHKHVKHRGYTQGKYHFILNITSQKLSTITK%0D%0AIQAHKQIFKAVEDLMPYIHALSIKIKPE		100	0	0	0		2.95226				1.65349	0.986775	0.44785		Y	Su et al., 2007 IAI (http://iai.asm.org/content/75/6/3089.full)
FTL_0724	FTT1220	-	5-formyltetrahydroformate cycloligase family protein	Central Intermediary Metabolism	Other	21	0			0	3	2	853	1.42857	3.88	1.58392	814	1.84762				0.166		http://psort.hgc.jp/cgi-bin/okumura.pl?origin=Gram-negative+bacterium&title=FTL_0724&sequence=MDKNQIRRELLNIRDSLINKTYLSEQISSKLISYIQANFTNPKIGSFASLKNEIDTQTIN%0D%0ANHFENIYLPIVHPFIKHGLWFARDSKKYYLNKYKIKEPVYCVKDVVTAWELDIIIVPMVG%0D%0AFTSDKFRMGMGGGFYDYNLSFKKIHKWPLTIGIAFDEQQNNAIIIDKHDIKLDLIITPTR%0D%0AIL	1 TMD	100	0	0	0		5.1628	4.08528	0.286279		0.947219	0.00427292	0.00326092
FTL_0725	FTT1219	-	conserved hypothetical protein	Hypothetical	Conserved	20	4.3	0.424264	706	2.15	4.78067	3.47619	745	2.39033	7.865	1.78898	648	3.9325		0.126				http://psort.hgc.jp/cgi-bin/okumura.pl?origin=Gram-negative+bacterium&title=FTL_0725&sequence=MKNEKPNFEDVAEALKVMQALSSASEAHGLLCALFSFGAEVKFTAWSDSLMTKPIEEGDL%0D%0AVASLALKTMKKLYDYTKSQFDEKGLSFDLFIPADDEPLSYRAEALTYWIRGFLSGVGLFG%0D%0ALDFENSKDKEIKEAISDLMKISYMDYEALGEDESCEEDFIKLLEYTKVAVLLIDSEKI		46.0575	28.9425	0	25		0.571657	0.181108	0.078945														+
FTL_0726	FTT1218	UbiH	2-octaprenyl-6-methoxyphenyl hydroxylase	CoFactors	Menaquinone + ubiquinone	45	3		806	0.666667	1.78333	2.27834	937	0.396296	1.78	1.66877	933	0.395556				0.731	0.79	http://psort.hgc.jp/cgi-bin/okumura.pl?origin=Gram-negative+bacterium&title=FTL_0726&sequence=MNAKYDVAIVGGGIVGLFTSLALAKTGCKIIHIEKDQLQVKNDNRSIAVSYSSIAFLNIL%0D%0AGLWDKVASKTQAIKKVHVSDKGRYGRAEIFAKDENLPFLGAIAPMQELLTVALQSVAANP%0D%0ANIIKSFETNVIDLAKHDDKYSLVVKQQKQTKTIRAQLIIACDGANSSLRKMLNITAKTTD%0D%0AYQQDALVFDIQTELDNNNTAFERFMTDGVLAMLPKVKTTMGCVWTIDRDNSKAKLTLDNK%0D%0AEFEQLVQDRFGYRLGQIKLTSKPAVFPLYLVQAEQVYKNNV…	1 TMD, not LP
FTL_0727	FTT1217	UbiF	monooxygenase family protein	CoFactors	Menaquinone + ubiquinone	46	8.8	2.54558	485	1.91304	7.636	3.00491	616	1.66	6.496	2.11566	701	1.41217				0.319		http://psort.hgc.jp/cgi-bin/okumura.pl?origin=Gram-negative+bacterium&title=FTL_0727&sequence=MSVRNIQKDAVIVGGGMVGLSLALALHQNGLQVALVEAKEINYKSLSADRVETRVSAINH%0D%0ATSKSFLQRLGVWHSIKNKRISPYYQMRVWDDIPSESINITAEEIAEHSLGCIVENDVIVE%0D%0AALLEKIRDTGIEIFANQKIHKIQRNGNTEKLFLQAIIPDSCSDGSSQNSDDKYLSIETSL%0D%0AIIGADGANSFIRDYFNFETKVKPYKHTAIVATIKLERNHLQTAYQRFYDKGVLAFLPLEN%0D%0ASNKASIVWSVKSDYANFLMSLTDEKFELELTKAIDNSFGSL…	1 TMD	96.5255	3.47451	0	0		0.622481	0.0873789	0.0257556		0.964026	0.213482	0.83383
FTL_0728	FTT1216	-	hypothetical protein	Hypothetical	Conserved	18	7		554	3.88889	3.885	2.66579	793	2.15833	10.2	4.52548	569	5.66667		0.454				http://psort.hgc.jp/cgi-bin/okumura.pl?origin=Gram-negative+bacterium&title=FTL_0728&sequence=MENEILDIKELFLEFDKHDGLEEIVKNISTIVTKFNKDKKVTMPDLLKINILTSKLLADQ%0D%0AIIQMNMMIDENFDPENDESELLSKCFEYASFCLSLKNRSSLIYGKDLNDLSDKDLLKKMF%0D%0ADIDDDQFLNEILNDYESQQILKEIKANFKGTKK		100	0	0	0		1.17092				0.69449	0.208185	0.173625
FTL_0729	FTT1215	QueA	S-adenosylmethionine:tRNA ribosyltransferase-isomerase	Prot. Synthesis	tRNA+rRNA mod	38	4	2.82843	715	1.05263	9.38667	0.620108	563	2.47018	9.29	1.25865	604	2.44474		0.367				http://psort.hgc.jp/cgi-bin/okumura.pl?origin=Gram-negative+bacterium&title=FTL_0729&sequence=MKTDDFDYKLPEELIASYPLENRDASRLLKLNKQTGEIADYKFTDFIDFINPGDLLVFNN%0D%0ASKVMLARLYGSKTTGAKLEYLIERIKNPKLFETHIKANRSPAIGSEIYVEDTLAKVLDKD%0D%0AGGMYLLEIQGDKDIYQLMEEFGHIPLPPYMKRDDEEFDAERYQTVYAQDLGSVAALTAGL%0D%0AHFSKELMQQIKDKGVDIAYITLHVGSGTFKPVQVDDVESHKMHAEVISVPVEVCQKIRQT%0D%0AKENGGRVITIGTTSVRSLETAGQNGQIEPYQGETDIFLYPG…		92.5532	0	3.19149	4.25532		1.53363	0.872999	0.478454		0.605744	0.378618	0.278734
FTL_0730	FTT1214	-	haloacid dehalogenase-like hydrolase family protein	Unknown function	Enzymes of unknown specificity	30	2.7	0.989949	822	0.9	3.58333	1.50693	812	1.19444	5.565	2.0294	743	1.855		0.362				http://psort.hgc.jp/cgi-bin/okumura.pl?origin=Gram-negative+bacterium&title=FTL_0730&sequence=MKKAFFFDIDGTLVYENQGKLFVSERNIQAIKNLRKQGYKTFIATGRTQGFIPSAVFELP%0D%0AMDGFITANGSVIRIGDKLVYEKLFPQSAIDSVLEFCEKHNHDWLFEGEYAYVNNLESEDL%0D%0ASYFYDNVIVNKDKIITTHNLYNVTIYNALVLGRNVDVVALQHTLGNDYVTAPHNEHGYVD%0D%0ACYLAGHTKADGIDKVVEYLGLEEYETYAFGDGNNDLEMFDRVDVAIAMENASSQLKEKAD%0D%0ALITKTNYNDGIYYALVKLGLIKS		100	0	0	0		0.900617	0.344009	0.722453		0.542889	0.767761	0.488425										-		0.5
FTL_0731	FTT1213	-	YhhQ family protein	Unknown function	General	27	2.8	1.69706	818	1.03704	0.3	0.424264		0.111111	0.623	0.31537		0.230741				0.414		http://psort.hgc.jp/cgi-bin/okumura.pl?origin=Gram-negative+bacterium&title=FTL_0731&sequence=MTNFKLLILFTLIDFSILFLSFKLFGKKGIYIFIVISVIAANIQVNKGVAYDIAGFHIIA%0D%0ATLGNVMFGGIFTANDLLNEKYGLQEARKAVLKSIFFGISFMIFMFISTLFTSLNDPFYND%0D%0ATKKALNLFFSIDGGALKAVIIGNMVYLISQLFDVLIYSKIKSYSSDIKWLWLRNTGSTLI%0D%0ASQILDTTLITYGFGFAGVLPLDYAFEIIISTLVIKYTVALINAPLFYILAFTKPREV	5 TMD
FTL_0732	FTT1212	GloA	lactoylglutathione lyase	Energy Metab.	other	14	4.5	0.707107	687	3.21429	9.80667	6.12112	549	7.00476	12.735	6.31446	493	9.09643		0.173				http://psort.hgc.jp/cgi-bin/okumura.pl?origin=Gram-negative+bacterium&title=FTL_0732&sequence=MRFAHVMLRVKDLDKSIDFYTNVLGMTVQKKIDNTEYKYTLAFLGYGDISSHTVLELTYN%0D%0AWGEHEYDHSNAFGHLCMQVEDVYKACDDVKAKGGVVTREAGPVKGGTQIIAFIKDPDGYQ%0D%0AIELIEKA		96.2963	2.46914	1.23457	0		1.58317	0.599088	0.302475		0.79259	0.227203	0.325795
FTL_0733	FTT0004	Isftu1	Transposase	Mobile/extrachromosol DNA	Transposon functions	34 / 30	0				0	0			0	0				0.502				http://psort.hgc.jp/cgi-bin/okumura.pl?origin=Gram-negative+bacterium&title=FTL_0733&sequence=MPSYSQDFRDIVINKYEEGMTEFELSKFFNIDKRTVVSWIELYKRTGDYSSRQGVGCGRV%0D%0AASFTDKTLIEQYLIDHPDASTLDIKEALAPDIPRSTFYDCLNILGFSFKKKTPKYKQRKE%0D%0AHERLEYIEKLKEIAQNLLFYIDEMWCDNKLSILRGWSLIGEPSYGEVLAYQTQRRSIVAG%0D%0AYNYADKKIIAPLEYSGYTNTEIFNQWFEEHLCPSLKPKTTIVMDNASFHKSSKLIEIANK%0D%0AFDVQILYLPPYSPDLNPIEKVWANFKKIFRKVNNSFEKFCD…
FTL_0736	FTT1208	RpiA	Ribose 5-phospate isomerase A	Energy Metab.	PPP (Pentose Pi Pathway)	24	4	1.41421	713	1.66667	9.42667	1.31838	559	3.92778	9.445	3.61332	595	3.93542		0.367				http://psort.hgc.jp/cgi-bin/okumura.pl?origin=Gram-negative+bacterium&title=FTL_0736&sequence=MFFNKKNNQDELKKLAATEAAKSITTEITLGVGTGSTVGFLIEELVNYRDKIKTVVSSSE%0D%0ADSTRKLKALGFDVVDLNYAGEIDLYIDGADECNNHKELIKGGGAALTREKICVAAAKKFI%0D%0ACIIDESKKVNTLGNFPLPIEVIPMARSYIARQIVKLGGQPVYREQTITDNGNVILDVYNL%0D%0AKIDNPLKLETELNQITGVVTNGIFALKPADTVIMATKDSNIVVL		97.1698	0	2.83019	0		1.38504	0.0840158	0.0229882		1.27621	0.307065	0.331234
FTL_0737	FTT1207	-	hypothetical membrane protein	Cell Envelope	Other	52	1.1	0.141421	946	0.211538	0.533333	0.503322		0.102564	0.521	0.736805		0.100192				0.756		http://psort.hgc.jp/cgi-bin/okumura.pl?origin=Gram-negative+bacterium&title=FTL_0737&sequence=MNIKQTSTPLVTGLVSASICFSFGFFTNVFKYNGLEFFYAYIAFLILLCYPMNIAALYFQ%0D%0AKAFPNLNSHSKLVYKITGSSKFRPISILLTGCMVILVALIMFDIATYVLDFFDNIPAIDR%0D%0ALSDESLKFNSNLPIYVSLLVVFIVILLMFILADKRKLNLNETLKTSAHVSLYLVTILMLI%0D%0AVIYSPQDMLGIKDFLLDLNYQKISQLRQMFALALMYAILSNFISIAFYKNIINIGDDNYS%0D%0AKLKTSAFKSIFYNIIFSFIICVTIYAILGNYRSYLQPTEGI…	10 TMD
FTL_0738	FTT1206	-	hypothetical lipoprotein	Cell Envelope	Other	15	1		970	0.666667	0	0		0	0	0		0			0.204		0.537	http://psort.hgc.jp/cgi-bin/okumura.pl?origin=Gram-negative+bacterium&title=FTL_0738&sequence=MKRDLLKITILACLITLLFSCATRQKYIDQQKAWIGKSIDGYMQEFGMPQNVIQVSPNPN%0D%0AIVIYVYIRKAINPNTPAYAGNPMNSLIMANRNPNFVQFGALMCTTWVSIDKNTKIIKNIT%0D%0AFRGNYCATSN
FTL_0739	FTT1205	GidA	glucose inhibited division protein A	Unknown function	General	70	27.2	4.52548	176	3.88571	22.9333	6.42599	262	3.27619	28.315	6.62559	210	4.045		0.08				http://psort.hgc.jp/cgi-bin/okumura.pl?origin=Gram-negative+bacterium&title=FTL_0739&sequence=MIYDYGYDVIVVGGGHAGVEAASASARIGAKTLLLTHNIDTIGQMSCNPAIGGIGKGHLV%0D%0AKEIDAMGGVMAKAIDMAGIQFRILNSRKGPAVRATRAQADRVLYKKAINSLINNQENLDI%0D%0AFQDSVDDLVVENNTVCGAITKTGITFRAKKVVLTVGTFLGGKIHIGKVSNAGGRAGDQPS%0D%0ANALAARLRSLPFRVDRLKTGTPPRIDRRSVDFSVMEVQHGDNPTPYFSFFSKGKIEHPRQ%0D%0AIPCYITYTNNETHKIITDNLDKSAMYSGLIEGIGPRYCPSI…		98.0132	0	1.98675	0		0.679974	0.225735	0.182833		0.953773	0.180338	0.751695										+
FTL_0740	FTT1204	-	hypothetical membrane protein	Cell Envelope	Other	43	0			0	1.791	2.53286	936	0.416512	0.663	0.937624		0.154186				0.438		http://psort.hgc.jp/cgi-bin/okumura.pl?origin=Gram-negative+bacterium&title=FTL_0740&sequence=MLSLSEVYSKYLDQDPMRIFQDGAVKSAIILFSFLAITSFFHIDKNLIIMSILFIANLSG%0D%0ASILLGSIQAKRIAFVMYLISAIVVINLSPYVHNIFENDFILIVFVVFIAFWVRRFGEAFT%0D%0ATFPIMVVVLTCICFIRFPLAQYNHLSFTFTAILIGLAFYILIIRNYKIMKSGDIEKIVHE%0D%0AFMRLYIRNYLNTFDKAKSRKFTQTDIVSVSNLKYQNINSLKNHGLMFLRKSTQDSWRYFT%0D%0AHNFVVFNRLTSKFILSYKRLISNYMLLGFEDNYEVKTLSQD…	7 TMD
FTL_0741	FTT1203	-	hypothetical membrane protein	Cell Envelope	Other	35	0			0	1.56	2.20617	954	0.445714	0.742	1.04935	996	0.212				0.491		http://psort.hgc.jp/cgi-bin/okumura.pl?origin=Gram-negative+bacterium&title=FTL_0741&sequence=MIFFRDRAIDKISDTTLLAYRVLIASALGLVICYAIFSYSGDSDFRDRIYWVVIAVVSVA%0D%0AASTSTSIVYTRAKAIIIFSLLGTSTGSIILILIQKSVPDSFTIVAIFCVIALTLYIYTLF%0D%0ALNYATSVFFIHIYLVMFFGLFIGWDKELFLVRVTCVAIGTICIVLITFLTRGQKYRILFN%0D%0AKEMYSLYGELKKLVDDVDKSVKNRKLISLIEQTIKLNETLVNAKYEFPTTKKYYEYKKII%0D%0AVLIDELLINLKTYRTLFIQQKKHKDDLYKELVDHTKQQVIR…	6 TMD
FTL_0742	FTT1202 (2nd 1/2)	-	LysR family protein	Regulatory functions	DNA interactions	17 / 34 (FTL742 [152AA] is C term of FTT1202 [299AA] no LVS match for S4 N term)														0.243				http://psort.hgc.jp/cgi-bin/okumura.pl?origin=Gram-negative+bacterium&title=FTL1202&sequence=MGNLVDSNLIVSPLRTVATKYVASHDFIQKHGQVTNPRQLENLPLIYGSVKRWSLISNKD%0D%0AKYTLHIHNNGIHVTSGRVMKQAALAGLGITRLVDIYVESDIKNGNLVEVLSDYTETTPLS%0D%0AIISLPVKYQLKRINSLIKYLKQHFNELYLEML							0.9662
FTL_0743	FTT1201	-	Oxidoreductase, short-chain dehydrogenase family protein	Central Intermediary Metabolism, Energy	Other, ET	26	39.6	9.33381	102	15.2308	31.0067	7.53924	185	11.9256	28.925	18.4908	204	11.125			0.915		0.051	http://psort.hgc.jp/cgi-bin/okumura.pl?origin=Gram-negative+bacterium&title=FTL_0743&sequence=MAKSLVVITGASSGIGAAIAKRFSEAGHSLLLVGRRVEKIEELNLPNTLIRKVDVTDAHA%0D%0ALKNAIKEAEAQYGPVDCLVNNAGLMLLGQIDTQDPIEWQKMYDVNVLALLNGMQAVLADM%0D%0ARSRKTGTIINISSIAGKKSFANHAAYVGTKFAVSSISENVREEVANDNVRIMTICPGAVE%0D%0ATELLSHTTSEKIKEDYQSWKESMGGVLAADDIARTAMFMYSQPQNINIREVVIAATKQPA		100	0	0	0		0.712056	0.18587	0.159836		1.19235	0.282156	0.436719					1		-2.4
FTL_0744	FTT1200	SbcB	Exodeoxyribonuclease I	DNA Metab.	Replic.,Recomb., Repair	56	10	7.07107	456	1.78571	8.37	2.46591	597	1.49464	14.225	7.95495	452	2.54018		0.361				http://psort.hgc.jp/cgi-bin/okumura.pl?origin=Gram-negative+bacterium&title=FTL_0744&sequence=MFSNQTLLFYDLETSGINNSFDQVLQFAAIRTDLDFNEIERFNFFVKLNPDTTPSPMATI%0D%0ATHHISIAQANTGIAEYQAIRKIHKIINAPGTISIGYNTLGFDDELLRFAFYKNMLPPYSH%0D%0AQFKNGCSRADLFPIVTCYYLFCNEVLNWPKAINEGGQEKTSLKLENLNQNNNLYSGGRAH%0D%0ADAITDVIVTVELAKKLRAANPKMWQFLLAKFNKQNDENTLTQLDVGLEVGDRKYKQAIAV%0D%0ASGIFGSKNNFISAILDLGQHRHYKNQEIFLRLDSCLFSDFI…		95.4545	0	0	4.54545		1.19257	0.484434	0.630606		0.787417	0.497471	0.607048
FTL_0745	FTT1199	UvrB	DNA excision repair enzyme, subunit B (UvrABC system protein B)	DNA Metab.	Replic.,Recomb., Repair	76	5.5	4.94975	638	0.723684	7.80333	4.0207	609	1.02675	9.975	4.49013	579	1.3125		0.126				http://psort.hgc.jp/cgi-bin/okumura.pl?origin=Gram-negative+bacterium&title=FTL_0745&sequence=MNKFNLVTKYAPAGDQPQAIQSLVNGINTGLQHQVLLGVTGSGKTYTMANVIQQTQKPCL%0D%0AILAHNKTLAAQLYSEFKQYFPDNVVEYFVSYYDYYQPEAYVAASDTYIEKDSSVNEHIEQ%0D%0AMRLSATKAILERNDVIIVATVSAIYGLGDPEQYMQMLLHLKVGEELGLKKAQTKLVEMQY%0D%0ASRNDMDFSRGSFRVRGEVLDIFPADSEKDAIRVEFFDDEIEAISVIDSLTSKKLKSLHRA%0D%0ATIFPSTHYVASKERKEIVIEDIKKELKERVKYFKKEGKLLE…		100	0	0	0		1.55873	#DIV/0!	#DIV/0!		0.659231	0.932293	0.656697
FTL_0746	FTT1198	-	hypothetical membrane protein	Cell Envelope	Other	31	1.6	0.565685	903	0.516129	3.748	5.30047	803	1.20903	1.718	1.86393	936	0.554194				0.539		http://psort.hgc.jp/cgi-bin/okumura.pl?origin=Gram-negative+bacterium&title=FTL_0746&sequence=MAIESRLKKNRLFLRFTWARLRNYLIRARKSLYASIILCGLIVGVDLYLGNFEFVIQSLE%0D%0AIGITLAFILFVFFFLITKDDNPVDIIISGAEGETTVLDELKKLDNNFVLFNRVVLPDEKS%0D%0ATVGNREIDFVAISRKGIYIIEVKNNRGYIEVENMAERWNVSKTSQNNKIYAKTIKNPIRQ%0D%0ATFAQKKVLQTFLYNQKIYIKGVPVVTIVIFANEDAQLSENFIADDANQAVLSLENLIPFI%0D%0AKAKEKYLEKMPTCSRRKIIRKLEKK	2 TMD
FTL_0747	FTT1197	MurI	glutamate racemase	Cell Envelope	Peptidoglycan	29	1	0	952	0.344828	2.06667	3.40783	921	0.712644	3.39	0.551543	842	1.16897				0.143		http://psort.hgc.jp/cgi-bin/okumura.pl?origin=Gram-negative+bacterium&title=FTL_0747&sequence=MLDNRPIGVFDSGIGGLTIVKNLMSILPNEDIIYFGDIARIPYGTKSRATIQKFAVQTAK%0D%0AFLIDQEVKAIIIACNTISAIAKDIVQEIAKAIPVIDVITAGVSLVDNLNTVGVIATPATI%0D%0ANSNAYALQIHKKNPNIEVYSNPCGLFVSMIEEGFVSGHIVELVAKEYLSYFHDKNIQTLI%0D%0ALGCTHYPIIKESIAKILDVKLIDPSLQASKMLYSLLFENKLLNTTKSNPEYRFYVTDIPL%0D%0AKFRSVGEMFLQTEMQHLEIVSLDSY	2 TMD																								1.7
FTL_0748	FTT1196		major facilitator transporter			46 / 47																0.52		http://psort.hgc.jp/cgi-bin/okumura.pl?origin=Gram-negative+bacterium&title=FTL748&sequence=MYDRDSRNVILLAGIGAILEFYDFVLYMIFSKEISATFFAQITNPTIKAFLTVLIFSIAY%0D%0ALVRPFAGTILGIIGDLIGRRRLLLFTILLMGGCSLCMGLMPGYAQWGLFASFAFVVLRIM%0D%0AQGIALGGELPGAYVIVYESVKGKIGFATAILFTFVTVGFLFSDFVGFTLEYIFGDFAWRA%0D%0AGFIIGGLLGFVGYYVRRNLNETREFENIDKQKRHSFSSLISTYGANLFAGICMVIIVAFG%0D%0AGVMLTLYIHKFVEDILVSYNSGQISLILMPSVLTLTCFTFVFG…	11 TMD
FTL_0754	FTT1190	XseA	Exodeoxyribonuclease VII large subunit	DNA Metab.	degredation	52	6	5.65685	613	1.15385	8.90667	4.19835	575	1.71282	5.035	4.29214	760	0.968269		0.257				http://psort.hgc.jp/cgi-bin/okumura.pl?origin=Gram-negative+bacterium&title=FTL_0754&sequence=MQQSLKLSEFLELIKSTIEMSFGYEGFWIVAELSEWRKSGKHYYGELIEHDGISKYPIAK%0D%0AIRCNCWANKADYIHNKFSLVTGEKLSSDMKVLMKVTVSYHISFGLSLNIVDIDPAFTLGD%0D%0ARQARKIEILEKLAKKGILEKNKSLAMPYDFTSIAVITSITAAGKGDFFEEADKLQDLGLC%0D%0ANFDIYEAKMQGAECAESVSTAFAKIEAKAFDYDAIVVIRGGGSQADLDWFNNITPAESIC%0D%0ANSKIPVMIGIGHERDTTVLDEICTKKFDTPSKVINFIANII…		100	0	0	0		1.0856	0.203956	0.613016		0.834834	1.18063	0.861453
FTL_0755	FTT1188	-	hypothetical protein	Hypothetical	Conserved	8	0.5	0.707107	994	0.625	5.92	5.43868	691	7.4	8.545	6.4276	628	10.6812		0.31				http://psort.hgc.jp/cgi-bin/okumura.pl?origin=Gram-negative+bacterium&title=FTL_0755&sequence=MATQTKKFAKNYEILAEINEKLQEQQDNPALLDELAPMLEQASKSYQLCKERIAAAQKFI%0D%0ADEFEKK		100	0	0	0		0.931224	0.00301782	0.000961304		1.48245	0.1691	0.0562893
FTL_0760	FTT1187	TtcA1	conserved hypothetical protein	Unclassified		29	5.5	0.707107	642	1.89655	2	1.73205	925	0.689655	5.425	2.79307	747	1.87069		0.224				http://psort.hgc.jp/cgi-bin/okumura.pl?origin=Gram-negative+bacterium&title=FTL_0760&sequence=MTKTEKKLRHYITKAIADYKLLDKGDKAMLCLSGGKDSFGLLKVLHGLIEDKTYDIDLHV%0D%0AYTLDQSQPGWDDSQLRKYLDDLGVSYEIETKNTYGVVIDKVPEGKTYCSLCSRLRRGNIY%0D%0ARYAKEHKMDKIILGHHRDDLIQSLLMSILYQGQIKSMPPKFVTQDGENTVIRPMVLVQER%0D%0ADLIEFAKEENFPIIPCNLCGSQENLKRKKVKKLIQDLALENPKVPSNILNSLSNVLPSHL%0D%0AMDKNLLNSLEN
FTL_0761	FTT1186	SmpB	SsrA-binding protein	Prot. Synthesis	Other	18	3.5	0.707107	757	1.94444	3.82	2.02415	797	2.12222	6.545	0.643467	698	3.63611		0.255				http://psort.hgc.jp/cgi-bin/okumura.pl?origin=Gram-negative+bacterium&title=FTL_0761&sequence=MSKHKVSPATIAKNKKALHDYTILEKFEAGIVLQGWEVKSIRAGKVQMVDSHVHIKHGEA%0D%0AWLFNCLITPLLSASTHVVADAAATRKLLLNRREINKIMGRIEQKGFTCIPLSMYWKGPRV%0D%0AKVEIALAQGKKVHDKRQAQKDKDWAREKDRLFKKAYK		100	0	0	0		0.452173
FTL_0762	FTT1185	-	conserved hypothetical protein	Unknown function	General	16	5.2	1.69706	649	3.25	6.64333	2.5123	665	4.15208	12.485	2.14253	499	7.80312		0.16				http://psort.hgc.jp/cgi-bin/okumura.pl?origin=Gram-negative+bacterium&title=FTL_0762&sequence=MNKVNKSAVVNYSAAQMYELVNDIRSYPKFLPMCYDIEIFEQTETETKASLKIKSGFVKL%0D%0ADFGTHNTMVKNEHIHLNLMNGPFKSLTGDWKFEPIDEDSCKVSLDMEFTFENKFVERALG%0D%0APVFRGLADKMLGAFCKRAEEVYK		100	0	0	0		0.733469	0.142018	0.117465		0.645802	0.0926174	0.0325283
FTL_0763	FTT1184	-	conserved hypothetical protein	Hypothetical	Conserved	12	2	1.41421	863	1.66667	1.33333	1.52753	971	1.11111	8.455	3.47189	630	7.04583		0.216				http://psort.hgc.jp/cgi-bin/okumura.pl?origin=Gram-negative+bacterium&title=FTL_0763&sequence=MKIEVIYALANEQLSFFVEVDEVINVRQSLKLSKITHKYPELGDIESLKVGVYSQLVDLD%0D%0AYQLKDRDRVEIYRNLTIDPKQARMLRAEQKRKKEGIRLFGA
FTL_0764	FTT1183					45				0				0				0			0.815		0.118	http://psort.hgc.jp/cgi-bin/okumura.pl?origin=Gram-negative+bacterium&title=FTL764&sequence=MIKRIAIIGAGLAGCSLAYELSKSASFDITIFDKNSEMAGEASGNFAGILAPYLTFDNNF%0D%0ASDQFHTLGYRLLIDFINQYKNNVEICNQGVIQLLSDPKEQCRYQKIFINRDIDSNIAKLL%0D%0ASATQVSQLINTTTSKRAVYYPNALALVPKSICQLWLKLSDVELKLGNQLLNIQRTENNTW%0D%0AQLEFNNFKENFDIVIFAGGYPLFKQIVQLQKIPVYPSQGQLTVIEKSFDITKTIMDKGYI%0D%0AIPNYKQNLQVIGATFRDNGDTNADIREEDNNFNITQIKQMLDN…
FTL_0765	FTT1591-like	VacJ family member(61% ID w FTT1591)	VacJ lipoprotein	Cell Envelope	Other	34	3.6		745	1.05882	0.5	0.707107		0.147059	0.6	0		0.176471			0.166		0.925	http://psort.hgc.jp/cgi-bin/okumura.pl?origin=Gram-negative+bacterium&title=FTL_0765&sequence=MKLRVKTILLLVTFSMVLSSCGIKWETPVNERDPYEKYNRKVFYWNNKLYSFLTPAAKAY%0D%0ANFVVPDTVQTGIFNIFQNLFEPSRVANDLFQGEWDYAGDDSMRFLANTTLGIAGFFDVAN%0D%0ASWFNLPMRYHQDFAVTLHKWGVYKKGYASPYIVWPIFGPGTIEGISDSVDALFNPLSYLF%0D%0ALAPGVGTFTAYVVNYSVYGLYYTNQGVSYLPAYSNLEEVSIDPYAALRNAYIQNYDYGMA%0D%0AKVLKQKDPALDSTQQSNQAILSVLGISDKNGKSEIASSGES…	pos LP																	1
FTL_0766	FTT1181	Ggt	Gamma-glutamyltranspeptidase	CoFactors	Gultathione + analogs	65	12.8		383	1.96923	12.8633	8.73052	446	1.97897	15.205	1.40714	431	2.33923				0.317		http://psort.hgc.jp/cgi-bin/okumura.pl?origin=Gram-negative+bacterium&title=FTL_0766&sequence=MRRFLLSYTYSVFKNTLRLLVKKLFVNLMSLLILLPSLTLIAAPVPTGYGFIPIQEEMQI%0D%0AAQPFTATHGMVSSQEALASKVGLDILKQGGNAVDAAVAVGFALAVTLPRAGNLAGGGFMI%0D%0AIHLQDGNKNIAINYREKAPAKASRDMFLNDKGDIDYAKVSGSYSASGVPGTVACLIDAQQ%0D%0AKYGKLKLSQVIEPAIKLAEDGIPVSYDLHQSLVTAKPWLQKSPDAMKIFYKKDGSAYEVG%0D%0AEILKQPELANSLKLIAKQGKKAFYEGEIAHKIADSMAKNGG…	2 TMD	94.0917	0	0	5.90835		0.944234				0.953385	0.226809	0.798684		Y	Alkhuder et al., 2009 PLoS Pathog (http://www.ncbi.nlm.nih.gov/pubmed/19158962) and Maier									1.3
FTL_0767	NA	-	conserved hypothetical protein	Hypothetical	Conserved	29	8.5	6.36396	503	2.93103	13.4367	4.3573	426	4.63333	9.56	3.0547	592	3.29655		0.224				http://psort.hgc.jp/cgi-bin/okumura.pl?origin=Gram-negative+bacterium&title=FTL_0767&sequence=MSNSNVDFSSVATLYQKARPSVPVEIINFLKQKIPSNQKAWDCSTGNGQIAIKLAEFINE%0D%0AIHATDISSAQLAKAFKHNSIKYFKADEANSMFADRCVDLITVSQVAHWFDMSKFEKECLR%0D%0AILKPNGIVAIWAYHHNISVNTAVEIIYQEFYRTIRPYFPQGREHIDNFYKDINIDLPKLD%0D%0ASPEFRQTKEMNFDDFIEYLKSFSAYAEYLRNHNKCPIVKLGFYDKFRESWGDSKKVYTVV%0D%0AWPIIFKCYINK		94.1176	5.88235	0	0		4.1038	2.69699	0.245157		2.34125	0.56652	0.0788035										+
FTL_0768	FTT1179	TypA	GTP binding translational elongation factor Tu and G family protein	Unknown function	General	68	51.4	3.67696	75	7.55882	40.95	6.97191	122	6.02206	41.674	4.70367	132	6.12853				0.111		http://psort.hgc.jp/cgi-bin/okumura.pl?origin=Gram-negative+bacterium&title=FTL_0768&sequence=MIENLRNIAIIAHVDHGKTTLVDKLLQQSGTLKSRGPEVERVMDSNDIEKERGITILAKN%0D%0ATALKWNDYRINIVDTPGHADFGGEVERVLSMVDSVLLLVDAVDGPMPQTRFVTEKAFAKG%0D%0ALKPIVVINKIDRDGARPGWVVDQVFDLFDRLGATDEQLDFPVIYASAIDGWATNDINQKK%0D%0ADDMTDLFKAIVENVEHPNVDENGPFQMQISSLDYSNFTGTIGIGRIQRGKIKTNTPVTIV%0D%0ANVAGEKRIGRVLQILGYLGLERNEVAEASAGDIVCVTGMER…	2 TMD	100	0	0	0		0.741575	0.157653	0.146317		1.25142	0.0815466	0.0487815		Y	Su et al., 2007 IAI (http://iai.asm.org/content/75/6/3089.full)							+
FTL_0769	FTT1177 psuedogene					49				0								0		0.371				http://psort.hgc.jp/cgi-bin/okumura.pl?origin=Gram-negative+bacterium&title=FTL769&sequence=MQERFLAVIEESYQNLYLSKKLNLIRLTDRVRNKKIAAEILSKSHPTDKEIYYVFNLHFG%0D%0AEEMAQFAELIHIHKENGFPIYTDNNKRKLRKFYKQIYNTDLPIDLKKKFLRALVGEYTTL%0D%0AKRGIERKVGFLTNIYNCAGHYSLFDLDDASSAIFLFVELLSGRKIYYFRTISKFEDVKKD%0D%0AYLFTSIETLRSKITQKYNHILGIYKQCFLTVSKIAPNIQLREIVNITADISENIFQLEES%0D%0AISEIHTRKLNKELKKQVQGTKNRFNQNIRILKTQLKRLNMFLK…
FTL_0784	FTT1170	-	hypothetical lipoprotein	Hypothetical	Conserved	67	8.5	4.94975	493	1.26866	16.81	6.9484	357	2.50896	22.281	16.2366	288	3.32552				0.261		http://psort.hgc.jp/cgi-bin/okumura.pl?origin=Gram-negative+bacterium&title=FTL_0784&sequence=MSEQENIPKQPKKIGPITITKKNIIKALVSVGVIGSCVFGINSYLSYRHQLFLESYNTAL%0D%0AADIQNQNKSGYKNAFVILKELVEDDQATAKDYFYLGYIYQYGLGTEKNYYDAYKNYKKAA%0D%0ANGNYPKAFYQIATLYRDGLGVNKSSEKAIEYFKKSYDLGYKDSVTALADLVNSNNHMISV%0D%0AVEPEILYDIYLGYKNGSIIATNNSLMANKYLTTAAAEGYEPAIIVQARDFTQAGDNYRAL%0D%0AMLWQTLLYSSDPKVSELAKKEIIDVEKHVKQQRLKELEEQR…	1 TMD	41.5489	8.36968	32.8819	17.1995		1.50531	0.0214851	0.000902705		1.05525	0.0606133	0.32636										-
FTL_0785	FTT1169	-	GTP-binding protein	Unknown function	General	33	6.5	3.53553	583	1.9697	6.68667	2.07233	662	2.02626	8.055	2.75065	641	2.44091		0.16				http://psort.hgc.jp/cgi-bin/okumura.pl?origin=Gram-negative+bacterium&title=FTL_0785&sequence=MLHWFPGHMHKATKEFRKKMPSIDIAIEIVDARIPDSSSNHVLEQIVGDKPIIKVLSKND%0D%0ALADTTITKQWLDYYKGSAIAVNTLEDKNIVKRILDLAQKKCPQRGTVLKPIRAIIFGLPN%0D%0AVGKSTMINKLAGRKVAKTGNEPAVTKLQQRIDISKTFMIFDTPGIMFPSPKSESSAFRIA%0D%0AAIGSIRDTAMDYEGTACYLLNFFREKYTKNFLARYNFISEKDFLERHPQEILKDISIAKT%0D%0ANSNLKQAAKNIVHDFRAGHFGKISLEDPQTIEAEKQQQILL…		100	0	0	0		0.867271	0.104119	0.213197		0.785743	0.239721	0.333602
FTL_0786	FTT1168	NagA	N-acetylglucosamine-6-phosphate deacetylase	Central Intermediary Metabolism	Amino Sugars	41	8.5	2.12132	496	2.07317	18.55	5.67517	320	4.52439	17.44	0.622254	382	4.25366		0.236				http://psort.hgc.jp/cgi-bin/okumura.pl?origin=Gram-negative+bacterium&title=FTL_0786&sequence=MQSYILKGGKIYSQNDFEAKDIVVKDNVISDIVDDAKPAAFNLPIIELSGDDYVIPGFID%0D%0AIHIHGSKGADVMDGDVDALAVISKSLYTQGVTSYLATTMTAANEQILKAMRAIKDYNSQT%0D%0AHLDSAKIVGVHLEGPFISPGKIGAQNPNYLQEADVTKMASWHNACDSLIKKITIAPEIKN%0D%0AANKVIEFCNSKNIISSIGHTSCTMAQALNAIEQGCTHATHLFNAMSPIEHRNPGAATALL%0D%0AMSKKVLAELIVDGIHLHPDMVKFTYAIKGSDKIALITDAMS…		100	0	0	0		1.3718	0.0311163	0.00348378		0.839051	0.0653491	0.0734607							-2.3
FTL_0787	FTT1167	-	glycoprotease family protein	Protein fate	Degradation	24	2	1.41421	864	0.833333	4.16667	3.01386	774	1.73611	7.6	1.9799	654	3.16667				0.136		http://psort.hgc.jp/cgi-bin/okumura.pl?origin=Gram-negative+bacterium&title=FTL_0787&sequence=MNFLLLDTSSKYCSVVLSAAGELYNDTREIPRQHNKYLLEMIQGVFAKAAVNIKDLDFIA%0D%0AYGVGPGSFVGVRLAAAVCQGFAVGLDIPVIGFSSMFALAKSVTTESQKVAVILDAKMDDF%0D%0AYLGLYDKDKDQIITENVYKLEEYSQDLYAGYQLVGESIAELQLKNDDFKIDVANVVEYVY%0D%0AKQYQKQKYDGTLTQETFPVYLRGTSHWQAKKE	1 TMD	100	0	0	0
FTL_0788	FTT1166	-	glutamine amidotransferases class-II family protein	AAB (AA biosynthesys)	Glut	30	0.6		983	0.2	1.843	0.504874	934	0.614333	4.035	2.77893	806	1.345		0.184				http://psort.hgc.jp/cgi-bin/okumura.pl?origin=Gram-negative+bacterium&title=FTL_0788&sequence=MCRWLMYHGDKIKMSDLLVDPENSLIHQSIHSSQGAVPVNGDGFGVGWYTSLHKEPGVYK%0D%0ADPLPAWNNQNLISLAKHIKSRNFMAHVRASTIAPTSRVNCHPFTFKNHLFMHNGSIAGFD%0D%0ADIRQEIEQLVKPQYFKTRFGSTDSEAIFLLAVSNGLENDPKLAIVKSIEQITKIQAKNGL%0D%0AKESIKASIAYSNGETSYSLKISTIGNEPSLYYISYKDIIETLDLKKKNKFKNGFVVLSEP%0D%0ALVESDSYSYVNNYTCIEIRQNEFKVEKL		0	0	90.9091	9.09091		1.28101				1.3974	1.97622	0.802857
FTL_0789	FTT1165	Aat	aspartate aminotransferase	AAB (AA biosynthesys)	Asp	44	19.7	5.23259	258	4.47727	25.8933	4.44456	223	5.88485	20.865	4.05172	307	4.74205		0.013				http://psort.hgc.jp/cgi-bin/okumura.pl?origin=Gram-negative+bacterium&title=FTL_0789&sequence=MASLNKKIQNVSTSPTNAMAALAKQIKDQGNDVISLAIGEPGFSTPDIIKAAGIEAINKD%0D%0AITKYTNVDGLKELREAIVARYKREYGIEFAADQVCVTSGAKHSLHNIFNCILEAGDEAIF%0D%0AFAPYWVSYPDMIALTGAKPVVVETKFENNFEIDVTDLEKHITAKTKAVIINSPNNPTGLI%0D%0AYSKKCIEDLANLLRKYPNIWIIGDDIYDQLYFKDRVTLITEVAPDLADRYVIASGVSKNF%0D%0AAMTGWRVGFTIAPKLLNDALKKFQSQSATCACSISQYAAIT…		100	0	0	0		0.998938	0.16119	0.99341		0.813308	0.178782	0.277758		Y	Su et al., 2007 IAI (http://iai.asm.org/content/75/6/3089.full) and Maier							+
FTL_0790	FTT1164	Era	GTP-binding protein	Cell Pro, reg func	Cell Division, RNA interactions	34	5		659	1.47059	10.8033	5.37457	507	3.17745	11.735	6.03162	521	3.45147		0.151				http://psort.hgc.jp/cgi-bin/okumura.pl?origin=Gram-negative+bacterium&title=FTL_0790&sequence=MKKCGYISIIGRPNVGKSTLLNNILKYKVSITSRKPQTTRHQITGIKTLGDTQFIYVDTP%0D%0AGIHIKEPKAINKFMNKAATTMFKDVDVILFVVEMGKWTELEDNIVEKLKHSEIPIFLVVN%0D%0AKVDKKKSLEAAMFIEYIKEKLSFYDVIYVSAKQGHNINELESRIEKLLPESEYFFYEEDQ%0D%0AITDRSIKFMVAEIIREKIMRTIGSEVPYQIAVEIDSYKVDQEKNIVYIYASILVERNSQK%0D%0AGIVIGAKGAKLKKIGTDSRIDIERLVGMQVNLKTHVKVKSG…		100	0	0	0		3.65216	2.25671	0.238398		1.2788	0.260181	0.268897
FTL_0795	FTT1161	Adk	adenylate kinase	Purines, pyrimidines, nucleosides, nucleotides	Nucleotides/nucleoside conversion	24	22.1	2.96985	223	9.20833	24.49	2.76772	240	10.2042	33.819	7.32704	170	14.0913				0.1		http://psort.hgc.jp/cgi-bin/okumura.pl?origin=Gram-negative+bacterium&title=FTL_0795&sequence=MRIILLGAPGAGKGTQAKIIEQKYNIAHISTGDMIRETIKSGSVLGQELKKVLDAGELVS%0D%0ADEFIIKIVKDRISKNDCNNGFLLDGVPRTIPQAQELDKLGVNIDYIVEVDVADNLLIERI%0D%0ATGRRIHPASGRTYHTKFNPPKVADKDDVTGEPLITRTDDNEDTVKQRLSVYHAQTAKLID%0D%0AFYRNFSSTNTKIPKYIKINGDQAVEKVSQDIFDQLNKR	1 TMD	100	0	0	0		1.06074	0.308995	0.807115		0.750368	0.255877	0.301682							-2.1			+
FTL_0796	FTT1160	-	hypothetical protein	Hypothetical	Conserved	39	6.1	4.38406	592	1.5641	6.02	1.0006	687	1.54359	9.235	2.49609	607	2.36795		0.226				http://psort.hgc.jp/cgi-bin/okumura.pl?origin=Gram-negative+bacterium&title=FTL_0796&sequence=MISLLLEKRRKQAQKTVLGIEYDKHSLAAVKLNKKGDKYSLVCCGSDVFPAEAYFEGELT%0D%0ATEYVGGVVADIIKENKLGRFVKLGFTSYNEIDVAKEQIICDKRALEIIEKEGIHFYIREN%0D%0AFLKKRFLENYVNVAYDYYDELEEKGTLNVYYISDSDRVKQFYAIANKTKRALSVCTLDKL%0D%0AAISSFVSELFLSEISQYSSDSIFLGLYSDKILVYSFSPQGELKNYESVKIFDANITSVSY%0D%0AVDEVIQLLLRFMDFMSLDFGANDFDSFDQIQDNNVYIYGIK…		100	0	0	0		1.29022	0.388943	0.401963		2.56194	3.17541	0.55862		Y (increased Virulence)	Ahlund IAI 2012 (http://www.ncbi.nlm.nih.gov/pmc/articles/PMC2897386/)
FTL_0797	FTT1159	PilN	Type IV pili associated protein	Cell Envelope	Surface Structures	22	3.1	2.96985	782	1.40909	2.36067	1.51929	897	1.07303	0.623	0.881055		0.283182				0.571		http://psort.hgc.jp/cgi-bin/okumura.pl?origin=Gram-negative+bacterium&title=FTL_0797&sequence=MKDLNFIRGRWRKKQLTYLGIDLGFMALVAFISIFVLSIIFSWSSEEDMKVENYIQTQIT%0D%0AKLNSQVAEYAAVKTQRDKLLDMSTDLANIKASQYYILLGIEKISRAITDQLYITNINYVY%0D%0ASSDTLILTGEVKDLKLLSIFMKNLEIEFRVKKVELKNLGSEKNGQRSFSLEFKFGEGNAF%0D%0AKGESVKW	1 TMD	50	22.4304	17.9635	9.60615		0.480951				0.358079	0.223803	0.0557438												1
FTL_0798	FTT1158	PilO	Type IV pili glycosylation protein	Cell Envelope	Surface Structures	22	3.3	2.40416	774	1.5	3.482	2.29159	817	1.58273	3.6	3.9598	835	1.63636				0.508		http://psort.hgc.jp/cgi-bin/okumura.pl?origin=Gram-negative+bacterium&title=FTL_0798&sequence=MVDKIQSFLSSKHINKIINAPIKIRLPIMIAVFGLFIFVFYGLLVSPVLSKANQVQNHIQ%0D%0ASMEAQIPRLVKKEKDLAALKEQVKMLEQHNTEERFSIPERHSIPIFLSALNEAISSSGIT%0D%0AIIDLSPAGVEKNKYLDLYALDFKAKLSGNFSQLIKLFVALIDMKDIAVITNINIKKESDD%0D%0AKLVTELNLQTYSRQGVGV	2 TMD	32.6087	33.7291	33.6622	0		0.811361	0.475154	0.631009		0.714997	0.121584	0.0802016
FTL_0799	FTT1157	PilP	Type IV pili lipoprotein.	Cell Envelope	Surface Structures	23	1.9	1.27279	896	0.826087	2.66667	2.51661	872	1.15942	4.19	3.97394	799	1.82174			0.941		0.341	http://psort.hgc.jp/cgi-bin/okumura.pl?origin=Gram-negative+bacterium&title=FTL_0799&sequence=MIKNKKFKKIFFIILIGSYNLAFASYESRINEVNQLIQANMKSVKSTEKLDIPEYKGDTL%0D%0ATFERLSKIRNVFNMDHYLPFEKKAPIIRSQQNKNIVKLKPIVIPPELQKIMDAKATSLQR%0D%0AYPLDSFKFKGVVYQNNQKWGVVENSMENKPMYLKKGELVGQNYGQVEDVTKEGIVIDEWK%0D%0AKDDLKRVWEKIQTVIH
FTL_0800	FTT1156	PilQ	Type IV pilin multimeric outer membrane protein	Cell Envelope	Surface Structures	64	16.4	3.39411	312	2.5625	11.3333	5.30031	490	1.77083	14.429	4.20163	448	2.25453			0.718		0.243	http://psort.hgc.jp/cgi-bin/okumura.pl?origin=Gram-negative+bacterium&title=FTL_0800&sequence=MFFAKKKLLVVLTILGGILGYDVSVADTKESQVSNQPQTSEQPVAKIVGREENKDKVTDK%0D%0AHIKNLEFHRSLNGSAVFEVAFEENISNFSGYKTKLSQDGYTLTITFNDTTISDKWVSNID%0D%0ATKVFNTIVDSIKIFKEGGGVVFVIHSLDKISLSDFKEGNIFKFKIDRRNSRVEGFNVNEP%0D%0AISISFKDAPVQTVLQVLSEFAGLNLVVSSSVRGNISIDLKNVPWNEVMNIVLVSKGLATK%0D%0AKMSSILYVATAAEIAAQEQLELQTKRLLENNAILVTEFIPL…		17.2414	8.04885	43.7207	30.9891		1.00601	0.511358	0.988249		0.839409	0.00412331	0.000329464					1					-
FTL_0801	FTT1155	AroK	shikimate kinase I	AAB (AA biosynthesys)	aro	20	22.5	13.435	220	11.25	19.49	7.5354	302	9.745	32.081	6.95652	180	16.0405				0.063		http://psort.hgc.jp/cgi-bin/okumura.pl?origin=Gram-negative+bacterium&title=FTL_0801&sequence=MIRTKNIFLIGPVGAGKSTIGKQLAKQLKLEFIDSDDVIEKKCGVDINWIFDLEGEEGFR%0D%0AKREREVISEILAEKQNIVLATGGGAILDPETRSLLSSRGKVVYLEATIEQQLERTSKDTK%0D%0ARPLLRVDDKRPVLEQLMAEREPLYRSIADVVVETNGATVKNIVNKISTFLVEETIL	UC SP	98.9691	0	1.03093	0		0.494889	0.103783	0.0204625		0.477992	0.11545	0.0235949										-
FTL_0802	FTT1154	AroB	3-dehydroquinate synthetase	AAB (AA biosynthesys)	aro	40	10.9	4.10122	431	2.725	9.54667	3.64425	556	2.38667	10.97	6.18011	546	2.7425				0.153		http://psort.hgc.jp/cgi-bin/okumura.pl?origin=Gram-negative+bacterium&title=FTL_0802&sequence=MISKLSVNPTFSPSYNIIVDSVLDFSHILEYVTNKQVLVVTNTTVAKLYLTKFLAALVDD%0D%0ALDVRTCILEDGEQYKSQQSLDKILSTLLENHFTRNSTVLVALGGGVIGDITGFAAAIYQR%0D%0AGIDFIQIPTTLLSQVDSSVGGKTAINHQLGKNMIGAFYQPKVVYTSIEFYKTLPQREYIA%0D%0AGMAEVVKYAFISKDFYLWLDSNRDKILAKDSVTLIEMVKRSCQIKAQVVAMDEKELTGAR%0D%0AAILNFGHTFGHAIEKCQNYRGLKHGEAVGVGMAQAIDFSHY…	1 TMD	89.1476	10.8524	0	0		1.29644	0.303702	0.301499		0.477994	0.00500972	4.60487e-05										-
FTL_0803	FTT1152	-	hypothetical protein	Hypothetical	Conserved	15	4.3	3.25269	707	2.86667	6.5	4.09268	670	4.33333	6.755	0.784889	688	4.50333		0.323				http://psort.hgc.jp/cgi-bin/okumura.pl?origin=Gram-negative+bacterium&title=FTL_0803&sequence=MAISQNVIKILQDIDELDLFSNISDEWSTLLNESDDNIKIKKLYSALVKESIRHETAERL%0D%0AAKDAKSYCDLVQEQAKQRISDLKESLESQITFLTQQIKDLKVESAKNLDYYRNELKKANR%0D%0ASLIDNES		100	0	0	0		0.994268	0.0560813	0.898313		1.96531	1.12486	0.348763		Y	Su et al., 2007 IAI (http://iai.asm.org/content/75/6/3089.full)							-
FTL_0804	FTT1151	-	conserved hypothetical protein	Hypothetical	Conserved	11	2	1.41421	865	1.81818	4.88667	6.7319	739	4.44242	7.475	3.50018	659	6.79545		0.331				http://psort.hgc.jp/cgi-bin/okumura.pl?origin=Gram-negative+bacterium&title=FTL_0804&sequence=MLIKNNDLIFNSVDKIKYSARRGMLELDIILAPYLNNCYMHEDLANKKLFVEFLTSEDSD%0D%0AMFDWLFKGVTPPQRYQQLIDKIIKEKKKFNQTKLK		100	0	0	0		1.2459	0.120343	0.1018		1.88025	0.98054	0.331974
FTL_0805	FTT1150	PutA	bifunctional proline dehydrogenase,pyrroline-5-carboxylate dehydrogenase	Energy Metab.	Amino Acids + Amines	150	201.7	80.1859	7	13.4467	233.493	148.775	8	15.5662	283.745	151.809	6	18.9163				0.183		http://psort.hgc.jp/cgi-bin/okumura.pl?origin=Gram-negative+bacterium&title=FTL_0805&sequence=MNDLLNHSGEYPISKEIMNIYKYWLIDEKEAMTKLVEKAHMSSVQKAQVRERAYGLVEKV%0D%0ARKNRLKKSGIDAFMIEYDLSSEEGVVLMCLAEALLRVPDKYTIDLLIKDKLTSAAWKNHV%0D%0AGMEKHLFVNAATWSLMLTGKILKDPHRSYRKVFQNFLKKTSEPVIRQAMKQAMKIVGKQY%0D%0AVLGETIEEALKVSEAKVARGYSYSYDMLGEAAMTMDDAEYYYSQYLHAIHELAKYATNTE%0D%0AIKKNPGISIKLSALHPRYEVAKHQRVHTELYPKLLKLTQLA…	1 TMD	68.8815	2.80563	22.3428	5.97014		1.45342	0.106497	0.0264919		1.56994	0.0797672	0.0096525												1.3
FTL_0806	FTT1149	PotE	amino acid transporter family protein	Transport and Binding Proteins	AA, peptides, amines	55	1.5	0.707107	921	0.272727	3	0.8	852	0.545455	1.521	0.736805	949	0.276545				0.68		http://psort.hgc.jp/cgi-bin/okumura.pl?origin=Gram-negative+bacterium&title=FTL_0806&sequence=MSNNVSVKKMSLFSAILIGTTCMVGSGWLFSAQLTAKNAGNWAFLAWILAALIVVMIALC%0D%0ALGKVVSLYPVRGATTRSSAISHNSIFAMPFAFANWFGIVVVISSEALATTQYLSGVKSMQ%0D%0AWLMSDGVLTTAGTAFALFVLFVYLVINFYGVKVLAKVNNAITVFKMAVPFIIVIIFITYA%0D%0AFMHSSDHVSMFSEDIPNNSQFGFSSALTAIAAGGLIYTVNGFQTVVAYASEVKNPGRNIP%0D%0ALAIILALLIVLVLYLGLQYAFMQAVPHQYLLDKGGWAGLDF…	11 TMD	0	29.0048	41.5694	29.4258		5.86656	1.0812	0.023802		2.46627	0.135792	0.00426092		Y	Kadzhaev 2009 PloS ONE (http://www.ncbi.nlm.nih.gov/pmc/articles/PMC2675058/)				2
FTL_0807	FTT1148	YjhB	MFS (major facilitator super family) transport protein	Transport and Binding Proteins	AA, peptides, amines	45	1.5	0.707107	923	0.333333	1.734	1.55379	940	0.385333	0.621	0.312541		0.138				0.699		http://psort.hgc.jp/cgi-bin/okumura.pl?origin=Gram-negative+bacterium&title=FTL_0807&sequence=MKSTKWILVILCLGYFIDFYDLTVFSVSYVDLLKQQFGIFDSTKIQQTYYLINNIQMVGI%0D%0ALVGAIFFGILADKFGRITVIKYSILLYSLTTLLCIFVNNIYIFMLLRFLAYLALASEFAV%0D%0ASSVLIVEFFPPKLAAWGMSLLYILGVLGGMFATFLGVFSYKIMFIFGGFAGLGIYAFRRV%0D%0ALEESPYFIELYTSDRFKNAGSIVFLLRNYSKPLILNFLITLPYFFVITVMLALVKFIATD%0D%0AIDFASLVKMFLFGFFVGNIISCIFSGIYNQYFKSPNLFFIG…	12 TMD
FTL_0808	FTT1147	Dfp	bifunctional 4'-phosphopantothenoylcysteine decarboxylase,phosphopantothenoylcysteine synthetase	CoFactors	Pantothenate + coenzyme A	43	6	1.41421	604	1.39535	10.23	1.95977	527	2.37907	10.825	1.16673	550	2.51744		0.045				http://psort.hgc.jp/cgi-bin/okumura.pl?origin=Gram-negative+bacterium&title=FTL_0808&sequence=MSNKILFGITGSISAFKTINLIRLFIKSGVECRAIVTKGAQQFIKPELLVALGCDVYTDE%0D%0AKLDMLSYQQSMAHINLSRWADKIFIVPASANTIAKLAYGLADDLLSQTILANDDNSKVYI%0D%0AAPAMNVNMWQNQLTQDNINKLQTLGFNLILPDKGLQACGDIGSGRLHEPEVLFDLLSVSQ%0D%0ADFKAKKVVITVGATVEDIDGVRYLSNYSSGKMGFALVRELLARGASVVVLKAKTTISFDI%0D%0AKHPNLEIINTKSADDMNQAMLKKAKDSDIFIGCAAVADYKI…		94.9098	0	0	5.09016		1.32469	0.34509	0.31475		0.790122	0.375615	0.512222
FTL_0814	NA	MliC NA homology (25%I, 43%S) w Pa Lyzozyme inhibitor MliC	conserved hypothetical protein	Unknown function	General	16	2	1.41421	880	1.25	2.66667	2.51661	871	1.66667	3.33	0.46669	845	2.08125			0.841		0.202	http://psort.hgc.jp/cgi-bin/okumura.pl?origin=Gram-negative+bacterium&title=FTL_0814&sequence=MKKPKLILVSTLLASGLVSSYSEENNNTSIFRATNHNEQKISNLALPASHLIGEKVVNYK%0D%0AGENLGKVKEIMINPNTGKVAYVVVSYGGFLGMGDKLFAFPIKAFKVDTANAQFKIKKTKE%0D%0AELEKAPGFDKNNWPETSSDYW
FTL_0816	FTT1140					7				0				0				0		0.388				http://psort.hgc.jp/cgi-bin/okumura.pl?origin=Gram-negative+bacterium&title=FTT1140&sequence=MDNAQYKVRDASDAIATNTKKAYYKTKDALSDTGEAVTTKTKKAYYKAKDAVTPEPSEEI%0D%0AAKVND
FTL_0821	FTT1138	HemH	Ferrochelatase	CoFactors	Heme, porphyrin, cobalamin	39	3.5	3.53553	766	0.897436	3.842	4.86772	795	0.985128	3.708	1.84979	826	0.950769				0.145		http://psort.hgc.jp/cgi-bin/okumura.pl?origin=Gram-negative+bacterium&title=FTL_0821&sequence=MQQYSSKYNKQAILLVNLGTPDNYDTKSIKRYLKEFLSDPRVIEANPILWKIILNLIILP%0D%0AIRAKKNIHTYKTVWNKQHNKSPLLFYTENLADKLDKKLDNYIVDYAMRYGNPSIESKIKS%0D%0ALQDQGATEIIIFPLYPQYSATTTATVYDEVYRVLSKLRWQPTIKGINPYYDNKFHIQTIS%0D%0AQQIKEHLKKLDSTPDTVLFSFHGLPKEYFDKGDPYYCHCYKTYRLVKEELQNEYPNIDFE%0D%0ALSFQSRFGPKKWLEPYTTVKLEEFAKQNKSVVIIAPGFSAD…	1 TMD	39.6074	3.59692	56.7957	0		1.0694	#DIV/0!	#DIV/0!		0.259347	0.366772	0.103859
FTL_0822	FTT1137	-	hypothetical protein	Hypothetical	Conserved	9.5	0			0	6.36	5.17579	673	6.69474	8.955	2.76479	620	9.42632				0.274		http://psort.hgc.jp/cgi-bin/okumura.pl?origin=Gram-negative+bacterium&title=FTL_0822&sequence=MKKIILISIGLMVYALGYSFVNYGGPNMWDGPEVEEERAQGAAYVPPDREFINSRYGEYI%0D%0ADNREVEFSPGDDANRLFWSYSRP	1 TMD	100	0	0	0		2.06391				1.25917	0.73379	0.666972
FTL_0823	FTT1136	-	hypothetical lipoprotein	Cell Envelope	Other	15	9.3	6.08112	471	6.2	16.9353	15.5627	354	11.2902	23.935	5.28209	266	15.9567				0.444		http://psort.hgc.jp/cgi-bin/okumura.pl?origin=Gram-negative+bacterium&title=FTL_0823&sequence=MMQIGYSGLTVGHNFREAKMFKKSFICIVFFLISGFALACSYDSGKYFSFNLDIKVNGDK%0D%0AKELYIKKYKEIENYVKEFNDKNSTNYQIERIEFSKSYQYENVETALVSLVESSSTSSNKD%0D%0AKCKYHNHDKN	1 TMD	92.9258	0	4.69327	2.38095		1.42117	0.210579	0.105569		1.46011	0.35352	0.207035									Y
FTL_0827	FTT1134	PilC	Type IV pili polytopic inner membrane protein	Cell Envelope	Surface Structures	45	3.1	1.27279	779	0.688889	3.73133	2.12022	805	0.829185	4.088	3.23572	800	0.908444				0.505		http://psort.hgc.jp/cgi-bin/okumura.pl?origin=Gram-negative+bacterium&title=FTL_0827&sequence=MLFGKKDKNKRTITSWNYKAKLKSGKKTKGSIDAVTKEKAEIQLRQKGYSDIKVKKQPKD%0D%0ALLPKKISYQDITEMTRQLAIMTKAGIPIIKSFEVFIMGIRKHPRLKILAIEIKQAIEGGE%0D%0ASFSKALRNFPKIFDKLYVGLITAGEESGNLDLMLNKIADQREALQSIKKKVKKALSYPII%0D%0AVCIIAAGVTGILLTFAVPAFSAMFINSGKPLPAITQLTVDASNFMQNSWWKIILAIFITI%0D%0ATVYKSLKFRFPKIQIAQDHFMLKVPIIGEVVFKSSLARFAS…	3 TMD	0	20.6246	73.8198	5.55556		1.88656	0.541309	0.146514		0.390508	0.552261	0.258958										-
FTL_0828	FTT1133	PilB	Type IV pili nucleotide binding protein, ABC transporter, ATP-binding protein	Cell Envelope	Surface Structures	67	32.2	3.11127	138	4.80597	34.9033	26.0665	152	5.20945	39.425	18.9858	143	5.88433		0.239				http://psort.hgc.jp/cgi-bin/okumura.pl?origin=Gram-negative+bacterium&title=FTL_0828&sequence=MIENPHICKKLASLLLHRKLITKQQLEEISHDKSLAKQDFLEYLIENEIVDNKSFMIESA%0D%0ATLLRLQYIDLTTINVKFLPQEYFDIDFCRENHCLALFTRKRTIHVAIANPIESQQILKKL%0D%0ARSRYDCAFIPVVAELNHLKEKIEEYEQYLKDEGQREDDAKLNERIDAGSELDIDFVEEGE%0D%0AREGDAIIGSGEDEEAPIIRFINNTIVDAIQKGASDIHFEPYEKNFRIRYRIDGLLIETFN%0D%0ATTKKNLAPKVISRLKIMSSLDIAEKRIPQDGKFKISLSREK…		85.4023	0	7.89474	6.70294		0.860323	0.185104	0.397659		1.05816	0.289642	0.803128		Y (increased Virulence)	Ahlund IAI 2012 (http://www.ncbi.nlm.nih.gov/pmc/articles/PMC2897386/)
FTL_0829	FTT1132	GlpQ	glycerophosphoryl diester phosphodiesterase	Energy, FA/Pi-lipid	other, Degradation	30	3	2.82843	808	1	3.13333	1.20554	842	1.04444	1.235	1.18087	962	0.411667		0.179				http://psort.hgc.jp/cgi-bin/okumura.pl?origin=Gram-negative+bacterium&title=FTL_0829&sequence=MHVDKFISHRGANSDFIENTIEAFQIAKAAGFNWFETDVQMSSDGELFLFHDKTPKRFAD%0D%0ACDKNVIEMTLAELKQIQLADSVLKVKAKIPTLREYLDWASENDVFTNLELKISTQDKKYQ%0D%0AQKLVENVFKILQKYPNLKTKVLISSFSNFVMKLLKKYKDYPQGKLFYTVNWPRDFSYIDK%0D%0ANLYKNYKQNRYLAIIINYSCLNQQRVNYLKRKFDKIFVYSVYTDCEAKQLLAWDIDAMFI%0D%0ADKKEQLNLTL		95.4545	0	4.54545	0		1.35899	1.9219	0.816386
FTL_0830	FTT1131	CinA	molybdopterin binding family protein, fragment	Cell Processes	DNA transformation	28	4.5	3.53553	700	1.60714	5.08333	0.144338	729	1.81548	5.57	2.02233	741	1.98929		0.174				http://psort.hgc.jp/cgi-bin/okumura.pl?origin=Gram-negative+bacterium&title=FTL_0830&sequence=MKYDFGFIAIGDEITDGDIVNTNSSTFAKYLASKDFQIGFHVSCKDSYDDIIASLEFLKS%0D%0ATHKNIITIGGLGPTEDDLTTETIAKYFDKKLVLDQPSWQRLEQRMLSKYGKITLGTKKQA%0D%0AMFPQGSQILINTNGTANGFKLEFGQDRYIYVFPGPPKECINMLEELELTNTQQTRKIIRK%0D%0ARWNIYNIGESLLAEKLQVIKDVYSFVTFKYRIADSFIELKYFYPEGCPHSQKIITNVENI%0D%0ALKDNLQS		100	0	0	0		1.03994				0.870507	0.117551	0.259576
FTL_0831	FTT1130	CphA	cyanophycin synthetase	Cell Processes	Other	104	99.1	41.1536	25	9.52885	93.6293	37.3645	34	9.00282	95.905	0.431335	38	9.22163		0.108				http://psort.hgc.jp/cgi-bin/okumura.pl?origin=Gram-negative+bacterium&title=FTL_0831&sequence=MKILSTNVYVGPNIYANFPVIRHEIDLGVLENWPSAKIGDKFIDQLVESLPGLQEHGCSY%0D%0AREKGGFIRRLREDEGTWMGHIWEHVILELQSMAGSDVTFGRTRSTGEVGHYNMVYEYKQK%0D%0ADVGLRAMELARDLLISILPENLKKQVEFANEYFDFEYEKVKFIKFAQSKEFGPSTASLVE%0D%0AAAKKRDIPYIRLNDQSLVQFGYGKYQQRIRATITGKTTSIAVDLSCDKEQTNTILSSLGL%0D%0APVPKQRMVTTEEGAVRSAKILGFPLVVKPLDGNHGRGISIN…		91.4128	4.74765	2.06074	1.77877		0.68755	0.133012	0.079903		1.15305	0.109057	0.185611										-
FTL_0832	FTT1129	-	conserved hypothetical protein	AAB (AA biosynthesys)	Glu	63	33.4	20.3647	130	5.30159	33.44	1.76771	167	5.30794	24.845	3.04763	253	3.94365				0.198		http://psort.hgc.jp/cgi-bin/okumura.pl?origin=Gram-negative+bacterium&title=FTL_0832&sequence=MIPEGYSRRLVGPNLFFKETGTVLDVPLVDNRDELTKLFYQEANRILLALDWQDIKITHK%0D%0AFFNNGVRFAMTAPVDITMPACDVIDFIWLSTREGFETGVFKTIEEAKRKLIPLIDEDKNL%0D%0AKYRKLYELAKSKGFNAFRDKNKAFIGSGRGCYEFDLDNDSIDDIPWQDIYDIPAVIVTGT%0D%0ANGKTTTVRLTDYICRVAGKLTGYTSTDWVKVNDQLIDEGDYSGPTGHQFVLTNKKVEVAL%0D%0ALESARGGLLKRGLIETYVNAAAVTNVSADHLGEDGIETVAE…	1 TMD	98.8166	0.591716	0.591716	0		1.31325	0.498678	0.468078		1.78198	0.23602	0.0426561										-
FTL_0833	FTT1128	IspF	2C-methyl-D-erythritol 2,4-cyclodiphosphate synthase	CoFactors	Other	18	7		561	3.88889	2.97667	3.42369	854	1.6537	6.655	0.92631	693	3.69722				0.213		http://psort.hgc.jp/cgi-bin/okumura.pl?origin=Gram-negative+bacterium&title=FTL_0833&sequence=MSFRIGHGYDVHKFTSAKQNIIIGGVEIAYHLGLEAHSDGDVLIHALCDAILGALGLGDI%0D%0AGKHFLDTDNQFKNIDSKFFLAEIKKMLDEKQYSISNIDCTIIAQAPKMLPHIEKMRACLA%0D%0ANILEIQISQINIKATTTERLGFIGREEGIATHVVCLLYR	1 TMD	100	0	0	0		1.39485				0.704719	0.996623	0.715924
FTL_0834	FTT1127	-	Rhodanese-like family protein	Hypothetical	Conserved	28	25.7	12.3037	186	9.17857	33.3567	12.668	168	11.9131	27.305	8.90247	222	9.75179		0.432				http://psort.hgc.jp/cgi-bin/okumura.pl?origin=Gram-negative+bacterium&title=FTL_0834&sequence=MQHSSGFLKLVDDAKSRIQECSVDDIQKMNETQTLDGLLIDTREESEVANGYIPNAIHLS%0D%0AKGIIESAIESAVPNKNQKMYFYCGGGFRSALVADKLREMGYKNVISVDGGWRAWNAKGYP%0D%0ATVSPNQFRPNEFLKLVNNAKTQIKECSTTELYNKINSQELDGIVFDVREDSEFNRFHIQG%0D%0AATHLSKGQIEVKIENLVPNKQQKIYLYCGSGFRSALAAESLQHMGYTNVVSIAGGIKDWL%0D%0AANNYPVSQN		90.3497	8.1918	0.884956	0.573559		1.3146	0.120461	0.0661182		1.36669	0.477352	0.390812								-1.92		+		2
FTL_0837	FTT1125	MetlQ	D-methionine binding transport protein, ABC transporter, membrane and periplasmic protein	Transport and Binding Proteins	AA, peptides, amines	53	10.8	3.11127	435	2.03774	13.6667	4.02161	423	2.57862	7.179	0.535987	676	1.35453				0.382		http://psort.hgc.jp/cgi-bin/okumura.pl?origin=Gram-negative+bacterium&title=FTL_0837&sequence=MQQQTIFSLHELSQIAQSTWETIFMVFIATLVAVIGGILLGILLYITQDNKNVLVKGFNK%0D%0ATFSVIINITRSIPYIILLILLYPLTRLIVGTTIGTTASIVPLAIAALPFYARLTESALRE%0D%0AVDNGLIEAAKAMGATKRQIIFKVLLPESKNLLIDAATLTCISLIGFSAMAGIVGGGGLGD%0D%0ALTYFKGYNYGNYTLLLSGVIMLVILVQLTQSFGNYLVTAKKLTSLWIVIVILLVASGTQL%0D%0AYLNASAAINPNQITVGYITSPPQDKIMQESKKVAKEKYGLD…	5 TMD	0	82.3378	15.6351	2.02703		1.81137	0.00412296	1.29106e-05		1.49737	0.534639	0.318871		Y	Su et al., 2007 IAI (http://iai.asm.org/content/75/6/3089.full) and Maier									1
FTL_0838	FTT1124	MetN	D-methionine transport protein, ABC transporter,ATP-binding subunit	Transport and Binding Proteins	AA, peptides, amines	39	19.9	5.51543	253	5.10256	23.0867	4.10689	260	5.91966	17.434	6.27062	383	4.47026		0.263				http://psort.hgc.jp/cgi-bin/okumura.pl?origin=Gram-negative+bacterium&title=FTL_0838&sequence=MIQIKNLKKEYRTNNTSNLVLDNINLEIKQGEIFGIIGHSGAGKSSLLRCLNLLEQPTDG%0D%0ASIFIADENITKKNSKQLREFRKKVAMIFQHFNLLSSRNVFENIALPLEIQGIPKSEIKKR%0D%0AVFELLDLVELPNKANAYPQELSGGQKQKVAIARALALNPLVLLSDEATSALDPTSTKQIL%0D%0AALLKRLNKELGLTIVLITHEMDVVRKICDRVAIIDKGRIAEMGKTLDVFLNPQAPVTRSF%0D%0AVETSIHTKVPDFIAKKLQDNPYSYDNTYPVVQLTFYGDKGK…		77.4881	6.73543	9.01225	6.76419		1.63706	0.327283	0.110513		1.28435	0.384718	0.405614		Y	Maier IAI 2007 (http://www.ncbi.nlm.nih.gov/pmc/articles/PMC2168294/)							+		2
FTL_0839	FTT1123	YgiH	hypothetical protein	Hypothetical	Conserved	22	6.6	3.39411	571	3	4.49067	4.78304	757	2.04121	1.521	0.677408	948	0.691364				0.52		http://psort.hgc.jp/cgi-bin/okumura.pl?origin=Gram-negative+bacterium&title=FTL_0839&sequence=MNFLNFSILIFAYLLGSINSAIIVCYIFRLPSPRSVGSGNPGTTNVLRIGGKVPAAITLI%0D%0AFDILKGLVPVVIAKVLTGNDFITACTALYAILGHIFPIFFGFKGGKGVATLIGTLFGFSW%0D%0AILGLIFVITWLCVAIITRYSSLSALVATVIASFSVIFTSDLQVAAPFLIIAIIILVKHKG%0D%0ANIQRLISGQESKIGDKAKAKNDSN	6 TMD	0	55.4054	44.5946	0		2.10625	1.09798	0.290246		1.52199	0.962275	0.52318
FTL_0841	FTT1122					15 / 17 (LVS [143 AA] S4 [156 AA] Nterms differ distinct PSORTs)																		http://psort.hgc.jp/cgi-bin/okumura.pl?origin=Gram-negative+bacterium&title=FTL841&sequence=MGVGCQDDNCTANSNPTAYKLATGSNTISVSGTVTVDGKTIDLATEVQPVVEDTVAIENS%0D%0AYTFQKGLPSGAIITTLVASLNANAAKAHGTFAADGSGSFNMTFDKGYTWLKDVDPAYGTE%0D%0AINKGSGRDSALATWDTKTNKQYR	http://psort.hgc.jp/cgi-bin/okumura.pl?origin=Gram-negative+bacterium&title=FTT1122&sequence=MVCFFCFIIISCNGGIKYMRYNSLIMKDKLLIGIAIISSAALLEGCGKTETTNELRIVYQ%0D%0ACADVEDTVAIENSYTFQKGLPSGATITTLVASLNANAAKAHGTFAADGSGSFNITCDKGY%0D%0ATWLKDVDPAYGTEINKGSGRDSALATWDTKTNKQYR
FTL_0843	FTT1120	Tgt	queuine tRNA-ribosyltransferase.	Prot. Synthesis	tRNA+rRNA mod	41	12.5	0.707107	393	3.04878	5.50667	3.12572	708	1.34309	7.455	2.18496	662	1.81829		0.374				http://psort.hgc.jp/cgi-bin/okumura.pl?origin=Gram-negative+bacterium&title=FTL_0843&sequence=MTVMKFDLIKKEGKARRGKITFPRGDIQTPAFMPVGTYGAVKSLSPVELKEMGAEIILGN%0D%0ATFHLWLRPGTEIIKKHGSLHGFNGWDKPILTDSGGFQVFSLGKMRKLTEEGVTFKSPVNS%0D%0ASKVFLSPEISMQVQRDLGSDIVMCFDECTPYPATEKEAKESMELSMRWAKRSKEAHGDNP%0D%0ASALFGIIQGGMYEHLRDESLAKLKEIDFDGFAIGGLSVGEPKEDMIRILDHTAHQMPEDK%0D%0APRYLMGVGTPKDLVEAVYRGVDMFDCVMPSRNARNGHIFTS…		100	0	0	0		0.307973	0.15945	0.0255321		0.464568	0.0979566	0.0163264
FTL_0844	FTT1119	LysR HTH-SBP LVS had C-term deletion			HTH-SBP LVS had C-term deletion	23 / 34 (LVS [201AA] S4 [291AA]-70 extra C-termAA and 20 extra N term including likely fake sig seq)																		http://psort.hgc.jp/cgi-bin/okumura.pl?origin=Gram-negative+bacterium&title=FTL844&sequence=MKTKSYTKAAEQLFMTHSAVSQSIRKLEAYLDKKLFITDKRKLIITDLAREYYAKIEPLI%0D%0AAQIHYSTEAFKKQKSKKLSINCMTTLCANWLIPKLDELIEFLADTEIQLITLGRKANFDY%0D%0ADDVDISIEYGIDSDFNNKNKYKLAEGELILVCNNRHTGKSCLEIISQQKLIYVDDKIRID%0D%0ADYLLWQQHNNILAKVNKKNCF
FTL_0846	FTT1117	-	isochorismatase hydrolase family protein	Unknown function	Enzymes of unknown specificity	21	12	4.24264	403	5.71429	12.5533	4.19744	458	5.97778	11.445	6.44174	535	5.45		0.354				http://psort.hgc.jp/cgi-bin/okumura.pl?origin=Gram-negative+bacterium&title=FTL_0846&sequence=MKNTFVIVADFINEIVDEKGAFGAHNAQRIKDDETMQKANKLIAWARDNSIQIAHVKVGF%0D%0ATKEYKECSKVSPMFKKAPEYGVLQLGTWATEFHPQMDVQEHDIIITKHRVSALYGTDLEL%0D%0AILRANSIEHVIICGVSTSYVVESTVRELHDRDFKVTVIADACNAASQQAHEASLTNLSRI%0D%0AADIVDIDDFI		100	0	0	0		1.4237	0.283488	0.168878		1.20473	0.0390756	0.0177324		Y	Su et al., 2007 IAI (http://iai.asm.org/content/75/6/3089.full)							+		2
FTL_0847	FTT1116	YajC	preprotein translocase family protein	Protein fate	Secreation/Trafficking	13	13.4	6.22254	373	10.3077	17.6973	6.38589	337	13.6133	19.597	3.39836	335	15.0746				0.597		http://psort.hgc.jp/cgi-bin/okumura.pl?origin=Gram-negative+bacterium&title=FTL_0847&sequence=MRKLLLSLSAIVLFVSTSFAQGAEQSAGSPLSSILMLVVFFAIFWFLLIRPQQKKNKELR%0D%0AKMLSELSKGDEVVTNGGMVGKIAKIDETFVDLEVADNVTVKIQRNAVANILPKGATKA		44.5175	34.0065	16.8182	4.65779		1.03923	0.034218	0.246363		1.22345	0.0569809	0.0310104					1					+
FTL_0848	FTT1115	SecD	preprotein translocase, subunit D, membrane protein	Protein fate	Secreation/Trafficking	70	37.2	3.9598	113	5.31429	36.4773	20.6827	142	5.21105	18.919	9.78494	353	2.70271				0.758		http://psort.hgc.jp/cgi-bin/okumura.pl?origin=Gram-negative+bacterium&title=FTL_0848&sequence=MSNNRSLPINQFPLWKNLLIVIILALAIFYALPNVFGKSPALQISQKDGDVTTQLLVSVE%0D%0ANTLAKDKISYQKADIADDKSNIAITFKDVEEQLKAKKVLKDSLSDDYIIAMSMLSNSPNW%0D%0ALSALGANPMNLGLDLRGGMYLMLEADTKTSIDAQLDNSLSIILSAAKDNSINISSLTKAE%0D%0AEKSTIKAPQNYFDNGFVSITLANSVDVDKLKQYLSTDFIKTQDPNIIYTNKGNTVFISYN%0D%0ASAKILQLKQDAISQVVTVMRNRINALGVAEVSVAQAGDNRV…		33.5183	31.8258	31.5009	3.15503		0.769688	0.062612	0.0350235		0.619273	0.204216	0.118766										+
FTL_0849	FTT1114	SecF	preprotein translocase, subunit F, membrane protein	Protein fate	Secreation/Trafficking	34	6.6	1.9799	570	1.94118	4.99533	2.08338	733	1.46922	4.363	1.07904	786	1.28324				0.599		http://psort.hgc.jp/cgi-bin/okumura.pl?origin=Gram-negative+bacterium&title=FTL_0849&sequence=MEFFKQKTSIDFLGIKKYTTVFSVLMIVVSLFFIFTKGLNLGLDFTGGYQVQIQTSTKSQ%0D%0ADSETMTKELAKAGFEHTTITTFGDNNNFLIKFAPDEVNTKAKSLEDAQQYLKQQVENSLD%0D%0AAQVQSVNYIGPQVGKELASNGVLAIIVAMVCILIYISARFEMKFGISACIALLHDPIVIL%0D%0AGIFSAFQLEFDLTVLAAVLAVIGYSLNDTVVIYDRVRENFRKMRNASVVEVVNRSINDTL%0D%0ASRTILTSGLTMLVVVVLYLFGGSSVHNFSLALILGIVVGTY…		0	54.54	45.46	0		0.984394	0.187238	0.916942		0.988026	0.237908	0.949732
FTL_0850	FTT1113	-	hypothetical protein	Hypothetical	Conserved	20	5.3	0.424264	647	2.65	3.75067	1.98577	801	1.87533	2.232	0.0452548	905	1.116			0.928		0.201	http://psort.hgc.jp/cgi-bin/okumura.pl?origin=Gram-negative+bacterium&title=FTL_0850&sequence=MVYNYNEELIKGALMKKLVLVACMLAFGVSSSLAMSDSKPVQPPAQKQDVGHPHKLVDIY%0D%0ASKDDQSSKVSAQITLENQDNYNIFYCKQNNWCEVVDKNNGNTGWINLDKLKQAQEKFAKH%0D%0AVHKQNTIKRLEEYTKVQDQKISQLHAMMTQMRQEFAYVLEQQQAQINQLKQAYYYQ		8.92857	7.14286	83.9286	0		0.567377	0.0706786	0.0130839		0.848995	0.0110378	0.00266084
FTL_0851	FTT1112	RpoH	RNA polymerase sigma-32 factor	Transcription	Transcription Factors	33	3.5	3.53553	751	1.06061	4.79	1.93966	744	1.45152	8.295	6.93672	632	2.51364		0.283				http://psort.hgc.jp/cgi-bin/okumura.pl?origin=Gram-negative+bacterium&title=FTL_0851&sequence=MANKKLLPSTKTKTLPVVSDNNLSAYLNFVNTLPVLSLEQEQELARRYKYKKDLDAAQQL%0D%0AVLSHLRFVTKIARNFSGYGLSIADLIQEGNIGLMKAVSKFDPDQGVRLLSFAVHWIKAEM%0D%0AHDYVLKNWKIVKVATTKAQRKLFFNLRSSKDKIGWLSSENIKELAEELGVKEETVIEMEK%0D%0ARMCQGDASLDLSYTDDDGEQTSQQSLYLEDKSSNIEHQVVQQDYYDNFKAIVKDVLSGFD%0D%0ATRTKDIIMSRYLLDNKATLQDLAAKYNISAERVRQIEEDAL…		100	0	0	0		1.20447	0.191285	0.269742		0.920532	0.0289346	0.0603478												0.5
FTL_0852	FTT0588	AroA	3-phosphoshikimate 1-carboxyvinyltransferase	AAB (AA biosynthesys)	aro	47	20.6	9.33381	244	4.38298	13.5567	4.82386	425	2.8844	16.525	3.50018	399	3.51596				0.119		http://psort.hgc.jp/cgi-bin/okumura.pl?origin=Gram-negative+bacterium&title=FTL_0852&sequence=MKDFIPQIKSQIKQQVYLDGSKSISNRSLIIAAMAQGQTKFENLPNSADVLACIAALKEL%0D%0AGCQLEHSWDSKTLVIQGCSGVFANLDAKIFCNESGTLTRFIIPMLAVQSTGKYYVYAKQR%0D%0AMMDRPLADQLKPLEKLGMLANYHQKAYAMPLTIIAKSLDGGYIEVDGEKSSQFASGLLMA%0D%0AAPFMHCGLRLNSITDHKQPYLDMTTKVMAEFGVTVDIDENIYTANKSQYISTSNYVVEPD%0D%0AVSTASYFWAFAAITGSTIKVMHVTKNSKQGDIKFLEVLEKI…	1 TMD	100	0	0	0		0.63137	0.0741818	0.0196531		0.712715	0.0110043	0.000732814												1
FTL_0853	FTT0589		hypothetical protein	Hypothetical	Conserved	23	3	1.41421	810	1.30435	1.43667	1.25381	966	0.624638	0	0		0				0.168		http://psort.hgc.jp/cgi-bin/okumura.pl?origin=Gram-negative+bacterium&title=FTL_0853&sequence=MIKKERIITRYLSQRWYKKALIITATESNYFHNINVLKLVACSGYLKNQSPLGCIFDIEA%0D%0AWPFENKFFDLIILDESFVSCPKQMKALFNQLHFCLSDDGEVIVACVGGISLYGLLSRFLA%0D%0ANGFTSKKVRLINYTNNFIVNIIKKIISKNYVVVFKKDNYFRVDPLNVSELVDKPLKAKVY%0D%0ASGGCAREIYGNFQKEK	1 TMD
FTL_0854	FTT0590	RnhA	Ribonuclease H	Transcription	RNA Degradation	17	0			0	2.23	1.73948	904	1.31176	1	1.41421	977	0.588235		0.262				http://psort.hgc.jp/cgi-bin/okumura.pl?origin=Gram-negative+bacterium&title=FTL_0854&sequence=MEIFKKKNRVIAYTDGACKGNPGIGGWGAILSYNGVDKEIYGSEKDTTNNRMELMAAIKT%0D%0ALQALKRKCDITIYTDSKYLQNGINEWLANWKANGWKTAAKKEVKNKDLWQELDSLTNKHN%0D%0AVTWGWVKGHSGNAGNEKADELANKAIAELIGK		100	0	0	0
FTL_0855	FTT0591	AnsA	L-asparaginase	Energy Metab.	Amino Acids + Amines	38	5	0	664	1.31579	5.69667	2.13214	699	1.49912	7.555	2.04354	656	1.98816		0.046				http://psort.hgc.jp/cgi-bin/okumura.pl?origin=Gram-negative+bacterium&title=FTL_0855&sequence=MKDLENRANKKILVLYTGGTIGMVSTEQGYDVKPGYLSETIAGIRDFYHYNMPQFEIKEY%0D%0ASELIDSSNINPRKWLSLALDIIKTYEDYDGFVILHGTDTLAYTASVLSFMLGELQKPVIV%0D%0ATGSQIPISKIRSDAISNILNSLIFACSDDIKEVCVYFNQKLMRGNRTTKISATDFDAFAS%0D%0APNYPALARVGIDIVVRQEKLWQRADTFSQPKLETFAVPKIAILSVFPGMGNDILEAVLEP%0D%0APLQGLILKTYGAGNMINDPSIHMTLKKANDRGVVIVNCTQC…		100	0	0	0		1.13206				0.917905	0.327055	0.75654										-
FTL_0856	FTT0592	CynT	carbonic anhydrase	Central Intermediary Metabolism	Other	25	10.5	6.36396	443	4.2	19.7267	5.15598	299	7.89067	17.28	8.0893	384	6.912		0.517				http://psort.hgc.jp/cgi-bin/okumura.pl?origin=Gram-negative+bacterium&title=FTL_0856&sequence=MSDISELIKGNRAWAEEIKKTNPGFFETLSKGQSPEYLWIGCSDSRVPANQICGLIPGEV%0D%0AFVHRNVANVVSLTDLNCLSVLQFAIEVLKIKKIIVCGHYACGGVETVVKDKSYGLIDNWL%0D%0ATSIHEVKEQNKQFIEESLSCYKDNQEEYMKKKVDMMCELNALHQALNLCKTTVVKNAWAK%0D%0AGLTFTIHAAIYGIGDGKLYEIGGGVGSRAEMDTTYAQAIKDIKSRYCR		100	0	0	0		1.9093	0.427307	0.0949516		1.61159	0.168836	0.0360568										+
FTL_0858	FTT0594		hypothetical protein	hypothetical protein		33.5				0				0				0		0.352				http://psort.hgc.jp/cgi-bin/okumura.pl?origin=Gram-negative+bacterium&title=FTL858&sequence=MLSLFQKISFENKDFIVMRDDLSHPIFSGNKARKLAYLLNNPEKYSHIQTIISFGGNQSN%0D%0AFMLALSQLAELKGWNFHYWIKPLPKFLRQTKNGNLKLALDNGMQLFETLSSLNLEKIKAN%0D%0AYHTDSSLYFFDQGGRNTLAEQGIAECAKEIKKYCKQNNIDDYSVIVASGTGTTALYLEKY%0D%0ALPYKVYTIPCVGSSDYLKEQFNNIDSDLVHPKIISPNFKNNFGQLDIANYNIYLKLLRET%0D%0AKIEFDLLYDPIAWRTLLSKYHQLPKPIIYIHCDGVSGNQTMLA…
FTL_0860	FTT0596		hypothetical protein	hypothetical protein		24				0				0				0		0.373				http://psort.hgc.jp/cgi-bin/okumura.pl?origin=Gram-negative+bacterium&title=FTL860&sequence=MEYLKLAIVDSENYNNFAHISAGNFDRVIVFTNSQELESNFNKTEIYHNFELVPIIYGEG%0D%0ANKDNMDGYICAKVGEYVERYRDFRTYLSITIFSNDRIFRGIASYYTRKGFNIATTAPTQC%0D%0ADTGTNNTDPQIRIKKFLDCHENVVNKTFKKHFNENNKDAFYRLIRRHLDKDIPRQITDLF%0D%0AVENNIIFFSNKSRKIGVDESKYNLL
FTL_0862	FTT0597	-	conserved hypothetical protein	Hypothetical	Conserved	53	0.5	0.707107		0.0943396	1.87333	1.81332	932	0.353459	1.85	2.6163	926	0.349057		0.526				http://psort.hgc.jp/cgi-bin/okumura.pl?origin=Gram-negative+bacterium&title=FTL_0862&sequence=MIDFQYTYSQLSEQFYSRQAVYKYPNAKLLILNDCLVTELGLDLANKSEQQLLEFLLGYS%0D%0ASKKPISQAYAGHQFGNFTMLGDGRAILIGEYKKPNGELVDFHLKGAGLTKFSRGGDGKAA%0D%0ALAPMLREYIVSKAMYNLGIPTSRILAVITTGENIQRNQLKQGAIAVRVASSHIRVGTFQY%0D%0AAAMLGESYSQELLDYTITRHNIPHNDNKALSLLDYVIAKQTSLITEWERVGFIHGVMNTD%0D%0ANMTISGETIDYGPCAFMDSYDPDTVFSSIDRHGRYAFANQA…
FTL_0863	FTT0598	-	Sodium-dicarboxylate symporter family protein	Transport and Binding Proteins	AA, peptides, amines	46	9	4.24264	483	1.95652	2.26667	0.702377	901	0.492754	1.112	0.441235	970	0.241739				0.643		http://psort.hgc.jp/cgi-bin/okumura.pl?origin=Gram-negative+bacterium&title=FTL_0863&sequence=MAILLIISLLILVYLHLKKISFNFRTILALIIGVVIGIIYNSTDYYSNSFIQISNILGDG%0D%0AYISLLKMLIIPIVLTSIIHSIINLKNYEGSYVIRFSYKTIAILLILTGISAAIGASVAII%0D%0AMHLGQGIDIASITGNVTKNIKTSSISETILGFLPDNIFHQMDNNNVMAVVIFAILLGFAM%0D%0ALIAHREDSKLAAPFISFIDSAFFVIKKLARMIIAITPYGVLGLMVQMSIELDKNSISTVL%0D%0AYFILTCYIALIIVLIMHITLLVLFRTNIVRFYRSIWKAMLV…	11 TMD	0	43.9773	56.0227	0		0.290316	0.0167671	0.00027898		0.580541	0.821009	0.545034												2
FTL_0864	FTT0599	-	SIS domain protein	Unknown function	General	37	14.2	8.76812	351	3.83784	15.41	4.12847	392	4.16486	15.08	9.78636	435	4.07568				0.189		http://psort.hgc.jp/cgi-bin/okumura.pl?origin=Gram-negative+bacterium&title=FTL_0864&sequence=MKTLMHQEASSSFAKVANQLKLNKDITKSIVKILKEKNIKRIITIARGSSDCVANFAKYL%0D%0AFETQLGFNVSSLPPSITTIYGKNIGDKETLAIAISQSGGSPDLRLALEGCKKAGCTTLAI%0D%0AVNVEKSPLAESADLVLPVRADAENAVAATKSVITSLVALVSIVAEYNQDQALLDSLNTLP%0D%0AETLEKSLNSDWSPAIKELKKSKNMFVIGRGFGFPIVQEMALKFKETCGIHAEAFSSAEVL%0D%0AHGPFALMNQTFTTFTILQHDESAQGTRDIIKRMTDLGVRTI…	1 TMD	100	0	0	0		1.13083	0.23259	0.509733		1.36874	0.131284	0.057927
FTL_0865	FTT0600	-	MFS major facilitator superfamily transport protein	Transport and Binding Proteins	unknown substrate	50	6.7	0.424264	569	1.34	9.884	9.4616	546	1.9768	4.904	2.40982	765	0.9808				0.461		http://psort.hgc.jp/cgi-bin/okumura.pl?origin=Gram-negative+bacterium&title=FTL_0865&sequence=MKEANKLKVFMIIFFSAMGGMLYGYDIGIIGGALPFIKSELGMTAAQESFLGGSVLFGGA%0D%0AFAILIGGVLADIFGRKNMITASGLIFTISVFMIYSVESYNFLLFSRLIQGVAVGFISITV%0D%0APLYLTESVPSMIRGLAVTCFQLFLTAGILISVAISLLFISNDPVTGLEIGDWRNMFLTAL%0D%0AIPGLIVFVGGFLLIKSPRWLIMKNREQEAEKILTETIGIDAAKQQMQEVKILIEKTKNEG%0D%0ASLLSSLTKRHYLMPMFIVFSVAILAQMTGINSILQYAPTML…	11 TMD	38.7982	27.4359	21.2524	12.5136		1.09426	0.289278	0.69018		1.55202	2.19489	0.756093										-
FTL_0875	FTT0607	IspG	1-hydroxy-2-methyl-2-(E)-butenyl 4-diphosphate synthase	CoFactors	Other	44	15.7	0.989949	323	3.56818	23.7447	1.51102	247	5.39652	22.501	2.68842	281	5.11386				0.104		http://psort.hgc.jp/cgi-bin/okumura.pl?origin=Gram-negative+bacterium&title=FTL_0875&sequence=MNKTSVVKVGNVLIGGDNPVVVQSMTDTYTADVEKTVKQILALHKAGSEIVRITVNDESA%0D%0AAAAVPEIVKELAKHDCHVPLVGDFHYNGHTLLSKYPECAKALAKYRINPGNVGFGKKKDT%0D%0AQFAEIIKIAIANDKPVRIGVNWGSLDQVLLAMLIDENNAQENPLSLQQIMHKALITSALE%0D%0ASAKYAEELGLAKDKIIISCKVSEVQDLIAVYQKLAKECDYALHLGLTEAGMGTKGIVASA%0D%0AVSLGILLQQGIGNTIRVSLTPAPNAPRTEEVRVCREILQNL…	1 TMD	97.7169	2.28308	0	0		0.973502	0.171214	0.847057		0.683835	0.165899	0.114501										-
FTL_0876	FTT0608	-	conserved hypothetical protein	Hypothetical	Conserved	27	7	2.82843	562	2.59259	5.58333	1.66458	705	2.0679	5.91	1.54149	728	2.18889				0.111		http://psort.hgc.jp/cgi-bin/okumura.pl?origin=Gram-negative+bacterium&title=FTL_0876&sequence=MSVVFVNTPFAKLKLGYTNNTQGFSKEKYAKFNLADNVGDKHLAVEKNRNLFKSYLNADI%0D%0AKWLRQNHTNIVKSFDEYNGDFCDAIITDKPRQACVVLTADCLPIILFDKKMTKVAAIHAG%0D%0AWRGLSQGILEVALKEFVGLELVAWFGPCISANFYEVGSDVHDKFIEQHQAFGQAFRSKSE%0D%0AGKYLFDMKLVARQILNDNHCFDIVDSGLCTYSNKRFYSYRKEGVTGRQATFVWFE	1 TMD	100	0	0	0		1.10496	0.505219	0.796599		1.05292	0.207545	0.752917
FTL_0877	FTT0609	-	Peptidase, M24 family protein	Protein fate	Degradation	69	22.5	2.12132	219	3.26087	35.56	6.60339	148	5.15362	35.875	8.02566	159	5.19928				0.219		http://psort.hgc.jp/cgi-bin/okumura.pl?origin=Gram-negative+bacterium&title=FTL_0877&sequence=MSEKLQILRSLMQEKDYDFYIVPSVDDHNNEYVPKCWQYRAWISGFDGSAGDVLVCMDKA%0D%0AYLSTDGRYFLQAEQQLDKNDFELIKQSSFAPEIVKWLWKNTKGKTIAVDPAKLSYKSTLE%0D%0ALLDYLNSNDYNVVFDQDNLVHKAQQMLSQVVDVPCTTIQEHAIQYSGRSVASKIEELRRT%0D%0AMKQTRSDFYVDSKLDHIAWLLNIRARDVECTPLVISYLFVSLDKIILYVDDRKITPAIKK%0D%0AYFDDNHIQTRDYYQFYQDLEATTGKYLLDGANINYKVPLSI…	1 TMD	93.4897	0	6.51026	0		2.38825	0.183534	0.00862619		1.55231	0.224354	0.0735204		Y	Kadzhaev 2009 PloS ONE (http://www.ncbi.nlm.nih.gov/pmc/articles/PMC2675058/)		1					+		1
FTL_0878	FTT0610	-	DNA/RNA endonuclease family protein	DNA Metab.	Replic.,Recomb., Repair	41	0.5	0.707107	995	0.121951	8.502	2.40649	592	2.07366	7.183	3.65291	675	1.75195				0.304		http://psort.hgc.jp/cgi-bin/okumura.pl?origin=Gram-negative+bacterium&title=FTL_0878&sequence=MTKKTSKQKDTKKQTTKKPINYIKIFILLALTIGGGFSGIFFDKFDLKEKFINFRHAVYN%0D%0AYFTSEPIKHYTTKDNENIIARFFSQSDEGKKQQQQSNEFDNLKQYPPVRTLPAVTDYCHG%0D%0AFLAYGNPSYGVTDGLGQANLYLCRDGYVVGYNYQTKEASWVAFNLTKSKVANHLKRDDRF%0D%0AKEDSDVPFVYRATLDDYSRSGYDRGHLASYASMDFSKKSADQSFLLSNMSPQKAELNRQG%0D%0AWERLETDERIWANMYDSIYVYTGPIYKKQKIHKTIGDNKIA…	1 TMD	68.7744	4.02022	14.0899	13.1155		1.21792	0.624874	0.670704		0.827356	0.998055	0.829551		Y	Maier IAI 2007 (http://www.ncbi.nlm.nih.gov/pmc/articles/PMC2168294/)									1
FTL_0879	FTT0611	Bla	beta-lactamase	Cell Processes	Toxin production/Resistance	32	24.8	23.7588	195	7.75	28.69	5.60217	201	8.96562	30.177	2.29527	196	9.43031				0.253		http://psort.hgc.jp/cgi-bin/okumura.pl?origin=Gram-negative+bacterium&title=FTL_0879&sequence=MRLLVTTLSLIPSIILAAPQLDDSFKNLENKYDGKIGIYTLNTDDKTNIKYNESYHFPIC%0D%0ASVFKFLLVGAILDYDMHNQGFLDKKIPINQDDIGKLGYAPITAKNVGKTLTISQLNYAAI%0D%0ALSDSPASNILVRELGGLQNLNKFIKKLGDNDTIITADEPEINYTQPHSNINKITPKAITK%0D%0ADIYKLAFGNILDKKHKDIFIKYLQDNNTGANRIAFGMPKDWIIGDKTGTCGQYAATNDVA%0D%0AIIWPKNQQPIALGILYTNPNDKNAPSNEEIIQQAAKLIAND…	2 TMD	89.2499	1.49231	2.89254	6.3653		1.51778	0.652392	0.378335		1.31993	0.243634	0.204418							-3.6	-3.59	Y	+		1
FTL_0880	FTT0612	-	hypothetical	Hypothetical	Conserved	36 / 31 (880 [316AA] 612[270 AA]; both cyto; LVS has extra C-term AA)	1	1.41421	967	0.277778	0.666667	1.1547		0.185185	0	0		0		0.205				http://psort.hgc.jp/cgi-bin/okumura.pl?origin=Gram-negative+bacterium&title=FTL0880&sequence=MAIDLLKLQNKLGYGVAARGMCHGIAYMAIQAIIRDALETYISRIRYLEETLSQHNNNQD%0D%0AAAINEIIEKINVAYEKRKNKQNLDCDEIKLLDILNWFDGVQIYQNHNKLLSGGQSYENAT%0D%0ANFFSANTNQNEKENRKIFVIAKELNILTKELIDDIFNKIDNSKEPIAFSLSAPGHIISIG%0D%0AKSSNYKPIYLVNHNIHKHILNKKSLYSEVFCAFKYSMRIENISIKYVTNNLDKDDLCELL%0D%0ACIALQDGHAEAIKVYIEGIFNLSGINRRELLAAKMPDGTPGL…
FTL_0881	FTT0613	-	hypothetical protein	Cell Envelope	Other	10	0			0	4.332	3.21227	765	4.332	4.365	6.17304	784	4.365			0.145		0.923	http://psort.hgc.jp/cgi-bin/okumura.pl?origin=Gram-negative+bacterium&title=FTL_0881&sequence=MKKIITLSTLLLISLTSIAFSKDLNNYSDILNAVKDGKNITIFVDFSNCKPEIKVSGQFS%0D%0APKSIMIHNDSIIFSDTHFTRNNPQYSNEPIL		93.1466	0	3.10155	3.75188		0.0294135				0.58773	0.831176	0.55565							-2.7	-2.34				2
FTL_0882	FTT0614	Lnt	Apolipoprotein N-acyltransferase	Protein fate	Modification/Repair	56	3.3	0.989949	775	0.589286	2.43133	0.925713	892	0.434167	2.023	0.31537	920	0.36125				0.535		http://psort.hgc.jp/cgi-bin/okumura.pl?origin=Gram-negative+bacterium&title=FTL_0882&sequence=MKKLIFRIVLPLLSGAILTLAFAPFRIDILALISLILFFYQLNKATKIRSAFFTATLFGI%0D%0AGFFGTSISWVYISIHLFTESIAAGLSAAVALVILSSFLHIIPFGTFSYILTRKANNFAKL%0D%0ALIYPALWTLFEIVKANLLWGGFPWVSLGYSQTESPLIWYANVGGVYLVSYIIAFMACLIT%0D%0AFYICNNTTLKKTASVIFIITVLYVGGVIIKYYQPNVQTNQPQKVVLIQGDFVQGFKWDPD%0D%0ANFAKMQKYYQQAATEYKNSLIILSENAIPNYRQYMNSYFSK…	5 TMD	0	13.3658	27.5425	59.0918		0.414347				0.631514	0.0889473	0.0279192					1
FTL_0883	FTT0615	-	metal ion transporter protein	Transport and Binding Proteins		32	6.5	4.94975	578	2.03125	9.25333	1.55966	567	2.89167	13.59	4.82247	472	4.24687				0.117		http://psort.hgc.jp/cgi-bin/okumura.pl?origin=Gram-negative+bacterium&title=FTL_0883&sequence=MADNNPFIKRLTSSIFNIKSEEALIYAINRAAANEVIDKTSQNMLIGAMKISSLDVGDIM%0D%0AISHTKIVAVDMSMSIREILKKTINSSHTRLPVYCENKSEILGILHSKDLLKLIFEKEIES%0D%0AADDEELKAEDIKNILRPAIFIPETKKLNAMLKDFKNSQNHIAIVVDEYGAISGLITIEDV%0D%0ALEEIVGDIEDEFDITSQNIVKMTDDKFILDATTTIEDFNEYFATSIDDNSDYDTIAGMII%0D%0AQTLECLPQKGDSIVVDGLKFTVQEADNRKIIKILVEKFKK	1 TMD	100	0	0	0		1.13007	0.181739	0.417988		0.713566	0.0904202	0.046386
FTL_0885	FTT0617	PhoH	phoH-like protein	Unknown function	General	37	11.5	6.36396	410	3.10811	18.3533	9.76722	323	4.96036	18.43	10.7056	361	4.98108		0.185				http://psort.hgc.jp/cgi-bin/okumura.pl?origin=Gram-negative+bacterium&title=FTL_0885&sequence=MNKTQFILEPYNYDAMMLLCGNLDENIRAVENYFDVEIRHRADEFEITSDSSTNNTQAKR%0D%0AFIKSCYAEILAGNTEFDLEQITTILNATAKDKAAATAKSRKKVEEAEVQMRSKKLKARTH%0D%0ANQAIYLENIKNNFVTFGVGPAGTGKTYMAIACAVAAYEKGEVRRIVLVRPAVEAGEKLGF%0D%0ALPGDLAQKIDPYLRPMYDALFDFMGLEKVTKLIEKQAIEIAPLAYMRGRTINDSFIVLDE%0D%0ASQNTTKEQMKMFLTRIGFNTTAVITGDITQVDLPKNVTSGL…		96.5348	0	3.46522	0		1.00012	0.466189	0.99975		0.77913	0.326388	0.439555
FTL_0886	FTT0618	MiaB	conserved hypothetical protein yleA	Prot. Synthesis	tRNA+rRNA mod	50	39.8	9.61665	101	7.96	10.0667	12.6021	539	2.01333	22.419	9.58978	284	4.4838		0.379				http://psort.hgc.jp/cgi-bin/okumura.pl?origin=Gram-negative+bacterium&title=FTL_0886&sequence=MKEQKKVFIKTLGCQMNEYDSARMHEVLNEHFDTVKTDDYKDADIILINTCSIREKAQEK%0D%0AVFHELGRWKGIKKTNEDLIIGVGGCVASQEGENIIKRAPFVDLVFGPQTIHRLPEMIKQK%0D%0AQKSQQSQVDISFPEVEKFDYLPEPKAEGAKAYVSIMEGCDKYCSYCVVPYTRGPEVNRPF%0D%0AEDVLAECAILAEQGVKEITLLGQNVNHYLGPMENGQTADLALLIHFIAEIDGIERIRFTT%0D%0ASHPVEFSQNLIDAYATVPELANHLHLPVQHGSDRILINMKR…															Y	Maier IAI 2007 (http://www.ncbi.nlm.nih.gov/pmc/articles/PMC2168294/)
FTL_0887	FTT0619	-	o-methyltransferase family protein	Unknown function	Enzymes of unknown specificity	26	2	2.82843	890	0.769231	0.333333	0.57735		0.128205	1.235	1.18087	963	0.475				0.109		http://psort.hgc.jp/cgi-bin/okumura.pl?origin=Gram-negative+bacterium&title=FTL_0887&sequence=MQNTQSFLNILISMRQNQFTQDDIWQYCLEHTSDLSDNLKQLSEHTRENIHGAQMLSEKI%0D%0AVTKLLQFFVFATRARVCVDVGTFTAMSAIAMAEAAPDTKVYTIDRTNQVGEQLAKEFIAK%0D%0AYPNIEYCQGNAMDILPTLSNQIDIAFIDADKKQTQEYFDILITKLADTGVIIVDDILWRG%0D%0AEVLDPRDKRAKALDDFNKYVNQRNDLETLVLPIRHGINIIRKRT	1 TMD
FTL_0890	FTT0621	Tdk	thymidine kinase	Purines, pyrimidines, nucleosides, nucleotides	Nucleotides/nucleoside conversion	22	2	1.41421	891	0.909091	0	0		0	1	1.41421	983	0.454545		0.259				http://psort.hgc.jp/cgi-bin/okumura.pl?origin=Gram-negative+bacterium&title=FTL_0890&sequence=MAKLYFRYSAMDAGKTLDLLKVAYNYEDRGRKPLVLTSAIDKRAGLNKVKSRIGIDQDAY%0D%0ASLTDRDNIFEFVENYNSSNKIDCVLIDEIHFFTQEQVWQLAEIVDELNIPVICYGLRTNY%0D%0ALGQPFETAALLLAIADTLEEVKTICHCGKKASFNMMVQNGKAIKQGNPIVVDDDSLKEID%0D%0ATKYVSVCRKHWKEGVYE
FTL_0891	FTT0623	Tig	trigger factor (TF) protein (peptidyl-prolyl cis/trans isomerase)	Protein fate	Folding/Stabilization	50	50.3	23.0517	77	10.06	41.2067	7.52144	119	8.24133	43.13	11.1299	125	8.626		0.158				http://psort.hgc.jp/cgi-bin/okumura.pl?origin=Gram-negative+bacterium&title=FTL_0891&sequence=MQVTLEKKEGIHCSLLIEVPANEIDSVVSKEINRTAKTIKMDGFRPGKVPAGMVKKKYGE%0D%0AQIRMEVISDLIPQKYSKAIQDEKLAVAGIEVELKENKEGQPLKFVANLELFPEFEVTGFE%0D%0AKIEVQKPVVELTDKEVKQMIDNLRKQFATFSEVYKVVEKDDKVTIDFVGKKDGEAFEGGT%0D%0AANDIDVIIGSGQMIPGFEDGIIGMKKGEQKTITVTFPQDYQNKDLAGAETTFDITVKKIQ%0D%0AQAELPEVNDEFVKKFGVKGGVDTFENEIKENMQRELKFILQ…		97.7042	0.488554	0.60241	1.20482		0.746238	0.187612	0.195898		0.950985	0.413462	0.882277		Y	Su et al., 2007 IAI (http://iai.asm.org/content/75/6/3089.full)							+	Mo only
FTL_0892	FTT0624	ClpP	ATP-dependent Clp protease subunit P	Protein fate	Degradation	22	15	1.41421	331	6.81818	20.4913	5.31035	292	9.31424	20.555	3.17491	311	9.34318				0.219		http://psort.hgc.jp/cgi-bin/okumura.pl?origin=Gram-negative+bacterium&title=FTL_0892&sequence=MITNNLVPTVIEKTAGGERAFDIYSRLLKERIVFLNGEVNDHSANLVIAQLLFLESEDPD%0D%0AKDIYFYINSPGGMVTAGMGVYDTMQFIKPDVSTICIGLAASMGSLLLAGGAKGKRYSLPS%0D%0ASQIMIHQPLGGFRGQASDIEIHAKNILRIKDRLNKVLAHHTGQDLETIVKDTDRDNFMMA%0D%0ADEAKAYGLIDHVIESREAIIK	1 TMD	96.5909	3.40911	0	0		0.968971	0.087822	0.666864		0.984486	0.222087	0.930313		Y	Su et al., 2007 IAI (http://iai.asm.org/content/75/6/3089.full)							+		2
FTL_0893	FTT0625	ClpX	ATP-dependent Clp protease subunit X	Protein fate	Degradation	46	27.5	3.53553	173	5.97826	22.18	1.90714	270	4.82174	23.79	0.86267	267	5.17174				0.106		http://psort.hgc.jp/cgi-bin/okumura.pl?origin=Gram-negative+bacterium&title=FTL_0893&sequence=MAKILYCSFCGKSQQEVKNIISGRDGNICNECVSKCAEKIRSTGSTSAEDISFEKLPKPV%0D%0AEIKKYLDDYIIGQDNAKKVLSVAVYNHYKRITSNLTKDDDTELKKSNVLLIGPTGSGKTL%0D%0AFAQTLAKLLNVPFAIADATTLTEAGYVGDDVENIIVRLLQNADFDVAKAQKGIIYIDEID%0D%0AKIARKSESTSITRDVSGEGVQQALLKLIEGTVSSVPPKGGRKHPNQDMIQVDTSDILFIC%0D%0AGGAFAGIEKVIKHRMDKVSIGFNADVIQQKNSLDSDKLMQK…	1 TMD	94.2566	3.74342	2	0		0.789602	0.187307	0.253095		0.84179	0.184248	0.348536		Y	Su et al., 2007 IAI (http://iai.asm.org/content/75/6/3089.full)									1.4
FTL_0894	FTT0626	Lon	DNA-binding, ATP-dependent protease La	Protein fate	Degradation	86	60.5	23.3345	53	7.03488	56.55	9.90492	68	6.57558	67.703	3.81413	67	7.87244		0.091				http://psort.hgc.jp/cgi-bin/okumura.pl?origin=Gram-negative+bacterium&title=FTL_0894&sequence=MSEPLNVVPVIPLRDVVIYPSMTLPLNVGRKKSIEAVKQASNNYNNYILLATQKNGSSGG%0D%0ADVVENIYDIATLAKVVQIMKLPDGSLKIIVEGIAKRLVAKYEDIDGCIYANLDSLHIDDN%0D%0AYDPSQVDKELKAILLSVSDSLKRFVDISGRVSKESLATLINTEEPHKFIYEIATILNTEI%0D%0AAKKQKILEATDIKNKALLLLSYLYEELEILELEAKIKDRVKAQVDKNQREYYLNEQVKAI%0D%0AYKELGEADEESEVSVLKKRIEHTKMSKEAKEKCLKELKKLK…		90.0603	2.41379	4.82759	2.69835		0.869091	0.0559899	0.0805658		1.22527	0.503733	0.591755		Y	Su et al., 2007 IAI (http://iai.asm.org/content/75/6/3089.full)							-		1.6
FTL_0895	FTT0627	HupB	Histone-like protein HU form B	DNA Metab.	Chromosome associated protein	9	38.3	27.2943	107	42.5556	112.133	88.2099	28	124.592	141.791	97.2852	23	157.546		0.196				http://psort.hgc.jp/cgi-bin/okumura.pl?origin=Gram-negative+bacterium&title=FTL_0895&sequence=MNKSELVSAIAKEADVTKEVASNTLDATIAAVTKALKNGDSVTLVGFGTFQVKERSPREG%0D%0ARNPKTGETIKIPASKVPSFKASKGLKDAVK		98.4614	0.0838131	1.31111	0.14368		1.97833	0.166134	0.014114		1.1075	0.10317	0.278506									Y	+
FTL_0896	FTT0628	-	conserved hypothetical protein	Hypothetical	Conserved	55	24.6	0.848528	196	4.47273	21.834	4.72735	275	3.96982	20.075	3.78302	322	3.65				0.418		http://psort.hgc.jp/cgi-bin/okumura.pl?origin=Gram-negative+bacterium&title=FTL_0896&sequence=MLQSFNDRLKGPFTWIVVISISFIFVISGMTFFFTNIGSSRAYVAKVGDNEISSQQFQQY%0D%0AVQSATTEEQKRAILSQMIDQYLILADAQRHDIVVSKLALQSAIFTNPMFFDKDGKFSAEK%0D%0ALKQVVAYLGGMDKLEQILAQNIQATIIPKTIVDTSIVTDYDTKLLNSIYSVNKYIDYLKV%0D%0ASPTDFKSQIKPSQHLQSYYDSHKNEYITPAQKTISYFIITKDNFVPKNKISEDEIKAYYQ%0D%0AAHKELFKDFDNNAKSTIQKIIQNRYALEQFNEYTQNIDSIK…	1 TMD	52.374	27.9482	18.4331	1.24471		0.927645	0.149265	0.563802		1.06578	0.00188942	0.000412279										-
FTL_0897	FTT0629	MiaA	tRNA delta(2)-isopentenylpyrophosphate transferase	Prot. Synthesis	tRNA+rRNA mod	35	2.5	0.707107	839	0.714286	1.99	1.38503	927	0.568571	3.875	1.23744	815	1.10714		0.086				http://psort.hgc.jp/cgi-bin/okumura.pl?origin=Gram-negative+bacterium&title=FTL_0897&sequence=MSKLIYGLAGPTASGKTSLSILLAKKINAEIISVDSSLVYKGMDIGTAKPTLQEQDGIKH%0D%0AHLIDIIEPTGNFSVADFISSVNKLKKEIWARGREVLLVGGTMLYFKGLIEGLSALPESQA%0D%0AEIREALEYQKKAKGLQYLHQQLNEIDPQSAQKINPNDQQRIFRALEVIMISGKKYSELVK%0D%0ATSKVGGLDEDLKLCALVPNDRSILHKNIESRFRQMLDQGFLDEVQNLHKNPMLTKETTAI%0D%0ARSVGYRQAWEYLDGDISYDEFVKKGIVATRQLAKRQLTWIR…		50	0	0	50		0.371913	0.525965	0.233317		0.198081	0.280129	0.0559427
FTL_0898	FTT0630	Hfq	host factor I for bacteriophage Q beta replication	Regulatory functions	Other	12	38.6	29.1328	104	32.1667	37.3587	17.8742	137	31.1322	61.52	11.144	73	51.2667		0.058				http://psort.hgc.jp/cgi-bin/okumura.pl?origin=Gram-negative+bacterium&title=FTL_0898&sequence=MSRISSLQDPFLNALRKEKVSVSVYLVNGIKLQGQVEAFDQFCIVLRNTVNQMVYKHAIS%0D%0ATIVPAKSVRMVYSSFNPYHQNSNDEQDENVDDIHSDDLEIQENEGNIHE		97.8554	0	2.14463	0		1.12803	0.168869	0.395857		0.793507	0.133415	0.160063		Y	Meibom et al., 2009 IAI (http://iai.asm.org/content/77/5/1866.full.pdf+html)		1					+
FTL_0899	FTT0631	HflX	protease, GTP-binding subunit	Protein fate	Degradation	50	7	1.41421	563	1.4	4.75133	1.04934	746	0.950267	3.203	3.39836	851	0.6406		0.146				http://psort.hgc.jp/cgi-bin/okumura.pl?origin=Gram-negative+bacterium&title=FTL_0899&sequence=MEFFQSYQAGSKCLLVNINFKYHRELNPDLTELEGLVIAAEKVVLQGLDFNHPEPDIKYF%0D%0ACGMGKIEMIKNKRDELEADLVVFNHPLTPSQERNIEKFLECRVMDRTRLILEIFSLRAKT%0D%0AYEGKLQVELAQLNYQSTRLVKGWTHLERQKGGIGVRGGPGETQLEIDRRLIRQRIKQIAQ%0D%0AKLEKVKHHRDLSRSSRKKNNIPTISFVGYTNAGKSTLFNKITNADVLAKDQLFATLDPTL%0D%0ARKVIVPKLGEIIFSDTVGFIKNLPHNLVEAFHATLEEAIES…		44.8355	5.16449	19.4444	30.5556		0.38909				0.157222	0.222346	0.0330843		Y	Su et al., 2007 IAI (http://iai.asm.org/content/75/6/3089.full)
FTL_0903	FTT0633	HflK	SPFH domain, band 7 family protein	Protein fate	Degradation	40	28.4	11.8794	167	7.1	29.712	2.52682	196	7.428	31.651	3.18339	186	7.91275				0.522		http://psort.hgc.jp/cgi-bin/okumura.pl?origin=Gram-negative+bacterium&title=FTL_0903&sequence=MIKKLKQKWFWSKNSEQGPPDLEEMIKRFFGKKNKTDNDDNESIYSKNANKKQSTFNKPP%0D%0AIAKIVTIIVALLIVAWVGFGFYVVQPAEQAIVLRLGKFSKLVEPGLHWHPLGIDKVYKEN%0D%0AVQELKTISLKRDMLTSEENIVHISFTVQYRIADLEKYLFANTNPTLLLQQALESAVRQVV%0D%0AGENKLEQILTTNRAVITQQVRKEMEALLEKYNSGIYVSEVIMQPAQAPDAVKSAFDDVIK%0D%0AAREDREREQNEAEAYANRVVPVAQGNAQRILDQANAYKQKI…	1 TMD	39.3263	34.2665	25.7435	0.663658		1.18971	0.396619	0.568494		0.890937	0.0646243	0.13969		Y	Su et al., 2007 IAI (http://iai.asm.org/content/75/6/3089.full)
FTL_0904	FTT0634	HflC	SPFH domain, band 7 family protein	Protein fate, Regulatory functions	Degradation, Protein interactions	35	18.9	11.1723	273	5.4	19.1947	3.64572	309	5.48419	22.696	2.68135	279	6.48457				0.724		http://psort.hgc.jp/cgi-bin/okumura.pl?origin=Gram-negative+bacterium&title=FTL_0904&sequence=MSKFLKIFLLLVVVLAIVVLSTKFIVKQGSEAVILRLGELVKDKDGKAVEYEPGLHIKIP%0D%0AFIDTVKMYDMRNRVLEADSARVVTKEQKDVLINAYVVWKISNNNISTFYTSTSGSVDRAE%0D%0ATLLKQFLESSLRAEVGNNDIQSLINNNRDKLMIALTKSVQQQAKQIGVDVIDVRVKQIDL%0D%0APETVTDSIYQRMRSSRQKVAASIRAEGKQLAEKIKAAADAKVTVTLAEAEKESKTIMAEA%0D%0ADAKAAKIFTQAYSKSIPLYEFLKSMNSYKESFNGKNEVVFM…	1 TMD	47.4083	27.6853	20.6447	4.2618		0.984603	0.139721	0.890468		1.14761	0.0262111	0.0154023
FTL_0905	FTT0635	Wzb	protein-tyrosine phosphatase			18.5				0				0				0		0.249				http://psort.hgc.jp/cgi-bin/okumura.pl?origin=Gram-negative+bacterium&title=FTL905&sequence=MSKVKVLFVCKGNICRSPTAHSIFRDIVKQYNLESHIDVASCGTSSRMWGHEGHGADMRT%0D%0ALEMAKKYDCDLSDQVSQQLEEVAFDEYDYIVAMDQENIDTMKEMFPNADFLKVSRMLEYA%0D%0APAIALDDVPDPYFENNFEKVFLMIDTACQGLFEKIRLEYKL
FTL_0906	FTT0636	EngB	ATP/GTP-binding protein	Unknown function	General	22	8	0	510	3.63636	11.13	2.19789	497	5.05909	12.37	1.93747	501	5.62273		0.183				http://psort.hgc.jp/cgi-bin/okumura.pl?origin=Gram-negative+bacterium&title=FTL_0906&sequence=MNYSKAKYIMGAAKVSQLPEDTGVEVAFAGRSNAGKSSALNTLTDQKGLARVSKTPGRTQ%0D%0ALINLFDLGNNNRLVDLPGYGYAKVSESIKRQWQSEMENYLTSRKCLNGIVLLVDSRHELK%0D%0AEFDSLMIEMAISFDLNLHILLTKADKLNNKERAQANRMIESFLKTFVSTDKISYQLFSSL%0D%0ATKMGLDKFKEKLDTWYQ		100	0	0	0		0.857021	0.0327323	0.0252174		0.92086	0.114597	0.431744										-
FTL_0916	NA	IlvC	Ketol-acid reductoisomerase	AAB (AA biosynthesys)	Pyruvate	38	29.7	17.9605	154	7.81579	25.9413	5.4808	221	6.82667	27.31	4.36992	221	7.18684		0.254				http://psort.hgc.jp/cgi-bin/okumura.pl?origin=Gram-negative+bacterium&title=FTL_0916&sequence=MAKMKFGSVEETVITQQEFTLEKALETLKDETIAIIGYGVQGPAQALNLRDNGFNVIIGQ%0D%0ARENSKSWDKAIEDGWVAGKSLFNIAEATAKGTIVVNLLSDAGQIASWSTIKENLKSGDLL%0D%0AMFSHGFGVTYSEKTSIIPPADVDVALVAPKGSGTSVRRLFLAKKGINSSYAIYQDATGKA%0D%0AEKRTLAYGIGVGSGYLFETTFEKEVYSDLTGERGVLMGALAGIIEAQYEVLRANGHSPSE%0D%0AAFNETVEELTQSLVPLVAENGMDWMFANCSTTAQRGALDWA…		90.2714	6.80655	1.2987	1.62338		1.13631	0.874763	0.846029		0.546264	0.176371	0.0679386
FTL_0917	FTT0644	Mfd	Transcription-repair coupling factor, ATP-dependent	DNA Metab.	Replic.,Recomb., Repair	130	11.5	0.707107	408	0.884615	28.144	13.5523	205	2.16492	23.72	1.30108	268	1.82462		0.083				http://psort.hgc.jp/cgi-bin/okumura.pl?origin=Gram-negative+bacterium&title=FTL_0917&sequence=MLNNQISANDTVVSNAYGSAFSILFNEYLKQNNQFNLIVTEDSQQAHKIYKELKYLNKNN%0D%0ASKVDILFFPNLEILPYDRFSASIDIISRRQEILYKMTHQPQNTLIITSISNTLRKIAPAS%0D%0AFIQEHSFILKTGDNLDITKYKMLLTEAGYTLVNNVFEKGEFSIRGSIIDIYPIGSKVAFR%0D%0AIDLFDNEIDSIKELNTESQRSGNQIQSINIMPSHELVYNNQNTTFALDKLNKLCGDKALN%0D%0ASTIATYIQNNEYFSGIEFYLPLFYDKLSSLYDYLPPSTNIH…		86.914	1.65988	4.18927	7.23684		1.50904	0.603426	0.355204		1.10063	0.197738	0.546456
FTL_0918	FTT0645	-	hypothetical protein	Transport and Binding Proteins	unknown substrate	25	1	1.41421	965	0.4	1.28667	0.496521	978	0.514667	0.2	0.282843		0.08				0.55		http://psort.hgc.jp/cgi-bin/okumura.pl?origin=Gram-negative+bacterium&title=FTL_0918&sequence=MNNLQNNTRVIDSLSQESVLGANKVLRNTYWLLSMTLLFSAFTAFIAMSTGAMIMNPLLM%0D%0ALVVYIGLLFGINATKNSPWGIVLTFALTGLLGYSLGPILNMYLTMFKNGAELIMMAFGTT%0D%0AGLIFLGLSVVAMSPARNFNRLGSFCAIGAIVALVALVINIFLQLPALALVISLVFAFISG%0D%0AGFILWQTNAIVRGEETNYILATVNIYVSLFNIFVTLLQIFGAVAGDRE	7 TMD	0	55.1075	44.8925	0		1.06986	0.930582	0.925143		3.06425	1.25448	0.14543
FTL_0919	FTT0646	-	hypothetical protein	Cell Envelope	Other	48	0.4			0.0833333	0.254	0.35921		0.0529167	0.221	0.312541		0.0460417				0.705		http://psort.hgc.jp/cgi-bin/okumura.pl?origin=Gram-negative+bacterium&title=FTL_0919&sequence=MRNSIKISKVNINFNQPKGLHIIAFMIFCLCLCIAPFMTILNGYGNINFFYNRNDHLFVI%0D%0AFFAGIFGCISNYIFGSTKSIIHGLQFIIVAIVLSFIHNMVLFSCATLWIGLAIVIVNLLF%0D%0ANLSAFYLKTDIRRIYGFIGVYSSALLGIATGIIIYFLVLKNMYHFKILYLLIIIFLLLFF%0D%0ALKNSYKLNTSLTSQTERINISFYGVLLIFFIFAFILFYLLVNLNVFSSLNLVILPLSLIY%0D%0ALHVITVTNNKENGKNLLKYIYFSLALIVINKIFYLSFLRYE…	13 TMD																								1
FTL_0920	FTT0647	-	hypothetical protein	Hypothetical	Conserved	17	2		895	1.17647	0	0		0	0	0		0		0.445				http://psort.hgc.jp/cgi-bin/okumura.pl?origin=Gram-negative+bacterium&title=FTL_0920&sequence=MILSQDRYQLRKLFIDSWNKFVNNTPLTALEEQIVRIIELHPEYHKQITLENIDKDYLPE%0D%0AVGQINPFLHISLHLAIIEQIQTNRPFCISNVYQQLLGKYNNDEHKVHHIMIDYLAEEMWK%0D%0ASQKYNTLPDEQNYLTKLQELTLI
FTL_0921	FTT0648	Nth	Endonuclease III	DNA Metab.	Replic.,Recomb., Repair	24	2		886	0.833333	2.16667	1.60728	908	0.902778	2.535	0.657609	884	1.05625		0.317				http://psort.hgc.jp/cgi-bin/okumura.pl?origin=Gram-negative+bacterium&title=FTL_0921&sequence=MNKQKRIQIFETWKQNDPKPTTELEYTSNFELLIAVILSAQATDVGVNKATKVLFKVANT%0D%0APEQIYALGEQKLAEYIKSIGLYKTKAKNVIATCKDLIEKFGSIVPDNFDDLISLAGVGRK%0D%0ATANVVLNTAFSKPTMAVDTHIFRLANRIPLAKGKNVNEVEKKLLRVIPKEYLHDAHHWII%0D%0ALHGRYICTAQRPRCRNCIIYDYCEFKDKEKYR		100	0	0	0
FTL_0922	FTT0649	RnfB	Iron-sulfur cluster-binding protein	Energy Metab.	ET	23	4.5	0.707107	698	1.95652	1	1	998	0.434783	5.725	3.21734	733	2.48913		0.412				http://psort.hgc.jp/cgi-bin/okumura.pl?origin=Gram-negative+bacterium&title=FTL_0922&sequence=MIISIEAIDKVLPQTQCQKCTYPDCYSYAKAITNGEKHNKCITGGEKILKELAKLLNKPE%0D%0AIPLDSSLGQEKPRAVAKIDESMCIGCEKCLLACPVDAIVGAKKLMHTIIEAECTGCELCV%0D%0AEPCPMDCISLVDLAADKQPNNLTNHAYTTQKNHYRDRYEYHKQRVSQTKAKQRDVYKNIA%0D%0ATAQEIDKKAYIAASLAKFRNKKKSSPTNE
FTL_0923	FTT0650	-	Glutaredoxin 2	Energy Metab.	ET	25	17.8	8.20244	284	7.12	23.588	5.15702	249	9.4352	26.775	5.40937	230	10.71		0.177				http://psort.hgc.jp/cgi-bin/okumura.pl?origin=Gram-negative+bacterium&title=FTL_0923&sequence=MKIYLYHHCPYCIKVRLVADLSNFDYQMIILANDDEKAHIDRIGSKRVPFLEKDDGTFIK%0D%0AESDEICKFIAKVQNFEIAESTIDDFVKGCIADLEPHYRRIIYPRIPHHPRNECDFPTQSA%0D%0AKEYFINKKSQYIGDFDALLRNPPYDSIRAINQILAKIDPFIKTPFINGEKFSWDDINIFP%0D%0AIFFILTMSKDLLEIPTNITNYIKNIEAKTNIELY		95.8177	2.55628	1.21951	0.406504		1.19398	0.164625	0.237558		0.998821	0.254722	0.995371										+
FTL_0926	FTT0652	FtnA	Ferritin-like protein	Transport and Binding Proteins	Cations+Fe-carrying compounds	19	16.7	6.6468	306	8.78947	15.3967	5.76472	393	8.10351	26.575	7.67211	233	13.9868		0.248				http://psort.hgc.jp/cgi-bin/okumura.pl?origin=Gram-negative+bacterium&title=FTL_0926&sequence=MISKRLLDALNDQFNYELESANIYLAMAGYTADLGLGGFTNWFMAQYEEELFHAKKIMKF%0D%0AISDKNGRIEVKSVAAPQNNFNSLLEVFQATLVHEQEVSTRFYDLMNIALEEKEHSTKSFL%0D%0AQWFIDEQVEEEATVGDMINKIKLVKDSGLYLLDQEAAKRNFNAPSL		100	0	0	0		0.739468	0.41662	0.46979		0.501898	0.021802	0.000956535
FTL_0927	FTT0653	LipA	lipoic acid synthetase	CoFactors	Lipoate	37	16.1	7.21249	316	4.35135	10.6967	3.75447	510	2.89099	14.15	6.57609	455	3.82432		0.499				http://psort.hgc.jp/cgi-bin/okumura.pl?origin=Gram-negative+bacterium&title=FTL_0927&sequence=MKEISGIKVKVESGSKYTTDHGFYAVKDGIRNKKENAVHVRKPDWLKVQKQDSKEYLKVK%0D%0ASITKKHKLSTVCEEARCPNINECWSHGTATIMLMGSVCTRACKFCSVDTGNPKGWLDKDE%0D%0APMNAAESVKLMGLEYVVLTSVDRDDLEDGGAGHYAATITAIKNLDENIKVEALTPDFAGI%0D%0ANENIDKIINTKVDVIAQNIETVERLTHPVRDPRAGYWQTLNFLKYVKQKSPNVLTKTSIM%0D%0AVGLGETDEEIYKTMDDARSVGVDIITLGQYMQPTKHHLSVE…		100	0	0	0		0.585021	0.363841	0.248083		0.637501	0.21445	0.139329										-
FTL_0928	FTT0654	ElbB	DJ-1/PfpI family protein	Unknown function	General	24	9	5.65685	480	3.75	12.382	6.40008	462	5.15917	13.11	8.8954	482	5.4625				0.039		http://psort.hgc.jp/cgi-bin/okumura.pl?origin=Gram-negative+bacterium&title=FTL_0928&sequence=MAKVAVVLSGCGYLDGSEIHETVLTILALEKQGVEWQGVALNRDQKQVINHLHQSVDSKA%0D%0ASPRNILEESARITRGNVIDIADADSDDYDAIIFPGGFGAAKNIMDFAFVGDDSYQMDEEV%0D%0ALKFARAFYLADKPAGYICIAPLMIPLVYPEGTKATVGTDENTTAILAKKGAEAIIMDATD%0D%0AICVDESVKIVSTPAYMCARNILEAAQGIEKLVEKVVSYI	UC SP	87.831	7.38175	2.65957	2.12766		0.864586	0.153872	0.339355		0.824763	0.417077	0.612646		Y	Su et al., 2007 IAI (http://iai.asm.org/content/75/6/3089.full)							+
FTL_0929	FTT0655	-	conserved hypothetical protein	Hypothetical	Conserved	27	8.5	0.707107	495	3.14815	11.2767	5.20381	492	4.17654	17.885	7.2337	375	6.62407		0.202				http://psort.hgc.jp/cgi-bin/okumura.pl?origin=Gram-negative+bacterium&title=FTL_0929&sequence=MAGHSKWANIKHKKAKEDAKRGKIFTKLIREITVAARLGGGDKDANPRLRAAIATALANN%0D%0AMSKDTIERAIVKGAGGDESANVEEVRYEGYGPGGVAIIVDCMTDNRNRTVGEVRHAFTKS%0D%0AGGNLGTDGSVAYMFTKRGIISFAPGVDEDALMEVALEAGAEDIITHEDGSIDVYTDPHDF%0D%0ASDIQEVLIEKGFNSENAEVTFDAETKAELDTETAEKVMALIDKLEDLDYVQSVYSNANFT%0D%0AQELIEQIG		97.0588	0	1.17647	1.76471		0.975632	0.59192	0.958866		0.803078	0.55725	0.666811										-
FTL_0930	FTT0656	RuvC	Holliday junction resolvase	DNA Metab.	Replic.,Recomb., Repair	18	0			0	0.5	0.707107		0.277778	0	0		0		0.237				http://psort.hgc.jp/cgi-bin/okumura.pl?origin=Gram-negative+bacterium&title=FTL_0930&sequence=MVILGIDPGSRITGFGVIKVQDNKIYYVASGCIQITEITTPKRLKQIADGITQIINIYAP%0D%0ATEAAIEQIFMFQNPMGAIKLGQARGVAMCTLAINNLEVSEYSAKQIKQAVVGTGGAAKSQ%0D%0AVQHMVQSLLGLSKKPPEDAADALAIAICHYHSSKSLAKISGASRVSQKRIK
FTL_0932	FTT0658	RuvA	holliday junction DNA helicase, subunit A	DNA Metab.	Replic.,Recomb., Repair	23	1.5	0.707107	916	0.652174	3.78333	0.800521	800	1.64493	4.07	0.0989949	802	1.76957		0.159				http://psort.hgc.jp/cgi-bin/okumura.pl?origin=Gram-negative+bacterium&title=FTL_0932&sequence=MISFIKGVLIEKDPTALLIDVNGIGYEVFVPMTTFYTLGDIDSQVSLYTHFVVREDAQQL%0D%0AYGFKSKVDKKVFQELIKVNGIGARTAIAILSGMDSKTLLHCIENKDYALLATVPGIGKKT%0D%0AAERLVVEIYDKLLKMANEIYAQTSGTTTTSQDSQAQQAPTSVVLANSIFNESVDALLALG%0D%0AYKQKDAEKMARSAMGDATTAAEVIRKALQGSIKSKG		93.4783	6.52174	0	0		1.76728	#DIV/0!	#DIV/0!		0.564276	0.798007	0.520769
FTL_0933	FTT0659	RmuC	DNA recombination protein RmuC family protein	DNA Metab.	Replic.,Recomb., Repair	54	7.5	3.53553	527	1.38889	9.93867	3.35787	545	1.84049	11.4	2.54558	538	2.11111				0.769		http://psort.hgc.jp/cgi-bin/okumura.pl?origin=Gram-negative+bacterium&title=FTL_0933&sequence=MILAIALIMLLIIFGIIFFLIINKKTAQVDNIRQTFEQYKNSTQEELVSLLSKEITFDTL%0D%0ALNQEKQKNTELKHDSLQRIDELKLELKLERDKAYNYIEEIKNYKSQIATLETQLREQNNS%0D%0ALRDKIELLQNSETKLKSEFENLANKIFEDSSKKLTERNQESLNSVLNPVKEQLRDFKQKV%0D%0AEDVYDKESNARSALQNELKTLKELNQKMTTEAHNLTNALRNSTKQQGIWGEMILENVLEK%0D%0ASGLRKGFEYFREKHATDEEGKVYRPDVVVKLPDNRDIIIDA…	3 TMD	55.7831	23.7833	20.4336	0		1.28286				0.969969	0.413424	0.92755
FTL_0935	FTT0661	-	conserved hypothetical protein	Hypothetical	Conserved	11	0			0	3.745	5.29623	804	3.40455	1	1.41421	976	0.909091		0.158				http://psort.hgc.jp/cgi-bin/okumura.pl?origin=Gram-negative+bacterium&title=FTL_0935&sequence=MPTKKQQSWTFLTNHSHVLCLINSDPNITIRDMAIKVGITERAVLNILSDLTETAYLTVT%0D%0AKIGRNNHYTINKDKKLRHPIESHCNIDDFLKPLAIKKS
FTL_0937	FTT0663	-	hypothetical protein	Unknown function	Enzymes of unknown specificity	32	5.5	4.94975	632	1.71875	14.67	5.50788	404	4.58437	13.67	4.70933	469	4.27187		0.38				http://psort.hgc.jp/cgi-bin/okumura.pl?origin=Gram-negative+bacterium&title=FTL_0937&sequence=MNIVDSHIHFWDITNGYNDWVKDTNLPKLVTPENLEASAFVHIEAHSEKFDPLCEYNWLK%0D%0ASKFNNSNIKVVAFVDFTLEISQFEKKIIYLSEHNNIVGIRQIMSKTYKSKYSPFEKCIPK%0D%0ADLEQKLKILREHKLIFEAQMYPEQFLPLLEKINNSGVKMVVEHFGLPLFGRNNNLAEWQR%0D%0AFIKECSQNTNWNLKLSGFDLNNQMSNVKKALDFVFENISFHQLCYGSNFPVSNHDDYNFW%0D%0AQKFLYKYIDNDEISKHVFKNVARRIYFKEG		100	0	0	0		1.90459	0.478593	0.116088		1.73372	0.389086	0.116533												1
FTL_0938	FTT0664	Hdc	His-decarboxylase	Energy Metab.	Amino Acids + Amines	43	8		515	1.86047	8.03667	2.68776	602	1.86899	7.895	1.56271	645	1.83605		0.288				http://psort.hgc.jp/cgi-bin/okumura.pl?origin=Gram-negative+bacterium&title=FTL_0938&sequence=MKNIEDLKLRLRHNKKVYVGYPTATDFDYDNCKELISEHFNNIGNPYSKGSPFSTLGHER%0D%0AAVINFFLKLYMSNTNDSWGYIASCSSEAILYGVWNARNYFKAYDVTLVYSDYAHYCVSKT%0D%0AANILAIKNKVITSRNNGEIDLGSLESFLKENYNKNQAYIFIATIGSTITSSIDNYKEARN%0D%0AIFKKYTDNFYIHLDGAFDGAFLPLKNDYILGEDFQSVNISGHKFLGNPMPSGILLIQKKY%0D%0AISQNYVEYIDNDDMTIGGSRNGLSAVLLYNRILSLGSKKGL…		100	0	0	0						0.25971	0.367285	0.104193
FTL_0939	FTT0665	-	Aldolase/adducin class II family protein	Unknown function	Enzymes of unknown specificity	26	8.6	7.9196	490	3.30769	13.8033	6.15922	418	5.30897	15.895	2.97692	412	6.11346		0.111				http://psort.hgc.jp/cgi-bin/okumura.pl?origin=Gram-negative+bacterium&title=FTL_0939&sequence=MSTEKNLRKKLAVCHHVIHYYGWDDLLATHISARLPNGNVIITPHNVTFDKVTKKNIVTI%0D%0ATPNGEIISDNGYKVMPQAANIHLETYNARKDINAIIHTHSKYAVILSSLECGMQFTNQQS%0D%0ALRFYDDVSYHHYDGLALDNEGKAIAASLGEKNSMMILDNHGIITTAESIEKAIYKHYYFE%0D%0AKAIEIEVKTLATGQKIRQIPQEISKKTAEQFARINTCHLEFEVFKTLTKKYR		98.7021	0	0	1.29786		1.10897	0.0627422	0.133393		0.978998	0.253908	0.917567							1.6
FTL_0940	FTT0666	-	methylpurine-DNA glycosylase family protein	DNA Metab.	Replic.,Recomb., Repair	22	0			0	1	1.41421		0.454545	1.38	1.95161	959	0.627273		0.175				http://psort.hgc.jp/cgi-bin/okumura.pl?origin=Gram-negative+bacterium&title=FTL_0940&sequence=MNNLEAILRLKTIDAAKKLLGHFLVSKYNNKILIGKIVETEAYLYNDPACHSYSNRTKRN%0D%0ASMMYAQAGTSYVYFTYGMHYCFNVVTADVGIGEAILIRALEPIAGIEQMQLNRSKTKLID%0D%0ALCSGPAKLTQALNINLKDNGINLLDKDSSILLRYNNDLINEIDIVQTQRIGISKAKDMPY%0D%0ARFYIKDNIFVSKK																									2
FTL_0941	FTT0667	-	hypothetical protein	Unknown function	Enzymes of unknown specificity	19	12.1	5.79828	398	6.36842	15.9733	4.72632	378	8.40702	19.26	0.650538	345	10.1368		0.089				http://psort.hgc.jp/cgi-bin/okumura.pl?origin=Gram-negative+bacterium&title=FTL_0941&sequence=MSKLLVVINMQKGFDCSEARAVIPNLNKFYTYFDNVSFVMFENRKNSLFETQLKWIDFQN%0D%0AEEDRKLIEGVEIPQNAHFTHHHNYTVYNDELKALIKKLKPAKVYLSGLFSDVCLLKTAMD%0D%0AMFDDGIVPYIIKDLSGSPHGDIAHEVAFAAMKEGLGADRIISTKEIS		91.264	3.07565	2.83019	2.83019		0.792906	0.232713	0.33521		0.992937	0.11563	0.939034										+		2
FTL_0942	FTT0668		nicotinamide mononucleotide transport			24.5				0				0				0				0.385		http://psort.hgc.jp/cgi-bin/okumura.pl?origin=Gram-negative+bacterium&title=FTL942&sequence=MDSIYQSIVSSFYDYQSYFELVAAATGVAGVYFSYKRNILVYIVSFISSAIYVCLLYDWK%0D%0ALFGDMLLNFYYLIANVIGFFAWIKHFEGDSKIHIYVTKADTHQKKVSLYIFIITFVLTPF%0D%0AIYALQKQTSIIDLPIYSFIDAFVTAISFAGVYLMIKRAIESWYLWAIADIISVPLFIYKG%0D%0AYHVTALQYAIFLILVYLGYKEWLRDFNQNK
FTL_0948	FTT0673	AstE	succinylglutamate desuccinylase			34 / 38																0.215		http://psort.hgc.jp/cgi-bin/okumura.pl?origin=Gram-negative+bacterium&title=FTL948&sequence=MCSNVSANKDSNGVNEGPCILIFGMVNGDEFNSIEIINSLLEKTNLKQLNGTIVAIPVLN%0D%0AVFGLVHSIKHNPTLEQAFPGDENGSYMHRYAYRITQEIIKKANYSIQIKTGAINHEILPQ%0D%0AVYFNGEDEESIKMARAFQAPVITAVNMNQSSIRKIHQDLNIPFICYEAGEANKFGEEAIN%0D%0AVGIAGIQNVMLKIALLEDQEFIQQLKPLVSEDTEWTVSDKPGILRTEIELGTRVKEGQKI%0D%0AGKLIDPFGNDESIYLKSPIDGIILGINNYPMIKEGDLVFKISS…	1 TMD
FTL_0949	FTT0674	PrsA	Ribose-phosphate pyrophosphokinase	Purines, pyrimidines, nucleosides, nucleotides	Purine ribonucleotide synthesis	35	35.4	14.7078	123	10.1143	37.4307	11.4632	136	10.6945	38.185	13.032	148	10.91		0.176				http://psort.hgc.jp/cgi-bin/okumura.pl?origin=Gram-negative+bacterium&title=FTL_0949&sequence=MSEDLMIFSGNASKKLASEVAKELGATLGNATVDRFKDGEIHVVLNENVRGKDVFVIQST%0D%0ACPPSDNLMELILLIDALKRSSAERVTAVLPYFGYARQDRRSKSARVPISAKVVANLLQAV%0D%0AGLDRILSVDIHAEQIQGFFDIPFDNAFATKIFLEYVRKNPEKYQNIKIVSPDMGGVVRAR%0D%0ASVAKNLGVEIAVVDKRRPKPNVAEVMNIIGEVDGKHCILVDDIMDTGGTMCQAAKALIEK%0D%0AGGAAKVSAFCVHPLLSGDAIKNIEDSAIDELIVTDSIPLKP…		87.1432	7.67492	2.72962	2.45224		1.49963	0.888706	0.509941		0.840825	0.503504	0.69857										-
FTL_0950	FTT0675	RplY	50S ribosomal protein L25	Prot. Synthesis	Ribosome proteins - syn and mod	11	13	2.82843	377	11.8182	21.64	7.48257	279	19.6727	27.03	5.41644	226	24.5727		0.484				http://psort.hgc.jp/cgi-bin/okumura.pl?origin=Gram-negative+bacterium&title=FTL_0950&sequence=MANFVLKAEKREDLGTGASRRLRRAGKIPAVIYGGEKEAVSVLLDHDKVLHSTEDKEFFS%0D%0ASEITLDIDGKQEKVIIKALQRHPYKVKLIHADFMRV		100	0	0	0		0.714976	0.0672425	0.0267186		1.33038	0.754029	0.598682		Y	Su et al., 2007 IAI (http://iai.asm.org/content/75/6/3089.full)
FTL_0951	FTT0676	-	conserved hypothetical membrane protein	Cell Envelope	Other	47	2.6		828	0.553191	8.42333	3.51136	596	1.7922	5.508	2.98116	745	1.17191				0.635		http://psort.hgc.jp/cgi-bin/okumura.pl?origin=Gram-negative+bacterium&title=FTL_0951&sequence=MSTYTVVIIIFILICISAFFSSSETAMMALNKYKLKHLAKKNHRAAKRSLSLVRNPERLL%0D%0AVAILIGNTFANIFAGTVISSYSEDHFGDLGLLIATIVVTILVLVFGEIIPKSFAAIYPQR%0D%0ALAFPFSLPLKIIMLILYPAVIFLSMVSKVTLKLFGVKIEAVNNESLDKEEIQTVVNESNA%0D%0AKLGAKNKNMLLGVLELDKVLVQEVMTHFNKIEYIDLSNSIDKILARIAKMRSLNIILCEN%0D%0AGVNNIIGVIRLKEITNLLISSKKGQISKAALRKIAQEAYFI…	3 TMD ?	0	6.44894	68.388	25.1631		2.13029	0.649579	0.132982		1.11977	0.0187102	0.0119822												0.5
FTL_0955	FTT0679	YchF	GTP-binding protein	Unknown function	General	40	9.8	1.69706	458	2.45	6.94333	1.91563	641	1.73583	9.055	1.77484	614	2.26375		0.118				http://psort.hgc.jp/cgi-bin/okumura.pl?origin=Gram-negative+bacterium&title=FTL_0955&sequence=MGFKCGIVGLPNVGKSTLFNALTEAGIDAENYPFCTIDPNVGIVSVPDQRLNELAKIVKP%0D%0AERIITTTMEFVDIAGLVTGASKGEGLGNKFLANIRETDAIAHVVRCFEDDNIIHVSGKVD%0D%0APIDDINIINMELILADIEYCDRTVQRFAKMKKSGDKEALAKADFYTRLKEHLESEKHART%0D%0AFEMNEDETKWLKQTPLLTSKPVLYIANVNENGFENNPLLDKVVEYAKAENSNVVPVCAAM%0D%0AEQEISQLEADEKLEFLADMGLSETGLDRVIKAGYALLNLHT…		80	0	0	20		0.425231	0.601367	0.309061		0.600796	0.452313	0.338281
FTL_0956	FTT0680	Pth	Peptidyl-tRNA hydrolase	Prot. Synthesis	Other	21	2	1.41421	879	0.952381	3.25	1.08972	828	1.54762	3.535	2.07182	838	1.68333		0.07				http://psort.hgc.jp/cgi-bin/okumura.pl?origin=Gram-negative+bacterium&title=FTL_0956&sequence=MPKIKMIVGLGNIGKEYQDTRHNVGEWFIAKIAQDNNQSFSSNTKLNCNLAKVSIDYNNV%0D%0AVLVFPTTYMNNSGLAVSKVANFYKIAPAEILVAHDELDIDSGEIRLKKGGGHGGHNGLRS%0D%0AINQHLGTNDYLRLRIGIGHPGHKSKVANYVLSNPSIAQKKDIDSAIDNGICFLDDIINYK%0D%0ALEPVMQKLHTK		100	0	0	0						0.461075	0.652058	0.36293
FTL_0957	FTT0681	BlaA	Beta-lactamase class A	Cell Processes	Toxin production/Resistance	33	0			0	1.78333	1.0681	938	0.540404	4.36	2.31931	787	1.32121			0.853		0.345	http://psort.hgc.jp/cgi-bin/okumura.pl?origin=Gram-negative+bacterium&title=FTL_0957&sequence=MKKIITLIIGIIFITFSFATTKIDTQVTNDIQNIEKKHGGKIGVYTINRNDWSNFAVNAS%0D%0AFYFPICSTYKFLVVGAILKQSMTDNKLLNQKIKISKNQIVEYSPITRRHINQTMTVKQLC%0D%0AQASMQGDNTATNILIEKLGGLKNLNKFILSLADHATKVANLEPKVNHVSLTTNENKTTPK%0D%0AIMARDINKLAFSDDILDKKHRLMFKQWLIASNTSNNHIAAEVPDEWEVGDKTGTCQYGTT%0D%0ANDVAIIWPDDNRAVIMAIFYTQSQKNAKPNSKIVREVTKIL…		100	0	0	0						0.372977	0.527469	0.234758
FTL_0958	FTT0682		hypothetical protein	Hypothetical	Conserved	32	2.9	0.141421	813	0.90625	3.46467	1.17411	818	1.08271	4.074	0.461034	801	1.27312				0.739		http://psort.hgc.jp/cgi-bin/okumura.pl?origin=Gram-negative+bacterium&title=FTL_0958&sequence=MQKKSFSILVLFVVILLVVLYIFSTTNLNKISPDNKQGLYLVEHAFPQYKVIKTFDTGIH%0D%0ALQAYILEDKKDPTKHSVTFTSEDGAVIVNGELLAWDSNQNKLTSLNNIYANYFTSSPQAN%0D%0ANLYLNIKKYATYIQQGSDDAPHKFYAIINPSCSYCNRLFDATQPAINSGELAVRWIPLGA%0D%0ALRNSPEIVRSIFNSKDPLEALIKYHKTKTYDQKLTQQNEKAENNLRLSSDIEGFPTIVYK%0D%0ATPQGALKISGGNKLPLTDATIAAKDNINKINEFLLLTSNSF	1 TMD	31.25	40.107	28.643	0		0.928395	0.322271	0.783101		0.844383	0.521146	0.713879					1
FTL_0960	FTT0684	UdhA	soluble pyridine nucleotide transhydrogenase	Energy Metab.	ET	52	35.8	5.37401	119	6.88462	31.15	5.54685	183	5.99038	41.9	14.0007	130	8.05769		0.162				http://psort.hgc.jp/cgi-bin/okumura.pl?origin=Gram-negative+bacterium&title=FTL_0960&sequence=MEYNYDIIIIGSGPGGEGAAMKATRNGQKVAIIEDDAIGGGCNNWGTIPSKALRQLSREV%0D%0AWYNKKNFDFPEMLDTAYEIVIKQREIKRNRFANNEIDVFYGFASFIDKHKIKISRKNGST%0D%0AEIITAKKFILSTGSRPYHPDDIDFTHPRILDSDKLLELKDKNIKSITIYGAGVIGCEYAS%0D%0AILGTLDIQVNLINTRNKLMSFLDDEIIETLTNHFTINQRINLIHNETYKSIKARGDKVVT%0D%0ATLNSGRIIESDYVLFALGRSGNTNGLNLDKIGVEYDPQRGL…		100	0	0	0		0.785023	0.130472	0.145124		0.957894	0.166882	0.755358		Y	Su et al., 2007 IAI (http://iai.asm.org/content/75/6/3089.full)							-
FTL_0964	FTT0687	HslU	ATP-dependent protease, ATP-binding subunit	Protein fate	Degradation	51	32.8	2.54558	133	6.43137	34.2427	6.68268	160	6.71425	37.33	2.16375	150	7.31961		0.449				http://psort.hgc.jp/cgi-bin/okumura.pl?origin=Gram-negative+bacterium&title=FTL_0964&sequence=MTQIMTPKTIVHELERHIIGQNDAKKAVAIALRNRWRRMQLDNEMRQEVTPKNILMIGPT%0D%0AGVGKTEIARRLAKLADAPFIKVEATKFTEVGYVGKDVESIIRDLVETAVKMKREEAKEKV%0D%0ATEKAARLAEDRILDVLIPPARTSESKVGFANEPAEDAASKKEKENKTREIFRKKIQNGEL%0D%0ADDKEIEIEVAVAPKTIGVMGPPGMEDMTSQLQDLFSSLSTDKKKNKKMRIKDAIKLAQDE%0D%0AEAAKLVNEEDIKARALEAVEQNGIVFLDEIDKVCRKSSNSG…		96.9906	3.00943	0	0		1.2193	0.338587	0.456365		1.03911	0.340437	0.885864										+		3.3
FTL_0965	FTT0688	HslV	ATP-dependent protease, proteasome-related peptidase subunit	Protein fate	Degradation	20	15	11.3137	332	7.5	16.7033	8.245	362	8.35167	19.86	8.68327	328	9.93		0.159				http://psort.hgc.jp/cgi-bin/okumura.pl?origin=Gram-negative+bacterium&title=FTL_0965&sequence=MEAIKGTTILCVRKGDKVVIGGDGQATLGHTIAKENIIKVRKLNGGKVLTGFAGSTADAF%0D%0ATLFEKFEQKLEFYQGNLERAAVEMVREWRLDRMLSKLEAMIIVADEKLSLLISGAGDVMA%0D%0AADKNDIISIGSGSTYARSAATALVENTDLSAEEIVRKSLTIAADTCIYTNHNFTIESLEN%0D%0AKKG		99.2126	0	0	0.787402		0.736438	0.195277	0.19651		0.717841	0.050993	0.0159411												2.2
FTL_0966	FTT0689	-	hypothetical membrane protein	Cell Envelope	Other	28	1.6	0.565685	909	0.571429	0.35	0.494975		0.125	0.2	0.282843		0.0714286				0.616		http://psort.hgc.jp/cgi-bin/okumura.pl?origin=Gram-negative+bacterium&title=FTL_0966&sequence=MSNLNFKGTISLAATIYKRAFKITFALAFMLSFISEFCFVYLMNHGMDKFIQSNGEADVS%0D%0AQLPSGNILAAMFLIIMVATIFVYAMIIILQGIMIKHELKVSDALKIALQIFSKRVFAFLG%0D%0AAFLLSMIAMTLLTMFLQYIGIFLAILLFLTVMPAVLLAQKGVFESLSANFYAVKNNFFYM%0D%0AFRISITILAFMIIKPLLTFGLIYLLKDLGVEIGSLEMSIQNIVVTVVDAFILPFIFAISV%0D%0AAAFFSTSSK	6 TMD
FTL_0967	FTT0690	LplA	Lipoate-protein ligase A	Protein fate	Modification/Repair	35	3.5	3.53553	755	1	5.13	0.812835	728	1.46571	7.195	3.96687	673	2.05571		0.207				http://psort.hgc.jp/cgi-bin/okumura.pl?origin=Gram-negative+bacterium&title=FTL_0967&sequence=MHIYISQSNDIYFNLAFENWLFLEKLHQQKILFLWQNSPCVVIGRAQNPWLECNLEAMDN%0D%0ADKIPMIRRQSGGGTVYHDYGNLNYTIISTKKDHDIKANLELVCNAIKKLGIDVYPNRRND%0D%0AIVLDHHNYTYKISGSAFREKKDRAFHHGTLLINANTKKLYDYLHQPIDKSLDTKGVKSHR%0D%0ASKVINLSEIKHDIQTQDITRSFIKSFRSIDLSLINEETPLENKELIEKEIEILKDWQWRF%0D%0AGKTLPFTKTYTKASEQIKIKIESGIVTEVRNVYKNTNLADK…		96.0137	3.98633	0	0		1.04703	0.155453	0.710408		0.775064	0.105977	0.0953752
FTL_0968	FTT0691	TyrS	Tyr-tRNA synthetase	Prot. Synthesis	tRNA aminoacylation	45	25.5	12.0208	188	5.66667	20.4133	8.50133	294	4.5363	26.26	3.87495	238	5.83556		0.292				http://psort.hgc.jp/cgi-bin/okumura.pl?origin=Gram-negative+bacterium&title=FTL_0968&sequence=MSSIKETLEIIKRGADEVLIEEELIKKLQKHKPLIIKFGCDPTAPDIHLGHTVVINKLKQ%0D%0ALQDLGHEIHFLIGDFTAQIGDPTGKNATRPPLTTEEVAANAETYTKQVFKILDKDKTVIR%0D%0ARNGDWFNKMSASEMIKLASKSTVARMLERDDFSKRYKGGQSISIHEFLYPLVQGYDSVAM%0D%0ANADIELGGTDQKFNLLMGRELQKQQGQEPQVIITMPLLEGLDGVKKMSKSSQNYIGIEEP%0D%0AANEIFGKIMSISDELMWRYYELLSFKSLENIAKLKQDVAAG…		100	0	0	0		0.800413	0.0107591	0.00144981		0.780415	0.0456335	0.0209188										+
FTL_0974	FTT0518	PrmA	50S ribosomal protein L11, methyltransferase	Prot. Synthesis	Ribosome proteins - syn and mod	32	5.2	0.282843	651	1.625	4.1	1.22882	782	1.28125	4.98	4.27092	763	1.55625				0.219		http://psort.hgc.jp/cgi-bin/okumura.pl?origin=Gram-negative+bacterium&title=FTL_0974&sequence=MQQWHQLEFRLKSKYFDRIENYLFDNDAGSVTRIDKSDDIVSITVLYENHHDIDTIIANI%0D%0AKQKFENIIESEISYEIIKDQQWEAAWLYDYEPIEIGNNIVVYPNWRQPPQDNKHTYIVVD%0D%0APSIAFGCGNHETTKMCLEWLEQHVSKDTTVLDYGCGTGVLAIGAVKLGAKYAEGIDIDPN%0D%0ASIESSIKNAQENDVTDKTNFSDNPPTQQFDLVVANIFSNVLISLVGNITTSLKKGGRLAL%0D%0ASGIIENQVDEVQQEFKKYAITFNQPKQMGQWFLLDGIKNGL	1 TMD	93.4783	6.52174	0	0		0.685167	0.381416	0.363419
FTL_0979+0978	FTT0525		hypothetical protein	hypothetical protein		12+11 / 26 (979 [104 AA] is C-term of 525 [218 AA] 978 [96AA] is N term)														0.303				http://psort.hgc.jp/cgi-bin/okumura.pl?origin=Gram-negative+bacterium&title=FTL979&sequence=MPKKVVTIYSGEEKRFWTKFYKPIFDDFIKHINSSKIIPRQDMVFISRKHWGISLLSLLL%0D%0ASDLENNQNFIKEVLKIEKINKIKIEFNKKDIKAGKLAKLKNLLN
FTL_0981	FTT0527	DinP	DNA polymerase IV, devoid of proofreading,damage inducible protein P	DNA Metab.	Replic.,Recomb., Repair	39	0.5	0.707107		0.128205	4.61	6.51952	755	1.18205	0	0		0		0.302				http://psort.hgc.jp/cgi-bin/okumura.pl?origin=Gram-negative+bacterium&title=FTL_0981&sequence=MTKLRKIIHIDMDYFFAQVEEKANPSLKDKPFAVGGTNPKRGVISTCNYIAREYGVRSAM%0D%0APTAIAMQKCPNLILLNTDFAKYKAASAVIRDIFYSFTDKVEPLSLDEAYLDVTDVKEYKN%0D%0ASATLIAQAIKQEIFNKTGLTGSAGVAPNKLLAKIASDINKPNGLYVVTPKQVDSFVKDLP%0D%0AVKKLFGVGKVSQEKLKSMGVETCLDLQQLSLATLVDKFGKFGSSLYNYARGIDNREVNPV%0D%0ARIRKSVSVENTYLEDLKTLGACLEKLPSLYDKLTSRMTEEH…
FTL_0982	FTT0530	-	DJ-1/PfpI family protein	Unknown function	General	22	0			0	0.2	0.282843		0.0909091	0	0		0		0.181				http://psort.hgc.jp/cgi-bin/okumura.pl?origin=Gram-negative+bacterium&title=FTL_0982&sequence=MLEIVTILYDDFETLDVFGPIEVLGSFKDIFKINYYSINGSIVSSSQAVEINTKDFSQVI%0D%0ASKEYVLFVPGGIATRQLINDKNLIAKLTKLAIDAKYIFTVCTGSSLFSKTNLLNGKKATS%0D%0ANKKALNWTKSIAPDVIWIDKAKWVKDGNIYTSSGVSAGIDMSLGFIADLLGYQVAKQKSI%0D%0AEIEYSWQEDPNIDEFADFYK
FTL_0984	FTT0532	-	Biofunctional protein, glutaredoxin 3 protein/Ribonucleoside-diphosphate reductase, beta subunit	Purines, pyrimidines, nucleosides, nucleotides	2'-deoxyribonucleotide metab	47	19.6	7.9196	259	4.17021	27.486	6.73613	211	5.84809	26.871	3.77736	228	5.71723		0.279				http://psort.hgc.jp/cgi-bin/okumura.pl?origin=Gram-negative+bacterium&title=FTL_0984&sequence=MVEVRIYTKTNCPFCDLAKSWFGANDIPFTQISLDDDIKRAEFYAEVNKNILLVEEHIRT%0D%0AIPQIFVGDIHIGGYDNLMARAGEVIARVKGSSLTTFSKTYKPFNYPWAVDLTVKHEKAHW%0D%0AIEDEIDLSEDVTDWKNGKITKVEKEYITNILRLFTQSDVAVGQNYYDQFIPLFKNNEIRN%0D%0AMLGSFAAREGIHQRAYALLNDTLGLPDSEYHAFLEYKAMTDKIDFMMDADPTTRRGLGLC%0D%0ALAKTVFNEGVALFASFAMLLNFQRFGKMKGMGKVVEWSIRD…		87.7557	9.86337	1.70068	0.680272		1.58803	0.163783	0.0366688		0.841556	0.0045936	0.000420001
FTL_0985	FTT0533	GrxA	Glutaredoxin 1	Energy Metab.	ET	10	4.5	3.53553	689	4.5	6.97667	7.44041	640	6.97667	11.135	5.84777	542	11.135		0.16				http://psort.hgc.jp/cgi-bin/okumura.pl?origin=Gram-negative+bacterium&title=FTL_0985&sequence=MKVKIYIRNGCPYCVWAKQWFEENNIAFDETIIDDYAQRSKFYDEMNQSGKVIFPISTVP%0D%0AQIFIDDEHIGGFTELKANADKILNKK		94.1176	0	5.88235	0		1.51751	0.495911	0.277984														-		2.2
FTL_0986	FTT0534	NrdA	Ribonucleoside-diphosphate reductase, alpha subunit	Purines, pyrimidines, nucleosides, nucleotides	2'-deoxyribonucleotide metab	67	44.3	3.25269	92	6.61194	46.2393	8.08588	97	6.90139	41.86	6.02455	131	6.24776		0.109				http://psort.hgc.jp/cgi-bin/okumura.pl?origin=Gram-negative+bacterium&title=FTL_0986&sequence=MSNQSYLGINIDLSRDRELSEQAQQLLTNYYCLQNEPSPQYAFARAAVAYSFGDMNLAQR%0D%0AIYDAAAKGWFMFASPVLSNAPLPGAKVKSLPISCFLSYVPDSLEGLIEHSSELRWLSVKG%0D%0AGGVGGHWSSVRAVSDKAPGPIPFMHTVDADMVAYRQGKTRKGSYAAYMDISHPDIIEFLG%0D%0AIRVPTGDVNRKCLNLHHAVNLTDDFMQAVANDQDWKLIDPDDKTVRDVIKARKIWETILE%0D%0ATRYRTGEPYLNFIDTANRALPKSQKDLGLTIKGSNLCNEIH…		96.3226	2.88371	0.793651	0		1.3575	0.365067	0.300337		1.33469	0.0465511	0.00953432
FTL_0987	FTT0535	Mdh	lactate dehydrogenase	Energy Metab.	TCA cycle	34	38.5	10.6066	105	11.3235	49.6233	24.7084	87	14.5951	63.28	36.3736	71	18.6118				0.115		http://psort.hgc.jp/cgi-bin/okumura.pl?origin=Gram-negative+bacterium&title=FTL_0987&sequence=MARKKITLVGAGNIGGTLAHLALIKQLGDVVLFDIAQGMPNGKALDLLQTCPIEGVDFKV%0D%0ARGTNDYKDLENSDVVIVTAGVPRKPGMSRDDLLGINIKVMQTVGEGIKHNCPNAFVICIT%0D%0ANPLDIMVNMLQKFSGVPDNKIVGMAGVLDSARFRTFLADELNVSVQQVQAYVMGGHGDTM%0D%0AVPLTKMSNVAGVSLEQLVKEGKLKQERLDAIVSRTRSGGGEIVALLKTGSAYYAPAAAGI%0D%0AQMAESFLKDKKMILPCAAKVKAGMYGLDEDLFVGVPTEISA…	1 TMD, not LP	98.9352	1.0648	0	0		1.50537	0.668572	0.396991		0.905883	0.29419	0.695294					1					+
FTL_0989	FTT0537	Coq7	ubiquinone biosynthesis protein			24	1.6	0.565685	901	0.666667	6.85867	2.5695	647	2.85778	4.279	1.52594	791	1.78292		0.343				http://psort.hgc.jp/cgi-bin/okumura.pl?origin=Gram-negative+bacterium&title=FTL_0989&sequence=MRKLSFLDRVIEELDSYARFTKVPLNPSKKSPSSDTIDGKLFEIEKKHSAGLMRVDYTGE%0D%0AICAQGLYRGQASVAKSPQTKEHLYHAAAEEYDHLAWCGERLQELGARPSLLNPFWYWTSF%0D%0AGIGAVAGSISDSLSYGFVVETEKQVMKHIDSHLKSLPVNDNRSREILKQMYIDESEHAVE%0D%0AAEKAGGKKLPKTVKAIMKLQSKVMTTLAYRF		71.7762	9.16244	11.9734	7.08791		0.993043		0.932485		0.706959	0.628911	0.577648
FTL_0994	FTT0540	-	hypothetical protein	Hypothetical	Conserved	56	6	2.82843	609	1.07143	7.92333	3.33131	607	1.41488	7.345	1.90212	667	1.31161				0.143		http://psort.hgc.jp/cgi-bin/okumura.pl?origin=Gram-negative+bacterium&title=FTL_0994&sequence=MKKTILLSLTLFSCLGYSNVVDTTTWKTADVVKDFKSKYFCNKNLSQQDCDKNINNVEQY%0D%0AGIDIDSLVNTDIKSIKLDKITYQTTNTFAAIGKITSNVSGLLMMPDTDSPKGVILYYHPT%0D%0AVFDNSAVPSNFSNDKSLIFDVTYAAIYAANGYIVVAPDYIGQGDDYKNYHPYVLYPKQTV%0D%0ANTAVDLLNDVSNEIRKKYNLETSATLNLFSVGYSEGGGYSIWSAKCLGWRGNCKGVNKLD%0D%0AKLYRYRAAAGLSGAYDISDTTLNFMTDDNDSQKYALHSKLA…	UC SP	94.0527	0	0	5.94732		1.08668				0.893166	0.719174	0.853061
FTL_0995	FTT0541	YqaB	haloacid dehalogenase	Unknown function	Enzymes of unknown specificity	22	4.5	0.707107	701	2.04545	7.87333	4.86828	608	3.57879	5.09	5.24673	758	2.31364		0.126				http://psort.hgc.jp/cgi-bin/okumura.pl?origin=Gram-negative+bacterium&title=FTL_0995&sequence=MLLPVHKNTKLLIFDCDGTIANNMDIHINAWFNVLKNTKVQIESVDFDKYNGLPSEYILK%0D%0AEVFNFDDIQTPKIAAEIKKTSYQLLSQTKPIEPIVDLIKYYHNRIPMLVISGGKKLNVYK%0D%0ASLDVLGLKDFFDEIITADDNHPSKNIPKAFTLIADKYNLKPRECHVFEDGVPGLISALQA%0D%0AGMTVTDVRNIELD		83.5821	0	8.20896	8.20896		0.803497	1.13632	0.829599		0.187495	0.265158	0.049343										+
FTL_1002	FTT0547 Psuedo	-	hypothetical protein	Hypothetical	Conserved	27				0				0				0													1.19167	1.68527	0.886997																1
FTL_1003	FTT0548	DnaQ	DNA polymerase III, epsilon subunit	DNA Metab.	Replic.,Recomb., Repair	27	2.5	0.707107	842	0.925926	1.41667	1.23322	967	0.524691	2.88	0.169706	869	1.06667		0.329				http://psort.hgc.jp/cgi-bin/okumura.pl?origin=Gram-negative+bacterium&title=FTL_1003&sequence=MIYILFFRMSRQVFIDTETTGFDYKIGNRIIEFGAVEVIDRRITGNNLHFYCNPNYKVEA%0D%0AGALAIHGLTNEFLADKPLFEDKVDEMIEFLRGAEVIIHNAAFDVPFINWELSLLKNNKYG%0D%0ATLEQNVAKIVDSLDLARKKHPLQKNNLDALCKRYQIRNDHRTFHGALLDSELLADVYLAM%0D%0ATGGQTNLSLQTAKTVSKNSIDIDVNKLNLRNAEDSISDISAHHSYLSNLLKLEEDAKW
FTL_1004	FTT0549	VanY	D-alanyl-D-alanine carboxypeptidase	Cell Envelope	Peptidoglycan	18	5		671	2.77778	3.54	1.36923	813	1.96667	4.33	0.947523	789	2.40556		0.222				http://psort.hgc.jp/cgi-bin/okumura.pl?origin=Gram-negative+bacterium&title=FTL_1004&sequence=MVRKIIFPEAKEHELISAGKDFFARDLLLEKNTYKAWLELKQAAIDDGISLFIVSGFRSY%0D%0AEYQQKIIDRKLANGQTLEEIIRVNALPGESEHHTGRAIDLTTGDEKEVLTEDFEKTYAFE%0D%0AWLIKNAHKYGFKLSFPCNNDYGFIYEPWHWCYHNEKC		100	0	0	0		0.760506				1.31754	0.214542	0.171396
FTL_1005	FTT0550	-	conserved hypothetical protein	Hypothetical	Conserved	53	10.5	2.12132	450	1.98113	6.82933	1.6931	652	1.28855	2.519	1.29966	886	0.475283			0.329		0.198	http://psort.hgc.jp/cgi-bin/okumura.pl?origin=Gram-negative+bacterium&title=FTL_1005&sequence=MKNVSRFLFVSIFAILLNSCSTAKKDVTKLEFVSSSYPWIFSPVRKELAQGDVTEAIKKN%0D%0ANSIGNVRQLKSLNQLESGRLSQLNSDSKASIEIYSKAIESLPKNQQQSLDQAKKILLNRN%0D%0ATYNYYDIKSTYDIPDYAITFLYTYQALNYLETNNIKEAIQSLNNLDNAKIWRDEQEILAE%0D%0AGMKQLGQKDLDRNEITSDNLGLENFKALTQMLEFSKRIPNAYGNPMSYYLKALLDSAVSK%0D%0ADYQKSLTDIESAQQYTVGNKYLDQTANEFKSAIISQTSPFA…		0	0	70.1869	29.8131		0.725485	0.174473	0.156035		0.892786	0.299349	0.662816
FTL_1009	FTT0552 N-Term	-		Central Intermediary Metabolism	Other	17 / 54 (FTL1009 [153AA] is N term of FTT0552 [498AA]; dif PSORTs)																		http://psort.hgc.jp/cgi-bin/okumura.pl?origin=Gram-negative+bacterium&title=FTL_1009&sequence=MSILKELDLGLQAYITNDTNNVIETLNPATGELLAKVRNQSVTTVQEAIVKATEVAKQWR%0D%0AQVPAPKRGELVRLIGEELHRNKDHLGSLVSLEMGKSKQEGDGEVQEMIDMADFAVGQSRM%0D%0ALYGMMMNSERHNHRMYEQWHPLGVVGVISAFNK	http://psort.hgc.jp/cgi-bin/okumura.pl?origin=Gram-negative+bacterium&title=FTT0552&sequence=MSILKELDLGLQAYITNDTNNVIETLNPATGELLAKVRNQSVTTMQEAIAKATEVAKQWR%0D%0AQVPAPKRGELVRLIDEELRRNKDHLGSLVSLEMGKSKQEGDGEVQEMIDMADFAVGQSRM%0D%0ALYGMMMNSERHNHRMYEQWHPLGVVGVISAFNFPVAVWSWNAFIAVICGNTVVWKPSEKI%0D%0APLCSIAVHNICQKVIKEHNYPEIFYTVISKDVEVSKTLVNDERVNLVSFTGSTKVGQDVG%0D%0AQQVAKRFGKSILELGGNNATIIDESANLKLAIPAAVFGAVGT…						1.22333
FTL_1012	FTT0554	-	conserved hypothetical protein	Central Intermediary Metabolism, Energy	Other	10	4	0	711	4	10.12	5.59099	534	10.12	14.18	7.32563	454	14.18		0.226				http://psort.hgc.jp/cgi-bin/okumura.pl?origin=Gram-negative+bacterium&title=FTL_1012&sequence=MSNPCHKKHLVKLNRVTGQVEAIKRMIDDQRYCVDIITQIKAARSALKSIELSILETHMQ%0D%0ASCLEKSCQANSKEVLEQRIAEIMKLLRKYQ		98.2456	0	1.75439	0		1.81791				1.87017	1.36494	0.462431
FTL_1013	FTT0555	-	conserved hypothetical membrane protein	Cell Envelope	Other	28	3.4	2.26274	773	1.21429	4.13933	2.04935	778	1.47833	9.106	6.93813	613	3.25214				0.565		http://psort.hgc.jp/cgi-bin/okumura.pl?origin=Gram-negative+bacterium&title=FTL_1013&sequence=MNKQKAIIYRMVTDKHICPFGIKAKYLLKRKDYFVEDIHLKDRQQVDEFKNKYDVKTTPQ%0D%0AIFIDGNRIGGYDDLVKFFGLVKDKQAKSYKPVIAVFAMTFLLALAFGYFIAGNIFALLTI%0D%0AKVFMGLSIAFLAMLKLQNLDSFVNQFITYDLLAMRYLRYAYIYPFAEAFVGISIIAAIFS%0D%0AYLAALIAIIIGLIGAISVFYAVYIQKRELKCACVGGNSNVPLGFLSLTENIMMIAMGIWM%0D%0AIFM	4 TMD	0	21.1483	47.7295	31.1222		1.76829	0.705185	0.263285		0.877729	0.272638	0.590793												1.7
FTL_1014	FTT0556	OxyR	oxidative stress transcriptional regulator	Regulatory functions	DNA interactions	33	5.1	5.79828	653	1.54545	6.82733	5.05813	653	2.06889	12.123	1.52311	508	3.67364		0.24				http://psort.hgc.jp/cgi-bin/okumura.pl?origin=Gram-negative+bacterium&title=FTL_1014&sequence=MNTRTLKYIISVYETKSFITASEKCFVSQPALSMQIKKFEEYIGIQIFERGTKQVLITKS%0D%0AGMKIVNQAYKILDEVNNLKKIAELLLENGKISITIGAFPTLCPYLMPKILPAIKQELPNL%0D%0ASIAVIEEKTDILVKMLDQGKIDFALLATPTENYQFHRKKVFDDKFYVAVAKTNPLAKNKQ%0D%0AICIREIVKQNLMLLDEGHCLRDQTLKLCALKEFNNNDFKGSSLETLRQMVSIDEGITLVP%0D%0AKIACTKADNVKYIDIDNRDFYREIDLVMRKSSIYEDLFAKI…		64.5853	0	26.4879	8.9268		1.512	0.470371	0.263592		0.548607	0.212578	0.0953027							-2.1
FTL_1015	FTT0557	AhpC	AhpC/TSA family protein	Cell Processes	Detoxification	20	29.2	20.0818	157	14.6	52.5647	20.5776	76	26.2823	55.75	5.16188	85	27.875		0.37				http://psort.hgc.jp/cgi-bin/okumura.pl?origin=Gram-negative+bacterium&title=FTL_1015&sequence=MTKKVPNVTFKTRVRDEGIGGSNPFRWQDVTSADIFDNKRVIVFSLPGAFTPTCSTYQLP%0D%0AGFENNAARFKELGIDEIYVLSVNDSFVMNKWIQVQGIQNIKPIPDGNGEFTEALDMLVDK%0D%0ASNIGFGKRSWRYAMIVNNGEIEKMFVEPGKRDNADNDPYGESSPENLLKYLESK		94.3079	2.78701	2.09791	0.807167		1.67111	0.0772829	0.00656541		1.75474	0.877336	0.347844		Y	Kadzhaev 2009 PloS ONE (http://www.ncbi.nlm.nih.gov/pmc/articles/PMC2675058/)						Y	+	2	3.2
FTL_1016	FTT0558	-	conserved hypothetical protein	Central Intermediary Metabolism, Energy	Other, ET, Fermentation	22	14.7	10.8894	340	6.68182	22.5087	10.4873	265	10.2312	23.068	5.56069	276	10.4855				0.034		http://psort.hgc.jp/cgi-bin/okumura.pl?origin=Gram-negative+bacterium&title=FTL_1016&sequence=MKRIIVFGATGTIGRATTKSLKNAGYEIVTVSFSGDKTDFAVDIQDSQSIKSLFDKIGNF%0D%0ADALISTTGKVAFKNITAIEQQDWNLSLNNKLLGQINLVQIGSKYINDGGSFTLTSGILNV%0D%0AEPIAMGSIAATVNAGLEGFVKAASLEYNKFRINVVSPTVVEEALDKYAPFFIGFKAVKAE%0D%0AEVANAYLKSVAGIANGEVIKVGF	UC SP	92.5647	0.555097	6.88016	0		1.83835	0.285211	0.0532867		1.0583	0.391354	0.852651										-		1.5
FTL_1017	FTT0559	Cmk	cytidylate kinase	Purines, pyrimidines, nucleosides, nucleotides	Nucleotides/nucleoside conversion	25	9.5	2.12132	466	3.8	8.33333	2.51661	598	3.33333	11.825	3.07591	516	4.73		0.21				http://psort.hgc.jp/cgi-bin/okumura.pl?origin=Gram-negative+bacterium&title=FTL_1017&sequence=MNNSKIITIDGPSGVGKGTLAKALAKYYDFKLLDSGAIYRLAALHCFKNNASLENEDDVC%0D%0AKTLRNLDISFKIEDDLVKAFLSNQDVTKDIRTEQIGMLASKVAAYPTVRAILLNKQREFA%0D%0ATEQGLVADGRDMGTVVFPQAQYKFFLDASTEITAKRRYDELKTKGQKPNFEKILADIKQR%0D%0ADFQDRNRKVAPLRPANDAIIVDTSQLSIKEVFDSVIKKITI		100	0	0	0		0.954866	0.160378	0.729099		0.998843	0.158458	0.9927
[truncated: 571 more rows]
[truncated: 24 more columns]
