# Supplementary material for: Differential Growth of Francisella tularensis, Which Alters Expression of Virulence Factors, Dominant Antigens, and Surface-Carbohydrate Synthases, Governs the Apparent Virulence of Ft SchuS4 to Immunized Animals
Source: Front Microbiol. 2017 Jun 22;8:1158. doi: 10.3389/fmicb.2017.01158 (PMC5479911; doi:10.3389/fmicb.2017.01158)
Supplement: Supplementary file 2 [file Table2.XLSX]

## Sheet: Sheet1
Supplementary Table 2. Our ribosomal-protein proteomics data (grey column headings) compared to relevant published data. FTL (LVS) and FTT (S4) locus numbers are indicated along with the proteins name and mass predicted from the LVS genome. Data based upon label-free spectral counts include solubility [the percentage of each protein’s total tryptic peptides detected in each fraction] and abundanc…
Locus		Protein	Description / Function	JCVI Roles		Predicted MW LVS / S4 (JCVI or KEGG-Expasy)	Abundance													Localization											Fold changes								VF Ref			Reported Immunogenecity		Regulation				Existing Transcriptomics and Proteomics Data
							Total Spectral Counts (mean+SD)													Predicted (PSORT)						Observed. % total SC / fraction					18O / 16O ratios											Total # of papers reporting Immunogenicity. Drawn from Savitt, CVI, 2009; Golovliov, PLoS One, 2013; Nuti, mBio 2011; Twine, BBRC, 2006; Twine, PLoS One 2010; Fulton, Int. J. MedMicro 2011; Sundaresh, Bioinformatics, 2007; Chu, PLoS Path 10-14, and Janovska, Immun Letters, 2007.		(MglA/SspA/FevR, PmrA, coregulation, etc)				Twine, 2006 BBRC, S4 Mo spleen / MHB	Wehrly, 2009, Cell Micro S4 IC/CDM down 0.5, nc or NA 1, up 2
LVS	SchuS4			Main Role	Sub-Role		MHB				BHI				BCA									Link	note or link for S4 protein	BHI ave dark blue > 70%					BHI / MHB				BHI / BCA									FC MglA/ SspA single mutants (Charity, Twin RNA pols, PLoS Path 2007)	FC in PmrA Fn Gunn 2007	Lenco FPI-coregulated	Fn MglA. 210 Induced (I), 132 repressed (R), Guina JBac 2007		2hr
							Mean	SD	MHB Rank	Normalized Abundance (SC/10 kD of MW)	Mean	SD	BHI Rank	Normalized Abundance (SC/10 kD of MW)	Mean	SD	BCA Rank	Normalized Abundance (SC/10 kD of MW)		Cyt	Per	IM	OM			A1	D1	SS	SI		Mean	SD	P 2,2		Mean	SD	P 2,2
FTL_1748	FTT0140	RplK	50S ribosomal protein L11	Prot. Synthesis	Ribosome proteins - syn and mod	15	23.7	5.23259	207	15.8	20.6267	13.3558	289	13.7511	25.534	11.9727	246	17.0227		0.227				http://psort.hgc.jp/cgi-bin/okumura.pl?origin=Gram-negative+bacterium&title=FTL_1748&sequence=MAKKKIEAIIKLQVAAGKANPSPPIGPALGQHGVNIMGFCKEFNAKTQGMEPGMPIPVEI%0D%0ASVYSDRSFTFEMKTPPASYLIKKAINVKSGSSKPSKEFIGTITRAQLEEIAKVKDPDLTA%0D%0AADLDAAVRIIAGSARSMGVKVEGV		98.5269	1.47306	0	0		0.716558	0.107577	0.0650731		0.679792	0.0352656	0.00601006
FTL_1747	FTT0141	RplA	50S ribosomal protein L1	Prot. Synthesis	Ribosome proteins - syn and mod	25	44.9	4.10122	90	17.96	38.684	4.35113	129	15.4736	40.511	0.156978	138	16.2044		0.36				http://psort.hgc.jp/cgi-bin/okumura.pl?origin=Gram-negative+bacterium&title=FTL_1747&sequence=MMAKVSKRMKEISAKINAEKKYPVSEAFDLLREVSSVKFVESVDVSVALGVDPRKSDQVV%0D%0ARGASVLPNGTGKTVRVAVFAKGPAADAAKEAGAEVVGMEDLADEVKKGNMDFDVVIASPD%0D%0ASMRVVGQLGQILGPKGLMPNPKIGTVTMDVAKAVRDAKAGQVRYRVDKAGIIHTTIGKVN%0D%0AFTSDALKQNLEQLLTDLKKAKPAVSKGIYLKKVSVSSTMGPGINVDFSDLNI		91.9827	0.443577	7.10424	0.469484		0.635996	0.153955	0.0789902		1.02857	0.200877	0.859199		Y	Kadzhaev 2009 PloS ONE (http://www.ncbi.nlm.nih.gov/pmc/articles/PMC2675058/)		1
FTL_1746	FTT0142	RplJ	50S ribosomal protein L10	Prot. Synthesis	Ribosome proteins - syn and mod	19	47	24.0416	83	24.7368	49.0587	17.3014	88	25.8204	63.06	0.367696	72	33.1895		0.112				http://psort.hgc.jp/cgi-bin/okumura.pl?origin=Gram-negative+bacterium&title=FTL_1746&sequence=MALRIEDKKAIVAEVAEQVSSALSAAVADYRGLTVNQMTSLRKQARESGVYLRVVRNNLA%0D%0ARLAIKGTEFECLADALKGPLVLALSKDEPGAAAKLFKNFQKDHNAFEVKNLAMSGELFGP%0D%0AEKLDDFAKLPTREEALATLLNIMQAPVTKFVRTLNEIPSQAVRVFAAVGDSK		93.9155	4.58641	1.49813	0		0.677035	0.040897	0.00792237		1.2142	0.158864	0.196792
FTL_1745	FTT0143	RplL	50S ribosomal protein L7/L12	Prot. Synthesis	Ribosome proteins - syn and mod	13	35.6	30.547	121	27.3846	34.7213	18.2224	155	26.7087	57.09	28.4398	80	43.9154				0.183		http://psort.hgc.jp/cgi-bin/okumura.pl?origin=Gram-negative+bacterium&title=FTL_1745&sequence=MAITKEDILNAVAEMSVMDVCDLVKMMEDKFGVSAAAAVAVAAGPVAGPVEAAEEKTEFD%0D%0AVVLVDAGSNKIAAIKAVRGATGLGLKEAKDAVEGTPFTVKEAASKEEAEALKKQLEEAGA%0D%0AKVELK	1 TMD	91.5843	7.27069	1.14504	0		0.839246	0.0800879	0.10493		0.68749	0.0645606	0.0206795					3
FTL_1738	FTT0150	RpsP	30S ribosomal protein S16	Prot. Synthesis	Ribosome proteins - syn and mod	9	9.3	1.83848	472	10.3333	11.6827	9.38994	474	12.9807	17.11	8.358	387	19.0111		0.154				http://psort.hgc.jp/cgi-bin/okumura.pl?origin=Gram-negative+bacterium&title=FTL_1738&sequence=MVVIRMARGGAKKRSFYRIVVADKRSPRDGRFIEKLGFFNPLAKGGEERLKLDVAKAEAW%0D%0ALAKGAQPSDRVASLIKEAKKAA		96.3493	0	3.65072	0		0.758978	0.140468	0.136022		1.4678	0.594469	0.381589
FTL_1735	FTT0153	RplS	50S ribosomal protein L19	Prot. Synthesis	Ribosome proteins - syn and mod	13	17.7	8.06102	286	13.6154	19.3787	7.84335	305	14.9067	28.166	7.30583	214	21.6662		0.448				http://psort.hgc.jp/cgi-bin/okumura.pl?origin=Gram-negative+bacterium&title=FTL_1735&sequence=MKNKFVELVEKSQLRNDLPEFNPGDSITVNLWIKEGDKQRIQAFKGFVLRKRNRGLHSAF%0D%0ATVRKMSSGMGVERTFQTHSPLIDSIIVEKRADVRRAKLYYMRGLTGKAARIKEKV		90.7305	0.621979	5.58372	3.06377		0.724705	0.0865833	0.0460678		0.73449	0.165013	0.150667										-
FTL_1912	FTT0183	RpsA	30S ribosomal protein S1	Prot. Synthesis	Ribosome proteins - syn and mod	62	180.4	40.1637	9	29.0968	154.385	28.0671	18	24.9008	153.349	15.7671	22	24.7337		0.326				http://psort.hgc.jp/cgi-bin/okumura.pl?origin=Gram-negative+bacterium&title=FTL_1912&sequence=MSENFKELFEQSLKQTEMRIGKIIEATVVSIDKEFAMIDAGLKSESFIPVSSLKNSNGEL%0D%0AEVAAGDRINVVLEALDNSCGETRLSRDKAKKIELWDRIEKAFENNETVLGKITNHVRGGY%0D%0ATMDVEGLRAFLPGSLVDTRPIKDVAHLEYKDIELKVVKIDTKRNNIVVSRKAVIEENNSG%0D%0ADRDAMLEKISEGSVLKGIVKNITDFGAFIDLGGVDGLLHITDISWSRISHPTDVLSIGQE%0D%0AIDVKVIKFDKEKQRISLGIKQLGEDPWLNIANELPVCAKLM…		89.1073	2.10586	5.98104	2.80583		0.835003	0.0612036	0.0624248		1.16623	0.163204	0.286426		Y	Su et al., 2007 IAI (http://iai.asm.org/content/75/6/3089.full)		4
FTL_0175	FTT0236	RpmH	50S ribosomal protein L34	Prot. Synthesis	Ribosome proteins - syn and mod	13.5	0			0	0.333333	0.57735		0.246914	0.5	0.707107		0.37037		0.481				http://psort.hgc.jp/cgi-bin/okumura.pl?origin=Gram-negative+bacterium&title=FTL_0175&sequence=MKRTFQPSNLKRKRTHGFRARMKTLSGRKVIRNRRAKGRAKLAA
FTL_0224	FTT0313	RpsB	30S ribosomal protein S2	Prot. Synthesis	Ribosome proteins - syn and mod	26	51.3	15.9806	76	19.7308	38.5807	14.7802	130	14.8387	45.503	18.2391	111	17.5012		0.205				http://psort.hgc.jp/cgi-bin/okumura.pl?origin=Gram-negative+bacterium&title=FTL_0224&sequence=MSLMKEMLSAGVHFGHKKAFWNPQMKEYIFGINHGVHIINLEKTVPLFQDAVNFVGKTVA%0D%0ANGGKILFVGTKRQAQDIVEAEAKRCGMPFVSHRWLGGMLTNYKTVRQSIKRLAQLEKMRE%0D%0ADGTLESLTKKEMLQNIRTIEKLEKVLGGIKEMGGLPDAIVVIDGNKEHIAIQEAQKLGIK%0D%0AVVAIVDTNSNPEGIDYIIPGNDDAVKSISFYMKKFADAVIDAQGLDRAVEAKADEAAQA		82.4009	7.33263	6.58497	3.68149		0.820872	0.260434	0.433301		0.956337	0.130525	0.682765										+
FTL_0232	FTT0321	RpsL	30S ribosomal protein S12	Prot. Synthesis	Ribosome proteins - syn and mod	14	23.7	2.40416	208	16.9286	23.2193	6.94722	254	16.5852	20.092	16.8178	321	14.3514		0.28				http://psort.hgc.jp/cgi-bin/okumura.pl?origin=Gram-negative+bacterium&title=FTL_0232&sequence=MATINQLVNNPRKRSVVKSKVPALKACPQRRGVCTRVYTTTPKKPNSALRKVARVRLTSR%0D%0AFEVTSYIGGEGHNLQEHSVVLIRGGRVKDLPGVRYHIVRGALDTSGVNNRKHGRSKYGTK%0D%0ARPKS		92.2698	0.78371	4.34631	2.60018		0.533533	0.0552623	0.00694457		1.98367	1.53011	0.459232
FTL_0233	FTT0322	RpsG	30S ribosomal protein S7	Prot. Synthesis	Ribosome proteins - syn and mod	18	42.7	17.9605	95	23.7222	35.9073	12.4293	144	19.9485	42.513	13.4166	129	23.6183		0.148				http://psort.hgc.jp/cgi-bin/okumura.pl?origin=Gram-negative+bacterium&title=FTL_0233&sequence=MSRRNRAPKRDILPDPKYKSQVVAKFVNHIMLSGKKSIAEKIVYGAFDKIKAKDASANEV%0D%0AEVFEKALESVSPMVEVKSRRVGGATYQVPVEVRPERRQTLGMRWIIDAARKRKENTMGDR%0D%0AVAAEILEAVEGRGAAVKKREDTHKMAEANKAFAHFRW		95.7905	0	4.20953	0		0.553201	0.0271011	0.00183453		0.772735	0.0830522	0.0607526										-
FTL_0235	FTT0324	RpsJ	30S ribosomal protein S10	Prot. Synthesis	Ribosome proteins - syn and mod	12	25.3	6.08112	191	21.0833	29.1087	9.66591	200	24.2572	29.898	9.18956	199	24.915		0.355				http://psort.hgc.jp/cgi-bin/okumura.pl?origin=Gram-negative+bacterium&title=FTL_0235&sequence=MAINNQRIRIRLKAFDHKLIDISTQEIVDTAKKTGAQVKGPIPLPVRKEKFTILISPHVN%0D%0AKKARDQYEIRTHKRLIDIVEPTDKTVDALMKLDLASGVDVQISLS		82.6268	3.50002	8.69214	5.18105		1.03296	0.294545	0.888789		1.07766	0.27736	0.730388										+
FTL_0236	FTT0325	RplC	50S ribosomal protein L3	Prot. Synthesis	Ribosome proteins - syn and mod	22	58.9	23.9002	56	26.7727	48.9967	6.93109	89	22.2712	49.486	2.7068	101	22.4936		0.172				http://psort.hgc.jp/cgi-bin/okumura.pl?origin=Gram-negative+bacterium&title=FTL_0236&sequence=MSLGLVGRKCGMTRIFTEDGVSIPVTVVQVEPNKVTQVKTVEKDGYNAIQVTTGFKKRSN%0D%0AVNKPMAGHYAKASVEPGRGLWEFTVDAAAEYQVGSSFDATMFEAGQKVDVRGVSKGKGFQ%0D%0AGGVKRHNFATQDATHGNSLSHRVHGSTGQNQTPGRVFKNKKMAGHLGNENVTIQSLEVVR%0D%0AVDAENGLLLLKGGIPGSVGGDIIVTPAVKS		90.9789	0.877193	4.9154	3.22851		0.692972	0.236796	0.20815		0.807254	0.0950857	0.103189
FTL_0237	FTT0326	RplD	50S ribosomal protein L4	Prot. Synthesis	Ribosome proteins - syn and mod	23	35.5	12.0208	122	15.4348	30.7047	5.03079	188	13.3499	36.487	12.6049	155	15.8639		0.017				http://psort.hgc.jp/cgi-bin/okumura.pl?origin=Gram-negative+bacterium&title=FTL_0237&sequence=MDLNIKSLAGQEAGSLGVAEGVFAADYNEALIHQVVVAYMAGARQGTKAQKTRSEVSGGG%0D%0AAKPWRQKGTGRARAGTIRSPIFRKGGVTFAAKPKSYKQKVNRKMYSGAVKSILSELLRSG%0D%0ARMTIVEELKLETPKTREFKSVIDSLGVKDVLFVVGVEEFSENLYLSSRNLKNVAVCDSVE%0D%0AINPVSLVCFENVVLTKKAIKEIEEKLV		90.1554	0.60241	8.03801	1.20414		0.647154	0.0789662	0.0241396		1.02541	0.19555	0.871122												1
FTL_0238	FTT0327	RplW	50S ribosomal protein L23	Prot. Synthesis	Ribosome proteins - syn and mod	11	15.8	9.61665	322	14.3636	27.6407	15.0786	209	25.1279	37.13	21.6799	151	33.7545		0.37				http://psort.hgc.jp/cgi-bin/okumura.pl?origin=Gram-negative+bacterium&title=FTL_0238&sequence=MSSQEKLLKTVIRPHVSDKTYGLSDANSTIVFEVARFANKQDVKNAVEKLFEVKVESVNI%0D%0ALNVKGKARRFGRVEGRTKAWKKAYVKLAEGHDINFVGAE		92.8374	1.15209	4.51793	1.49254		0.705143	0.0482151	0.0131072		1.1545	0.161937	0.309693
FTL_0239	FTT0328	RplB	50S ribosomal protein L2	Prot. Synthesis	Ribosome proteins - syn and mod	30	54.8	3.11127	68	18.2667	53.9833	3.42503	74	17.9944	92.796	46.0977	42	30.932		0.425				http://psort.hgc.jp/cgi-bin/okumura.pl?origin=Gram-negative+bacterium&title=FTL_0239&sequence=MIEIKKAKPTSPGRRHVVSVKNTELHTGKPFKGLVEVKKSKAGRNNTGRITVRHQGGGHK%0D%0AQHYRIVDFKRNKDDITAKVERIEYDPNRSANIALVLYADGERRYIVAPKGLKKDMSVISG%0D%0AEKVDIAVGNCMPLRNIPLGTVIHNIEMKPKKGAQMIRSAGTFAQLVGKDNAYAIIRLRSG%0D%0AEMRRVLLDCRAVIGVVSNSEHNLKSLGKAGAKRWRGIRPTVRGVAMNPVDHPHGGGEGRT%0D%0ASGGRHPVTPWGIPTKGYKTRRNKRSNKLIVQKRK		93.0218	0	3.43197	3.54618		0.63974	0.0807695	0.0242229		0.970459	0.244823	0.880206												1
FTL_0240	FTT0329	RpsS	30S ribosomal protein S19	Prot. Synthesis	Ribosome proteins - syn and mod	10	12.5	7.77817	392	12.5	13.3733	6.56857	429	13.3733	15.33	3.77595	429	15.33		0.232				http://psort.hgc.jp/cgi-bin/okumura.pl?origin=Gram-negative+bacterium&title=FTL_0240&sequence=MPRSLKKGPFVDHHLLKKVFEAQESNSKKPIKTWSRRSMIVPDMIGLTIAVHNGQQHVPV%0D%0ALMTEEMVGHKLGEFVVTRNYRGHAADKKAKKK		98.3871	0	1.6129	0		0.731968	0.0313046	0.00675147		0.970363	0.0335539	0.337995
FTL_0241	FTT0330	RplV	50S ribosomal protein L22	Prot. Synthesis	Ribosome proteins - syn and mod	12	14.9	8.34386	337	12.4167	15.3367	8.95333	394	12.7806	29.736	15.364	200	24.78		0.155				http://psort.hgc.jp/cgi-bin/okumura.pl?origin=Gram-negative+bacterium&title=FTL_0241&sequence=MEVQAKLKFARISAQKCRLVADQIRGLPVEQAINLLTFSNKKAAVLIKGVLNSAVANAEH%0D%0ANDGMDVDSLVVSTIFVDEGPTMKRFEARAKGRGNRILKRTSHITVKVAEKK		91.656	2.03798	6.30604	0		0.760776	0.00339207	0.000100514		0.843249	0.101468	0.16053
FTL_0242	FTT0331	RpsC	30S ribosomal protein S3	Prot. Synthesis	Ribosome proteins - syn and mod	25	56	15.5563	65	22.4	45.3	4.35086	101	18.12	42.612	7.08804	128	17.0448		0.468				http://psort.hgc.jp/cgi-bin/okumura.pl?origin=Gram-negative+bacterium&title=FTL_0242&sequence=MGQKVNPNGIRLGYIRDWRSTWYADSSRYATKLNEDIKVREFLHKKLAAAAVSKIQIERP%0D%0AAQNAKITIHTARPGIVIGKKGEDVEKLRAEVHKLMGIPVQINIEEVRKPEIDAKLVAESV%0D%0AAQQLEKRVMFRRAMKKAMQAAMKSGAKGIKIMVSGRLGGAEIARSEWARDGRVPLQTFRA%0D%0ADVDYATAEALTTYGVIGVKVWIYKGEILPGQIAEKKNNKKGAK		81.6833	3.48429	9.62196	5.21047		0.749533	0.0447163	0.0155656		1.24678	0.472518	0.537066
FTL_0243	FTT0332	RplP	50S ribosomal protein L16	Prot. Synthesis	Ribosome proteins - syn and mod	16	14.4	3.67696	348	9	17.29	4.33339	342	10.8062	19.104	2.11566	349	11.94		0.416				http://psort.hgc.jp/cgi-bin/okumura.pl?origin=Gram-negative+bacterium&title=FTL_0243&sequence=MLQPKRTKFRKQQKLRNRGLAYRGNKVSFGEFGLQATSRGRITARQIEAGRRAISRHIKR%0D%0AGGKIWIRIFPDKPITQKPLEVRMGKGKGSVEYWVAQIQPGRVLYEITGVKEELAREAFAR%0D%0AAAAKMPVQTTFVEKQVM		95.1914	0	4.80864	0		0.704907				0.360988	0.510514	0.218716
FTL_0244	FTT0333	RpmC	50S ribosomal protein L29	Prot. Synthesis	Ribosome proteins - syn and mod	8	10.7	3.81838	437	13.375	14.948	10.4759	400	18.685	17.058	8.56731	389	21.3225		0.414				http://psort.hgc.jp/cgi-bin/okumura.pl?origin=Gram-negative+bacterium&title=FTL_0244&sequence=MKRKDTLKDYRGKSIDQLQEVKIELLQQLFSLRMQKGTGQLKKNHLFKSAKRDIARINTI%0D%0AISEKNK		94.3748	0	5.62518	0		0.685972	0.213889	0.173503		1.07426	0.0335322	0.0886149												1
FTL_0245	FTT0334	RpsQ	30S ribosomal protein S17	Prot. Synthesis	Ribosome proteins - syn and mod	10	14.5	3.53553	346	14.5	12.4833	5.19142	459	12.4833	24.855	8.84591	252	24.855		0.175				http://psort.hgc.jp/cgi-bin/okumura.pl?origin=Gram-negative+bacterium&title=FTL_0245&sequence=MSDKTRLLEGKVSSVAMDKTVVVRAERYVKHPLYGKFVKKTTKYYVHDENNECKEGDVIK%0D%0AFKETRPYSKTKKWCLVDIIHREK		100	0	0	0		0.625562	0.111118	0.0413231		0.863554	0.0905724	0.166847		Y	Tempel et al., 2006 IAI (http://iai.asm.org/content/74/9/5095.full.pdf+html)									1
FTL_0246	FTT0335	RplN	50S ribosomal protein L14	Prot. Synthesis	Ribosome proteins - syn and mod	13	26	9.89949	183	20	23.952	14.7165	244	18.4246	30.214	3.13107	195	23.2415		0.253				http://psort.hgc.jp/cgi-bin/okumura.pl?origin=Gram-negative+bacterium&title=FTL_0246&sequence=MIQMQTELQVADNSGAKRVECIKVLGGSHRRYASIGDVIKVTVKEASPRGKAKKGSVYNA%0D%0AVVVRTAKGVRRKDGSKVRFDGNAAVLLNANGQPIGTRIFGPVTRELRTEKFMKIVSLAPE%0D%0AVL		90.7854	1.7327	3.35588	4.12603		0.867244	0.349323	0.644752		0.971817	0.380919	0.926216										-
FTL_0247	FTT0336	RplX	50S ribosomal protein L24	Prot. Synthesis	Ribosome proteins - syn and mod	11	19.7	10.8894	256	17.9091	21.372	11.3557	281	19.4291	27.41	11.2996	219	24.9182		0.239				http://psort.hgc.jp/cgi-bin/okumura.pl?origin=Gram-negative+bacterium&title=FTL_0247&sequence=MNRLKKGDDVIVIAGKDKGRRGVVKSFAKGGSLVLVEGINIVKKHIKPNPNRGIEGGVVE%0D%0AKELPVDASNVAIFNPATEKADRVGYKFVDEKKVRYFKSNGELVDL		96.2497	0	3.75034	0		0.651208	0.0759957	0.0229234		0.679062	0.0656717	0.0203002										+
FTL_0248	FTT0337	RplE	50S ribosomal protein L5	Prot. Synthesis	Ribosome proteins - syn and mod	20	54.1	25.5973	70	27.05	51.614	16.877	77	25.807	50.619	27.1798	99	25.3095		0.254				http://psort.hgc.jp/cgi-bin/okumura.pl?origin=Gram-negative+bacterium&title=FTL_0248&sequence=MARLKDYYQKELVAKLKTELGLDNIMEVPAIKKITLNMGVGDAAKDKKIMTFALNDLTAI%0D%0AAGQKPVVTKSKKSIAGFKIRDGWPIGAKVTLRGDRMYEFLDRLITIAIPRIRDFRGLSAK%0D%0ASFDGRGNYSLGMREQISFPEIDYDKVDSIRGLDISITTTAKNDDQGRALLKAFGFPFKS		82.6052	4.4225	10.514	2.45835		0.733571	0.0699101	0.0327446		1.54126	0.825463	0.451664										+
FTL_0249	FTT0338	RpsN	30S ribosomal protein S14	Prot. Synthesis	Ribosome proteins - syn and mod	12	28.4	10.4652	168	23.6667	23.938	9.25349	245	19.9483	19.925	2.65165	325	16.6042		0.45				http://psort.hgc.jp/cgi-bin/okumura.pl?origin=Gram-negative+bacterium&title=FTL_0249&sequence=MAKKSMIQRELKREKLVAKYAQKRAEFKAIILDINSTEEQIWEAQIKLQKLPVNSSASRV%0D%0AQRRCKVTGRPHAVYRKFGLCRNKLREYAMAGDVPGLKKASW		91.1961	0.867052	4.4099	3.5269		0.893011	0.157336	0.437688		2.14422	1.66153	0.432827
FTL_0250	FTT0339	RpsH	30S ribosomal protein S8	Prot. Synthesis	Ribosome proteins - syn and mod	14	33.2	20.0818	131	23.7143	36.1787	16.3709	143	25.8419	39.658	1.89787	140	28.3271		0.43				http://psort.hgc.jp/cgi-bin/okumura.pl?origin=Gram-negative+bacterium&title=FTL_0250&sequence=MSMQDPIADMFTRIRNGLSAEKEFVSVPFSKIKMEIANFLVNEGYIKSCSKGTTSMGHPS%0D%0AIEIELKYHAGAPVIEMIKRVSRPSLRIYKSHADLPKVYGGYGVAIVSTSKGLVSDRKARD%0D%0ALGVGGEIIGYVA		97.3609	0	2.63906	0		0.891507	0.0534562	0.102975		0.753783	0.0482267	0.0186478										+
FTL_0251	FTT0340	RplF	50S ribosomal protein L6	Prot. Synthesis	Ribosome proteins - syn and mod	19	39.9	8.34386	100	21	40.9227	12.8218	123	21.5382	46.081	5.5423	109	24.2532			0.912		0.02	http://psort.hgc.jp/cgi-bin/okumura.pl?origin=Gram-negative+bacterium&title=FTL_0251&sequence=MSRIGKKPVVIPSGVTINVAAGNKVEVKGAKATLSKTFSTDVTFSVADNVATITPNNNSK%0D%0ANAVAQSGTARAILSNMVEGVSKGFERKLKIIGVGYRAKAQGNELNLTLGFSHPVVYKLPQ%0D%0AGITAETPAPTEIILKGADKELLGKVASEVREYRKPEPYKGKGVRYEDEYVAKKEAKKK		91.3208	1.62294	4.23737	2.81888		0.682669	0.0793428	0.0298648		1.21923	0.28413	0.389116										+
FTL_0252	FTT0341	RplR	50S ribosomal protein L18	Prot. Synthesis	Ribosome proteins - syn and mod	13	22.9	15.4149	217	17.6154	22.5027	9.10246	266	17.3097	20.008	4.25395	323	15.3908		0.212				http://psort.hgc.jp/cgi-bin/okumura.pl?origin=Gram-negative+bacterium&title=FTL_0252&sequence=MDKKTARLSRSKRTRIKLRELGHTRLCVYRTPRHVYAQVISGDGSTVLVAASTVEKDVKA%0D%0AKCKYTGNVESAAIVGEIIADRCKEKGISQVAFDRSGYKYHGRVKALVEAAREHGLQF		90.7751	2.44742	4.25029	2.52717		0.800665	0.184693	0.266467		0.973583	0.0607105	0.600999										+
FTL_0253	FTT0342	RpsE	30S ribosomal protein S5	Prot. Synthesis	Ribosome proteins - syn and mod	18	37.6	13.5765	110	20.8889	44.3407	15.9448	108	24.6337	58.97	15.3159	77	32.7611		0.175				http://psort.hgc.jp/cgi-bin/okumura.pl?origin=Gram-negative+bacterium&title=FTL_0253&sequence=MSNEVKKNEELIEKLVSVKRHSKTVKGGRIMSFAALTVVGDGKGRIGVGRGKSREVPAAI%0D%0AQKAMENAKKNMVSVNLNNDTLWYPVVSNHGASKVFMQPASAGTGIIAGGAMRSVFEAVGV%0D%0AHNVLAKTYGSTNPANVVRATIAGLAKIKSPDEIAEKRGLSVEEIQG		95.4987	0	4.50131	0		0.731642	0.0981282	0.060819		0.850043	0.0619128	0.0756818										+
FTL_0254	FTT0343	RpmD	50S ribosomal protein L30	Prot. Synthesis	Ribosome proteins - syn and mod	7	12	4.24264	399	17.1429	17.7767	10.0055	335	25.3952	27.255	15.6341	223	38.9357		0.135				http://psort.hgc.jp/cgi-bin/okumura.pl?origin=Gram-negative+bacterium&title=FTL_0254&sequence=MTQAKTFKVTLVKSLIGRKENHIASARGLGLRKINHTVEVLDTPENRGMANKIYYMVKIE%0D%0AG		100	0	0	0		0.7867	0.317103	0.441866		1.47835	0.500616	0.309152
FTL_0255	FTT0344	RplO	50S ribosomal protein L15	Prot. Synthesis	Ribosome proteins - syn and mod	15	36.8	16.6877	115	24.5333	35.6333	9.88551	147	23.7556	45.83	0.523259	110	30.5533		0.141				http://psort.hgc.jp/cgi-bin/okumura.pl?origin=Gram-negative+bacterium&title=FTL_0255&sequence=MKLNTLAPAAGSKSAPKRLGRGIGSGLGKTSGKGHKGQKARSGGYHKVGFEGGQMPLQRR%0D%0ALPKFGFPSASKRYVAEIRLHELNNVVADEVTLDTLKDFGLIRKDIKTVKVIASGEIQKAV%0D%0ASLKGIACTKGAKEAIEKAGGKVE		97.0085	0.641026	1.92308	0.42735		0.828818	0.14537	0.237765		0.875219	0.00144942	6.74551e-05										-		1
FTL_0258	FTT0347	RpsM	30S ribosomal protein S13	Prot. Synthesis	Ribosome proteins - syn and mod	13	30.4	14.7078	147	23.3846	32.1033	12.219	176	24.6949	38.93	7.17006	146	29.9462		0.081				http://psort.hgc.jp/cgi-bin/okumura.pl?origin=Gram-negative+bacterium&title=FTL_0258&sequence=MARIAGVNIPVHKHTVIGLTSIYGIGKTRAQQICQTCNVDPTVKIKDLSEEQVESLRTEV%0D%0AAKFTVEGDLRREVSMDIKRLMDLGCFRGRRHRRSLPVRGQRTKTNARTRKGPRKPIKA		97.6804	0	2.31959	0		0.712577	0.0577051	0.0195643		0.75014	0.00711951	0.000405706										-
FTL_0259	FTT0348	RpsK	30S ribosomal protein S11	Prot. Synthesis	Ribosome proteins - syn and mod	14	23.9	14.0007	202	17.0714	20.8767	6.24657	284	14.9119	19.353	1.63059	344	13.8236		0.211				http://psort.hgc.jp/cgi-bin/okumura.pl?origin=Gram-negative+bacterium&title=FTL_0259&sequence=MAKSVRSSKKKVKRVVPDAVAHIYSSFNNTIVTITDRQGNALSWATSGGSGFRGSRKSTP%0D%0AFAAQVAAERAADMALEYGVKNVDVLVKGPGSGRDSAIRALNAKNLKVTSITDVTPLPHNG%0D%0ACRPPKKRRV		92.9482	0.780205	3.0257	3.24589		1.53172	0.293279	0.124364		0.912176	0.032714	0.0629015										-
FTL_0260	FTT0349	RpsD	30S ribosomal protein S4	Prot. Synthesis	Ribosome proteins - syn and mod	23	39.9	1.27279	99	17.3478	47.2993	14.8615	93	20.5649	53.042	8.14304	94	23.0617		0.28				http://psort.hgc.jp/cgi-bin/okumura.pl?origin=Gram-negative+bacterium&title=FTL_0260&sequence=MARYLGPKCKLSRREGTDLFLKSGVKANDEKCKMNTAPGQHGARRARLSDYGLQLREKQK%0D%0AVRRMYGILEGQFKKYYVEASRRKGNTGATLLELLESRLDNVVYRMGFAATRAEARQLVVH%0D%0AKGIMVNGHTCNVPSAQVKAGDVVAVREKAKKQLRIQNAVELAKHRKELSWIDVNTDSLEG%0D%0ATMKSSPDRSELSADINEQLIIELYSK		93.9653	0	4.55131	1.48344		0.778632	0.292533	0.396572		0.876387	0.0314825	0.0309353										+
FTL_0262	FTT0351	RplQ	50S ribosomal protein L17	Prot. Synthesis	Ribosome proteins - syn and mod	17	24.3	7.49533	199	14.2941	26.1513	8.02353	219	15.3831	31.985	9.07218	183	18.8147		0.269				http://psort.hgc.jp/cgi-bin/okumura.pl?origin=Gram-negative+bacterium&title=FTL_0262&sequence=MRHRKQGRKFGRTSSHRKAMFKNMSASLINHELIKTTLPKAKELRTIVEPLVTLAKREHK%0D%0ALRQELDTNSNEFKAQSVALRRQAFDFLRNKAAVTKLFEEFGARYAERAGGYTRILKCGYR%0D%0AFGDKAPMAFIELVDRPQVEEAADEE		91.4597	1.41243	6.28038	0.847458		0.61654	0.172475	0.0880059		0.853428	0.238306	0.476105										-
FTL_1303	FTT0366	RpmE	50S ribosomal protein L31	Prot. Synthesis	Ribosome proteins - syn and mod	8	6.5	0.707107	584	8.125	7.11667	3.17661	631	8.89583	7.555	4.74469	655	9.44375		0.164				http://psort.hgc.jp/cgi-bin/okumura.pl?origin=Gram-negative+bacterium&title=FTL_1303&sequence=MRQEIHPKYTEVTVTCSCGNTFVTRSTAGKKEMNIDICSECHPFYTGKQRIVDTAGRVDK%0D%0AFKKRFGGMKKYN		100	0	0	0						0.767491	1.0854	0.790536										-
FTL_0456	FTT0390	RpsU	30S ribosomal protein S21	Prot. Synthesis	Ribosome proteins - syn and mod	12	0			0	1.725	2.43952	942	1.4375	2.18	3.08299	911	1.81667		0.439				http://psort.hgc.jp/cgi-bin/okumura.pl?origin=Gram-negative+bacterium&title=FTL_0456&sequence=MLSIRVDEHKPFDISLRNFKRACEKAGIKQELRDRQHYVKPTEKRKIAKRQAVKRARISQ%0D%0ARRAFI															Y	Su et al., 2007 IAI (http://iai.asm.org/content/75/6/3089.full)
FTL_0974	FTT0518	PrmA	50S ribosomal protein L11, methyltransferase	Prot. Synthesis	Ribosome proteins - syn and mod	32	5.2	0.282843	651	1.625	4.1	1.22882	782	1.28125	4.98	4.27092	763	1.55625				0.219		http://psort.hgc.jp/cgi-bin/okumura.pl?origin=Gram-negative+bacterium&title=FTL_0974&sequence=MQQWHQLEFRLKSKYFDRIENYLFDNDAGSVTRIDKSDDIVSITVLYENHHDIDTIIANI%0D%0AKQKFENIIESEISYEIIKDQQWEAAWLYDYEPIEIGNNIVVYPNWRQPPQDNKHTYIVVD%0D%0APSIAFGCGNHETTKMCLEWLEQHVSKDTTVLDYGCGTGVLAIGAVKLGAKYAEGIDIDPN%0D%0ASIESSIKNAQENDVTDKTNFSDNPPTQQFDLVVANIFSNVLISLVGNITTSLKKGGRLAL%0D%0ASGIIENQVDEVQQEFKKYAITFNQPKQMGQWFLLDGIKNGL	1 TMD	93.4783	6.52174	0	0		0.685167	0.381416	0.363419
FTL_0950	FTT0675	RplY	50S ribosomal protein L25	Prot. Synthesis	Ribosome proteins - syn and mod	11	13	2.82843	377	11.8182	21.64	7.48257	279	19.6727	27.03	5.41644	226	24.5727		0.484				http://psort.hgc.jp/cgi-bin/okumura.pl?origin=Gram-negative+bacterium&title=FTL_0950&sequence=MANFVLKAEKREDLGTGASRRLRRAGKIPAVIYGGEKEAVSVLLDHDKVLHSTEDKEFFS%0D%0ASEITLDIDGKQEKVIIKALQRHPYKVKLIHADFMRV		100	0	0	0		0.714976	0.0672425	0.0267186		1.33038	0.754029	0.598682		Y	Su et al., 2007 IAI (http://iai.asm.org/content/75/6/3089.full)
FTL_1538	FTT0698	RpsO	30S ribosomal protein S15	Prot. Synthesis	Ribosome proteins - syn and mod	10	16	7.07107	317	16	25.2867	11.3782	233	25.2867	35.795	5.36694	160	35.795		0.397				http://psort.hgc.jp/cgi-bin/okumura.pl?origin=Gram-negative+bacterium&title=FTL_1538&sequence=MLTAQDKQKIIKENQLAESDTGSPEVQVALLTARINDLKGHFEAHKKDNHSRRGLLRLVS%0D%0AQRRKLLDYLHDKDVERYRSLIKKLNIRR		98.8048	0	1.19524	0		0.966412	0.040286	0.359632		1.38775	0.461519	0.35674										-
FTL_1360	FTT0753	RpsU3	30S ribosomal protein S21	Prot. Synthesis	Ribosome proteins - syn and mod	8	1.5	0.707107	919	1.875	1	1.41421		1.25	2.1	2.96985	915	2.625		0.423				http://psort.hgc.jp/cgi-bin/okumura.pl?origin=Gram-negative+bacterium&title=FTL_1360&sequence=MPRIIVDPKKPFDISLRNFKRACEKAGIKQELRDRQHYVKPTQKRKIAKKAAISKAKKEA%0D%0ARRSYSY
FTL_1453	FTT0772	RplU	50S ribosomal protein L21	Prot. Synthesis	Ribosome proteins - syn and mod	12	21.1	7.21249	236	17.5833	26.8133	11.0048	218	22.3444	25.275	6.965	248	21.0625		0.321				http://psort.hgc.jp/cgi-bin/okumura.pl?origin=Gram-negative+bacterium&title=FTL_1453&sequence=MYAIIKNGGKQYKVKEGEVVKLEKFDLGIGEKVEFDTVLMGQTAAGEVKIGAPTVAGAKV%0D%0AVGEVVEQGRHKKVKIMKFRRRKHSMKQQGHRQYFTAVKVSSISL		95.2315	0	2.203	2.56549		0.688095	0.0072943	0.000273348		0.879193	0.0225214	0.0169369
FTL_1452	FTT0773	RpmA	50S ribosomal protein L27	Prot. Synthesis	Ribosome proteins - syn and mod	9	6	2.82843	595	6.66667	12.6567	9.97134	454	14.063	19.415	11.3349	342	21.5722		0.442				http://psort.hgc.jp/cgi-bin/okumura.pl?origin=Gram-negative+bacterium&title=FTL_1452&sequence=MAHKKAGGSTRNGRDSNPKYLGVKRYGGELVKAGTIIIRQRGTKTHPGVNVGCGKDHTLF%0D%0AALKDGTVKFHTGGALNRKFVSIEE		94.1176	0	4.41176	1.47059		0.774922	0.0738776	0.0498726		1.15821	0.165368	0.308696		Y	Su et al., 2007 IAI (http://iai.asm.org/content/75/6/3089.full)
FTL_1405	FTT0819	RpmI	50S ribosomal protein L35	Prot. Synthesis	Ribosome proteins - syn and mod	7	1	1.41421	968	1.42857	0	0		0	0	0		0		0.523				http://psort.hgc.jp/cgi-bin/okumura.pl?origin=Gram-negative+bacterium&title=FTL1405&sequence=MPKLKTKSGAAKRFKKTGKGGFKHRCANRAHINTKMTTKRKRHLRGMNQVAKVDTTSLVQ%0D%0AQMPYA%0D%0A							12.3109	17.4102	0.455207
FTL_1404	FTT0820	RplT	50S ribosomal protein L20	Prot. Synthesis	Ribosome proteins - syn and mod	13	10.7	5.23259	436	8.23077	15.6967	7.65637	384	12.0744	23.078	5.2637	275	17.7523		0.46				http://psort.hgc.jp/cgi-bin/okumura.pl?origin=Gram-negative+bacterium&title=FTL_1404&sequence=MSRVKRGVTARARHKKVLNQAKGYYGARSRVYRVAKQAVIKAGQYAYRDRKVKKRTFRSL%0D%0AWIVRINAAARQHDISYSQLINGLNKADVELDRKALAELAVYNKDAFAAVVEKAKAALA		97.1311	0	2.86885	0		0.833415	0.60116	0.732957		0.705653	0.152389	0.111955		Y	Su et al., 2007 IAI (http://iai.asm.org/content/75/6/3089.full)							-
FTL_1047	FTT1038	RpsU	30S ribosomal protein S21	Prot. Synthesis	Ribosome proteins - syn and mod	8	6	1.41421	600	7.5	6.63333	0.550757	666	8.29167	12.345	1.05359	503	15.4312		0.372				http://psort.hgc.jp/cgi-bin/okumura.pl?origin=Gram-negative+bacterium&title=FTL_1047&sequence=MPSVRIKEREPFDVALRRFKRSCEKAGIVSELRRREYFEKPTWARKRKKTAAVKRAHKSN%0D%0AIIVKR		100	0	0	0		0.576847				3.4989	3.28753	0.394859												1
FTL_1032	FTT1054	RimI	ribosomal-protein-alanine acetyltransferase	Prot. Synthesis	Ribosome proteins - syn and mod	17	0			0	1.10333	1.15846	992	0.64902	0	0		0				0.102		http://psort.hgc.jp/cgi-bin/okumura.pl?origin=Gram-negative+bacterium&title=FTL_1032&sequence=MQISLLDNSFFTRVVELIRLSDNDFSWSDKQILESLNKDLTIGLFENKKLLAVAIFSKIF%0D%0ADTAELLYICVDISKHNKGFGFKLLKDSIYYLTQQQIKEIFLEVDINNHSAIKLYQKLNFK%0D%0AKISLRKNYYQKADGSQSDAIIYQLSI	1 TMD
FTL_1026	FTT1060	RplI	50S ribosomal protein L9	Prot. Synthesis	Ribosome proteins - syn and mod	16	48.4	13.2936	80	30.25	44.674	17.3045	104	27.9212	57.753	8.83459	78	36.0956		0.032				http://psort.hgc.jp/cgi-bin/okumura.pl?origin=Gram-negative+bacterium&title=FTL_1026&sequence=MQVILKEKVENLGVLGDIVNVKPGYARNFLIPFGKAVQATQANIKAFEAQKAELEKAEKA%0D%0ARFEAAVAVADAIKDKVYTIAAQAGEGGKLFGSVGIAEVAEAVSNQSGKKIEKSQVRMPEG%0D%0AVIRSIGEFELTVHVYTDVDADIKVNVVAAEA		96.2603	0.523607	3.21613	0		0.669989	0.0298178	0.00405711		0.78281	0.16406	0.202064					4
FTL_1025	FTT1061	RpsR	30S ribosomal protein S18	Prot. Synthesis	Ribosome proteins - syn and mod	8	5.6	2.26274	628	7	12.7967	12.3603	448	15.9958	16.415	14.4462	400	20.5187		0.351				http://psort.hgc.jp/cgi-bin/okumura.pl?origin=Gram-negative+bacterium&title=FTL_1025&sequence=MSRRKVCRFTIEGVKEIDYKDVNKLKAYINETGKIVPSRVTGTSAKYQRQLATAIKRARF%0D%0ALALLPYCDRHFN		84.0909	6.81818	9.09091	0		0.906862	0.211999	0.597774		1.05058	0.132964	0.64446
FTL_1024	FTT1062	RpsF	30S ribosomal protein S6	Prot. Synthesis	Ribosome proteins - syn and mod	13	12.8	5.37401	384	9.84615	16.56	8.60028	366	12.7385	17.5	0.989949	381	13.4615		0.32				http://psort.hgc.jp/cgi-bin/okumura.pl?origin=Gram-negative+bacterium&title=FTL_1024&sequence=MKHYEVVLMIHPDQSDQLDAMLGKYRGIIEEKGGKIHRFEDWGRRQLAYPIEKLHKAHYV%0D%0ALFNIECPTESLEKLQESLRYNDAILRRLVIATKEAITEPSVMMESNEKEVI		94.6337	1.19048	3.38217	0.793651		0.789968	0.0625777	0.0416332		0.901211	0.175631	0.509752
FTL_1187	FTT1273	RplM	50S ribosomal subunit protein L13	Prot. Synthesis	Ribosome proteins - syn and mod	16	39.2	22.9103	103	24.5	41.128	17.5688	120	25.705	53.609	18.6549	93	33.5056		0.278				http://psort.hgc.jp/cgi-bin/okumura.pl?origin=Gram-negative+bacterium&title=FTL_1187&sequence=MKTFTAKPSNIKREWLLIDATDKTLGRLATEVAMILRGKNKPEYTPHMDTGDYVVIVNAE%0D%0AKVAVTGNKRKAKTYYHHTGYIGGIKSVSFEKLIATHPERAIEKAVRGMLPRTPLGRTMFK%0D%0AKLKVYAGEAHPHTAQQPKAHNI		93.4128	0.164474	4.64076	1.782		0.626324	0.00110544	4.37572e-06		1.04619	0.0959222	0.566168										+
FTL_1186	FTT1274	RpsI	30S ribosomal protein S9	Prot. Synthesis	Ribosome proteins - syn and mod	15	19.7	8.06102	257	13.1333	21.8213	3.31007	277	14.5476	26.398	1.12854	236	17.5987		0.29				http://psort.hgc.jp/cgi-bin/okumura.pl?origin=Gram-negative+bacterium&title=FTL_1186&sequence=MSEYNYGTGRRKSSVARVFMKKGTGQFIVNGLPLEQYLCRETDCMVVKQPLELTNNTDNF%0D%0ADFKVTVKGGGTTGQAGAIRLGVTRALIEYDEELKPALREAGFVTRDPRKVERKKFGLRKA%0D%0ARRRRQFSKR		90.4961	1.2605	4.45221	3.79117		0.763097	0.0143828	0.00183788		0.859906	0.0522912	0.0631351
FTL_1143	FTT1371	RpmF	50S ribosomal protein L32	Prot. Synthesis	Ribosome proteins - syn and mod	7	7	4.24264	545	10	11.56	4.54542	477	16.5143	17.02	8.51357	390	24.3143		0.436				http://psort.hgc.jp/cgi-bin/okumura.pl?origin=Gram-negative+bacterium&title=FTL_1143&sequence=MAVQQVKKSRSKRDMRRSHDSLTNPTLSTDKSTGELHLRHHVSPNGFYKGRKVVDTKSED		100	0	0	0		0.862515	0.321822	0.60714		1.10237	0.156128	0.451663
FTL_0522	FTT1603	RpmB	50S ribosomal protein L28	Prot. Synthesis	Ribosome proteins - syn and mod	9	25.1	4.38406	192	27.8889	34.0427	9.96606	162	37.8252	19.206	23.7503	346	21.34		0.363				http://psort.hgc.jp/cgi-bin/okumura.pl?origin=Gram-negative+bacterium&title=FTL_0522&sequence=MSKVCIVTGKRPATGNNVSHAQNKTKRRFLPNLHAHRFWVESENRYIKLRVSSKGMRIID%0D%0AKKGIDTVLSDLRAQGHKI		92.3737	1.85185	3.92259	1.85185		0.647654	0.00665389	0.000178265		1.23624	0.516547	0.584091
FTL_0521	FTT1604	RpmG	50S ribosomal protein L33	Prot. Synthesis	Ribosome proteins - syn and mod	6	3.5	0.707107	756	5.83333	4.3	2.46374	766	7.16667	6.975	0.601041	683	11.625		0.341				http://psort.hgc.jp/cgi-bin/okumura.pl?origin=Gram-negative+bacterium&title=FTL_0521&sequence=MREKIRLVSSAKTGHFYTTTKNKKEMPNKMEIKKYDPVVRKHVMYKEAKIK		100	0	0	0		0.606329				1.1126	0.231511	0.562621
FTL_0070	FTT1679	RpsT	30S ribosomal protein S20	Prot. Synthesis	Ribosome proteins - syn and mod	10	4.5	3.53553	692	4.5	8	6.72012	605	8	8.82	0.59397	624	8.82		0.427				http://psort.hgc.jp/cgi-bin/okumura.pl?origin=Gram-negative+bacterium&title=FTL_0070&sequence=MANSKQAKKRIIQAERNRQHNVARRSMMRTFLKKTAYAIEKGDVEAAKENFTKVVPILDK%0D%0AYASKGLIHKNKAARHKSRLSAKIKALATAA		96.5116	0	3.48837	0		0.835027	0.0218392	0.00864884		0.429984	0.608089	0.316101
[truncated: 24 more columns]
